# Supplementary material for: A 1:2 co-crystal of 2,2′-di­thiodi­benzoic acid and benzoic acid: crystal structure, Hirshfeld surface analysis and computational study
Source: Acta Crystallogr E Crystallogr Commun. 2019 Jan 1;75(Pt 1):1–7. doi: 10.1107/S2056989018017097 (PMC6323886; doi:10.1107/S2056989018017097)
Supplement: Supplementary file 1 [file e-75-00001-sup1.cif]

##############################################################################
#                                                                            #
# This CIF contains the data in a paper accepted for publication in          #
# Acta Crystallographica Section E. It conforms to the requirements of       #
# Notes for Authors for Acta Crystallographica Section E, and has been       #
# peer reviewed under the auspices of the IUCr Commission on Journals.       #
#                                                                            #
# Full details of the Crystallographic Information File format               #
# are given in the paper "The Crystallographic Information File (CIF):       #
# a New Standard Archive File for Crystallography" by S. R. Hall, F. H.      #
# Allen and I. D. Brown [Acta Cryst. (1991), A47, 655-685].                  #
#                                                                            #
# The current version of the core CIF dictionary is obtainable from          #
# ftp://ftp.iucr.org/pub/cif_core.dic.                                       #
#                                                                            #
# Software is freely available for graphical display of the structure(s)     #
# in this CIF. For information consult the CIF software page                 #
# http://www.iucr.org/resources/cif/software.                                #
#                                                                            #
# This file may be used for bona fide research purposes within the           #
# scientific community so long as proper attribution is given to the journal # 
# article from which it was obtained.                                        #
#                                                                            #
##############################################################################
data_global
_journal_date_recd_electronic     2018-11-30
_journal_date_accepted     2018-12-01
_journal_name_full     'Acta Crystallographica, Section E'
_journal_year     2019
_journal_volume     75
_journal_issue      1
_journal_page_first     1
_journal_page_last     7
_journal_paper_category     GO
_journal_paper_doi     10.1107/S2056989018017097
_journal_coeditor_code     HB7790
_publ_contact_author_name
;
Edward R.T. Tiekink
;
_publ_contact_author_address
;
Research Centre for Crystalline Materials,
School of Science and Technology,
Sunway University, 47500 Bandar Sunway,
Selangor Darul Ehsan, Malaysia
;
_publ_contact_author_email     'edwardt@sunway.edu.my'
_publ_contact_author_fax
;
+60 3 7491 8633
;
_publ_contact_author_phone
;
+60 3 7491 7181
;
_publ_section_title
;
A 1:2 co-crystal of 2,2'-dithiodibenzoic acid and benzoic acid: crystal
structure, Hirshfeld surface analysis and computational study
;
_publ_section_title_footnote     .
loop_
    _publ_author_name
    _publ_author_footnote
    _publ_author_address
    ' Sang Loon Tan '
;
Additional correspondence author, e-mail: alant@sunway.edu.my.
;
;
Research Centre for Crystalline Materials,
School of Science and Technology,
Sunway University, 47500 Bandar Sunway,
Selangor Darul Ehsan, Malaysia
;
    'Tiekink, Edward R. T.' .
;
Research Centre for Crystalline Materials,
School of Science and Technology,
Sunway University, 47500 Bandar Sunway,
Selangor Darul Ehsan, Malaysia
;
_publ_section_synopsis
;
The asymmetric unit of the title 1:2 co-crystal has a half molecule of twofold
symmetric dithiodibenzoic acid and a full molecule of benzoic acid. These are
connected into three-molecule aggregates via hydroxy-O---H...O(hydroxy)
hydrogen bonds.
;
data_I
_database_code_depnum_ccdc_archive 'CCDC 1882556'
_chemical_name_systematic
;
2,2'-Dithiodibenzoic acid--benzoic acid (1/2)
;
_chemical_name_common     ?
_chemical_formula_moiety     'C14 H10 O4 S2, 2(C7 H6 O2)'
_chemical_formula_sum     'C28 H22 O8 S2'
_chemical_formula_iupac     'C14 H10 O4 S2, 2C7 H6 O2'
_chemical_formula_weight     550.58
_chemical_melting_point     ?
_space_group_crystal_system     monoclinic
_space_group_name_H-M_alt     'C 1 2/c 1'
_space_group_name_Hall     '-C 2yc'
loop_
    _space_group_symop_operation_xyz
    'x, y, z'
    '-x, y, -z+1/2'
    'x+1/2, y+1/2, z'
    '-x+1/2, y+1/2, -z+1/2'
    '-x, -y, -z'
    'x, -y, z-1/2'
    '-x+1/2, -y+1/2, -z'
    'x+1/2, -y+1/2, z-1/2'
_cell_length_a     8.23110(10)
_cell_length_b     13.3220(2)
_cell_length_c     22.7038(3)
_cell_angle_alpha     90
_cell_angle_beta     95.864(2)
_cell_angle_gamma     90
_cell_volume     2476.55(6)
_cell_formula_units_Z     4
_cell_measurement_reflns_used     18092
_cell_measurement_theta_min     3.8970
_cell_measurement_theta_max     76.1700
_cell_measurement_temperature     100.00(10)
_exptl_crystal_description     prism
_exptl_crystal_colour     'colourless'
_exptl_crystal_size_max     0.198
_exptl_crystal_size_mid     0.112
_exptl_crystal_size_min     0.062
_exptl_crystal_density_diffrn     1.477
_exptl_crystal_density_meas     ?
_exptl_crystal_density_method     ?
_exptl_crystal_F_000     1144
loop_
    _exptl_crystal_face_index_h
    _exptl_crystal_face_index_k
    _exptl_crystal_face_index_l
    _exptl_crystal_face_perp_dist
    -4 5 0 0.0374
    0 0 -1 0.0317
    -1 -1 5 0.0513
    1 1 -5 0.0591
    0 0 1 0.0307
    -5 -2 -4 0.0728
    0 -5 1 0.0965
    0 5 -1 0.0599
    -1 -1 -5 0.0569
    5 2 4 0.0753
    -3 5 -3 0.0376
    0 -5 -1 0.0977
    -5 -3 -2 0.0829
    5 1 2 0.0692
    3 -5 -1 0.0683
_exptl_absorpt_coefficient_mu     2.407
_exptl_absorpt_correction_type     gaussian
_exptl_absorpt_process_details
;
(CrysAlis PRO; Rigaku OD, 2018)
;
_exptl_absorpt_correction_T_min     0.643
_exptl_absorpt_correction_T_max     1.000
_diffrn_ambient_temperature     100.00(10)
_diffrn_source     'micro-focus sealed X-ray tube'
_diffrn_radiation_type     CuK\a
_diffrn_radiation_wavelength     1.54184
_diffrn_radiation_monochromator     mirror
_diffrn_measurement_device_type     'XtaLAB Synergy, Dualflex, AtlasS2'
_diffrn_measurement_device     'four-circle diffractometer'
_diffrn_measurement_method     '\w scans'
_diffrn_detector     'CCD plate'
_diffrn_detector_area_resol_mean     5.2558
_diffrn_reflns_number     32177
_diffrn_reflns_av_R_equivalents     0.0390
_diffrn_reflns_av_unetI/netI     0.0132
_diffrn_reflns_theta_min     3.915
_diffrn_reflns_theta_max     76.190
_diffrn_reflns_theta_full     67.684
_diffrn_measured_fraction_theta_max     0.995
_diffrn_measured_fraction_theta_full     1.000
_diffrn_reflns_limit_h_min     -10
_diffrn_reflns_limit_h_max     10
_diffrn_reflns_limit_k_min     -16
_diffrn_reflns_limit_k_max     16
_diffrn_reflns_limit_l_min     -28
_diffrn_reflns_limit_l_max     28
_diffrn_radiation_probe     x-ray
_refine_special_details     ?
_reflns_number_total     2589
_reflns_number_gt     2511
_reflns_threshold_expression     'I > 2\s(I)'
_refine_ls_structure_factor_coef     Fsqd
_refine_ls_matrix_type     full
_refine_ls_R_factor_all     0.0401
_refine_ls_R_factor_gt     0.0392
_refine_ls_wR_factor_gt     0.1082
_refine_ls_wR_factor_ref     0.1091
_refine_ls_goodness_of_fit_ref     1.082
_refine_ls_restrained_S_all     1.082
_refine_ls_number_reflns     2589
_refine_ls_number_parameters     180
_refine_ls_number_restraints     0
_refine_ls_hydrogen_treatment     mixed
_refine_ls_weighting_scheme     calc
_refine_ls_weighting_details
              'w=1/[\s^2^(Fo^2^)+(0.0597P)^2^+4.0853P] where P=(Fo^2^+2Fc^2^)/3'
_atom_sites_solution_hydrogens     mixed
_atom_sites_solution_primary     dual
_atom_sites_solution_secondary     ?
_refine_ls_shift/su_max     0.001
_refine_ls_shift/su_mean     0.000
_refine_diff_density_max     0.663
_refine_diff_density_min     -0.490
_refine_ls_extinction_method     none
_refine_ls_extinction_coef     .
loop_
    _atom_type_symbol
    _atom_type_description
    _atom_type_scat_dispersion_real
    _atom_type_scat_dispersion_imag
    _atom_type_scat_source
    'C' 'C' 0.0181 0.0091
                         'International Tables Vol C Tables 4.2.6.8 and 6.1.1.4'
    'H' 'H' 0.0000 0.0000
                         'International Tables Vol C Tables 4.2.6.8 and 6.1.1.4'
    'O' 'O' 0.0492 0.0322
                         'International Tables Vol C Tables 4.2.6.8 and 6.1.1.4'
    'S' 'S' 0.3331 0.5567
                         'International Tables Vol C Tables 4.2.6.8 and 6.1.1.4'
_computing_data_collection
;
CrysAlis PRO (Rigaku OD, 2018)
;
_computing_cell_refinement
;
CrysAlis PRO (Rigaku OD, 2018)
;
_computing_data_reduction
;
CrysAlis PRO (Rigaku OD, 2018)
;
_computing_structure_solution
;
SHELXT (Sheldrick, 2015<i>b</i>)
;
_computing_structure_refinement
;
SHELXL (Sheldrick, 2015<i>a</i>)
;
_computing_molecular_graphics
;
ORTEP-3 for Windows (Farrugia, 2012), OLEX2 (Dolomanov <i>et al.</i>,
2009)
and Mercury (Macrae <i>et al.</i>, 2006)
;
_computing_publication_material
;
publCIF (Westrip, 2010)
;
loop_
    _atom_site_type_symbol
    _atom_site_label
    _atom_site_fract_x
    _atom_site_fract_y
    _atom_site_fract_z
    _atom_site_U_iso_or_equiv
    _atom_site_adp_type
    _atom_site_calc_flag
    _atom_site_occupancy
    _atom_site_disorder_assembly
    _atom_site_disorder_group
    S S1 0.50125(5) 0.53534(3) 0.29507(2) 0.01870(14) Uani d 1 . .
    O O1 0.29643(16) 0.49404(10) 0.46525(5) 0.0239(3) Uani d 1 . .
    H H1o 0.328(3) 0.544(2) 0.4890(12) 0.042(7) Uiso d 1 . .
    O O2 0.46078(15) 0.57402(9) 0.40809(5) 0.0213(3) Uani d 1 . .
    O O3 0.52518(17) 0.72548(10) 0.48274(6) 0.0260(3) Uani d 1 . .
    H H3o 0.502(4) 0.676(2) 0.4589(13) 0.053(8) Uiso d 1 . .
    O O4 0.35583(16) 0.64485(9) 0.53788(5) 0.0237(3) Uani d 1 . .
    C C1 0.3639(2) 0.50608(12) 0.41556(7) 0.0179(3) Uani d 1 . .
    C C2 0.3123(2) 0.43148(12) 0.36912(7) 0.0175(3) Uani d 1 . .
    C C3 0.3622(2) 0.43865(12) 0.31172(7) 0.0172(3) Uani d 1 . .
    C C4 0.3046(2) 0.36819(13) 0.26917(7) 0.0192(3) Uani d 1 . .
    H H4 0.336143 0.372512 0.231068 0.023 Uiso calc 1 . .
    C C5 0.2004(2) 0.29140(13) 0.28321(8) 0.0213(4) Uani d 1 . .
    H H5 0.162961 0.244879 0.254423 0.026 Uiso calc 1 . .
    C C6 0.1519(2) 0.28379(13) 0.33971(8) 0.0220(4) Uani d 1 . .
    H H6 0.083137 0.232083 0.349054 0.026 Uiso calc 1 . .
    C C7 0.2070(2) 0.35389(13) 0.38213(8) 0.0208(3) Uani d 1 . .
    H H7 0.173415 0.349359 0.419926 0.025 Uiso calc 1 . .
    C C8 0.4462(2) 0.71641(13) 0.53011(7) 0.0195(3) Uani d 1 . .
    C C9 0.4761(2) 0.79789(13) 0.57426(7) 0.0196(3) Uani d 1 . .
    C C10 0.4020(2) 0.79189(13) 0.62667(7) 0.0212(4) Uani d 1 . .
    H H10 0.331481 0.739174 0.632630 0.025 Uiso calc 1 . .
    C C11 0.4340(2) 0.86479(14) 0.66992(8) 0.0234(4) Uani d 1 . .
    H H11 0.384929 0.860972 0.704986 0.028 Uiso calc 1 . .
    C C12 0.5395(2) 0.94372(14) 0.66082(8) 0.0238(4) Uani d 1 . .
    H H12 0.561938 0.992032 0.690087 0.029 Uiso calc 1 . .
    C C13 0.6111(2) 0.95056(14) 0.60843(8) 0.0247(4) Uani d 1 . .
    H H13 0.680059 1.004025 0.602298 0.030 Uiso calc 1 . .
    C C14 0.5801(2) 0.87766(13) 0.56496(8) 0.0225(4) Uani d 1 . .
    H H14 0.628625 0.882052 0.529801 0.027 Uiso calc 1 . .
loop_
    _atom_site_aniso_label
    _atom_site_aniso_U_11
    _atom_site_aniso_U_22
    _atom_site_aniso_U_33
    _atom_site_aniso_U_12
    _atom_site_aniso_U_13
    _atom_site_aniso_U_23
    S1 0.0254(2) 0.0140(2) 0.0171(2) -0.00272(14) 0.00424(16) -0.00104(13)
    O1 0.0350(7) 0.0198(6) 0.0178(6) -0.0079(5) 0.0079(5) -0.0026(5)
    O2 0.0281(6) 0.0181(6) 0.0184(6) -0.0062(5) 0.0054(5) -0.0024(4)
    O3 0.0380(8) 0.0203(6) 0.0212(6) -0.0079(5) 0.0110(5) -0.0048(5)
    O4 0.0312(7) 0.0193(6) 0.0212(6) -0.0069(5) 0.0062(5) -0.0025(5)
    C1 0.0218(8) 0.0153(8) 0.0169(8) 0.0010(6) 0.0027(6) 0.0012(6)
    C2 0.0211(8) 0.0132(8) 0.0181(8) 0.0005(6) 0.0006(6) -0.0002(6)
    C3 0.0202(8) 0.0120(7) 0.0193(8) 0.0003(6) 0.0014(6) 0.0006(6)
    C4 0.0221(8) 0.0171(8) 0.0184(8) -0.0002(6) 0.0023(6) -0.0014(6)
    C5 0.0238(8) 0.0159(8) 0.0238(8) -0.0017(6) -0.0001(6) -0.0037(6)
    C6 0.0247(8) 0.0147(8) 0.0266(9) -0.0039(7) 0.0022(7) 0.0002(6)
    C7 0.0258(8) 0.0169(8) 0.0201(8) -0.0012(7) 0.0033(6) 0.0016(6)
    C8 0.0228(8) 0.0173(8) 0.0186(8) -0.0006(6) 0.0027(6) 0.0008(6)
    C9 0.0238(8) 0.0163(8) 0.0184(8) 0.0008(6) 0.0010(6) -0.0004(6)
    C10 0.0233(8) 0.0186(8) 0.0219(8) -0.0009(6) 0.0030(6) 0.0011(6)
    C11 0.0269(9) 0.0235(9) 0.0200(8) 0.0015(7) 0.0033(7) -0.0016(7)
    C12 0.0279(9) 0.0197(8) 0.0232(9) 0.0015(7) -0.0006(7) -0.0048(7)
    C13 0.0276(9) 0.0183(8) 0.0282(9) -0.0035(7) 0.0026(7) -0.0012(7)
    C14 0.0272(9) 0.0198(8) 0.0212(8) -0.0028(7) 0.0051(7) -0.0008(7)
_geom_special_details
;
 All esds (except the esd in the dihedral angle between two l.s. planes)
 are estimated using the full covariance matrix.  The cell esds are taken
 into account individually in the estimation of esds in distances, angles
 and torsion angles; correlations between esds in cell parameters are only
 used when they are defined by crystal symmetry.  An approximate (isotropic)
 treatment of cell esds is used for estimating esds involving l.s. planes.
;
loop_
    _geom_bond_atom_site_label_1
    _geom_bond_atom_site_label_2
    _geom_bond_site_symmetry_2
    _geom_bond_distance
    _geom_bond_publ_flag
    S1 S1 2_655 2.0446(8) ?
    S1 C3 . 1.7889(17) ?
    O1 H1o . 0.88(3) ?
    O1 C1 . 1.317(2) ?
    O2 C1 . 1.229(2) ?
    O3 H3o . 0.87(3) ?
    O3 C8 . 1.318(2) ?
    O4 C8 . 1.233(2) ?
    C1 C2 . 1.479(2) ?
    C2 C3 . 1.409(2) ?
    C2 C7 . 1.400(2) ?
    C3 C4 . 1.395(2) ?
    C4 H4 . 0.9300 ?
    C4 C5 . 1.393(2) ?
    C5 H5 . 0.9300 ?
    C5 C6 . 1.385(2) ?
    C6 H6 . 0.9300 ?
    C6 C7 . 1.384(2) ?
    C7 H7 . 0.9300 ?
    C8 C9 . 1.481(2) ?
    C9 C10 . 1.393(2) ?
    C9 C14 . 1.395(2) ?
    C10 H10 . 0.9300 ?
    C10 C11 . 1.387(2) ?
    C11 H11 . 0.9300 ?
    C11 C12 . 1.393(3) ?
    C12 H12 . 0.9300 ?
    C12 C13 . 1.383(3) ?
    C13 H13 . 0.9300 ?
    C13 C14 . 1.390(3) ?
    C14 H14 . 0.9300 ?
loop_
    _geom_angle_atom_site_label_1
    _geom_angle_atom_site_label_2
    _geom_angle_atom_site_label_3
    _geom_angle_site_symmetry_1
    _geom_angle_site_symmetry_3
    _geom_angle
    _geom_angle_publ_flag
    C3 S1 S1 . 2_655 105.68(6) ?
    C1 O1 H1o . . 107.9(18) ?
    C8 O3 H3o . . 110(2) ?
    O1 C1 C2 . . 114.38(14) ?
    O2 C1 O1 . . 122.96(15) ?
    O2 C1 C2 . . 122.65(15) ?
    C3 C2 C1 . . 121.58(15) ?
    C7 C2 C1 . . 119.01(15) ?
    C7 C2 C3 . . 119.38(15) ?
    C2 C3 S1 . . 119.84(12) ?
    C4 C3 S1 . . 121.18(13) ?
    C4 C3 C2 . . 118.96(15) ?
    C3 C4 H4 . . 119.7 ?
    C5 C4 C3 . . 120.63(16) ?
    C5 C4 H4 . . 119.7 ?
    C4 C5 H5 . . 119.7 ?
    C6 C5 C4 . . 120.52(16) ?
    C6 C5 H5 . . 119.7 ?
    C5 C6 H6 . . 120.3 ?
    C7 C6 C5 . . 119.36(16) ?
    C7 C6 H6 . . 120.3 ?
    C2 C7 H7 . . 119.4 ?
    C6 C7 C2 . . 121.15(16) ?
    C6 C7 H7 . . 119.4 ?
    O3 C8 C9 . . 115.08(15) ?
    O4 C8 O3 . . 122.88(16) ?
    O4 C8 C9 . . 122.04(15) ?
    C10 C9 C8 . . 118.64(16) ?
    C10 C9 C14 . . 120.14(16) ?
    C14 C9 C8 . . 121.19(15) ?
    C9 C10 H10 . . 120.1 ?
    C11 C10 C9 . . 119.78(17) ?
    C11 C10 H10 . . 120.1 ?
    C10 C11 H11 . . 120.0 ?
    C10 C11 C12 . . 119.96(17) ?
    C12 C11 H11 . . 120.0 ?
    C11 C12 H12 . . 119.9 ?
    C13 C12 C11 . . 120.29(17) ?
    C13 C12 H12 . . 119.9 ?
    C12 C13 H13 . . 120.0 ?
    C12 C13 C14 . . 120.09(17) ?
    C14 C13 H13 . . 120.0 ?
    C9 C14 H14 . . 120.1 ?
    C13 C14 C9 . . 119.73(16) ?
    C13 C14 H14 . . 120.1 ?
loop_
    _geom_hbond_atom_site_label_D
    _geom_hbond_atom_site_label_H
    _geom_hbond_atom_site_label_A
    _geom_hbond_site_symmetry_A
    _geom_hbond_distance_DH
    _geom_hbond_distance_HA
    _geom_hbond_distance_DA
    _geom_hbond_angle_DHA
    O1 H1O O4 . 0.88(3) 1.74(3) 2.6134(17) 170(2)
    O3 H3O O2 . 0.86(3) 1.79(3) 2.6535(18) 178(4)
    C7 H7 O3 3_445 0.93 2.57 3.329(2) 139
    C14 H14 O1 3 0.93 2.59 3.395(2) 145
_shelx_space_group_comment
;
The symmetry employed for this shelxl refinement is uniquely defined
by the following loop, which should always be used as a source of
symmetry information in preference to the above space-group names.
They are only intended as comments.
;
_shelx_estimated_absorpt_T_min     ?
_shelx_estimated_absorpt_T_max     ?
_shelx_hkl_file
;
   0   0   2   78.08    1.89
   0   0  -2   78.09    1.93
   0   0  -2   78.70    2.12
   0   0   2   79.70    2.06
   0   0  -3    0.01    0.24
   0   0   3    0.16    0.26
   0   0  -3    0.25    0.23
   0   0   3    0.04    0.24
   0   0   4   37.39    1.88
   0   0  -4   38.74    1.96
   0   0  -4   38.58    2.17
   0   0   4   39.76    2.04
   0   0  -5    0.39    0.47
   0   0  -5   -0.03    0.42
   0   0   5    0.36    0.43
   0   0   5    0.33    0.32
   0   0   6    8.59    1.21
   0   0  -6    7.92    1.35
   0   0  -6    8.06    1.14
   0   0   6    7.71    1.06
   0   0  -7    0.35    0.40
   0   0  -7   -0.20    0.41
   0   0   7    0.50    0.45
   0   0   7    0.48    0.33
   0   0  -7    0.24    0.41
   0   0  -8  150.36    6.37
   0   0  -8  145.43    3.14
   0   0   8  154.39    6.01
   0   0  -8  149.81    2.96
   0   0   8  158.28    5.57
   0   0   8  153.51    5.22
   0   0   8  158.36    2.84
   0   0  -8  150.60    5.59
   0   0  -8  155.22    6.12
   0   0   9    0.07    0.46
   0   0  -9    0.20    0.21
   0   0  -9    0.32    0.52
   0   0   9   -0.16    0.27
   0   0  -9   -0.25    0.63
   0   0   9    0.04    0.18
   0   0  -9   -0.19    0.36
   0   0   9   -0.12    0.35
   0   0  -9   -0.12    0.19
   0   0   9   -0.20    0.53
   0   0  -9    0.10    0.23
   0   0  -9    0.45    0.25
   0   0  10  191.16    7.42
   0   0 -10  181.22    3.57
   0   0 -10  185.42    7.94
   0   0 -10  191.26    7.01
   0   0  10  188.87    6.35
   0   0 -10  183.12    2.91
   0   0  10  191.62    3.38
   0   0 -10  193.18    7.57
   0   0  10  187.71    3.65
   0   0  10  191.73    6.75
   0   0 -10  188.82    3.92
   0   0 -11   -0.05    0.47
   0   0  11    0.42    0.42
   0   0 -11   -0.18    0.28
   0   0  11    0.62    0.34
   0   0 -11    0.23    0.32
   0   0 -11   -0.12    0.56
   0   0 -11    0.29    0.27
   0   0 -11   -0.72    0.79
   0   0  11    0.40    0.37
   0   0  11    0.04    0.42
   0   0  11    0.18    0.39
   0   0 -12  400.90    6.58
   0   0 -12  380.04   11.69
   0   0 -12  400.57   11.01
   0   0  12  402.75   10.55
   0   0  12  397.18    5.53
   0   0  12  399.25   10.01
   0   0 -12  403.38    4.92
   0   0 -12  409.84   12.89
   0   0  12  404.15   11.88
   0   0 -12  403.53    6.08
   0   0  12  399.33    6.12
   0   0 -13   -0.07    0.26
   0   0 -13    0.57    0.37
   0   0  13   -0.01    0.22
   0   0  13    0.01    0.39
   0   0 -13   -0.29    0.49
   0   0 -13    0.02    0.44
   0   0  13    0.00    0.36
   0   0 -13   -0.21    0.47
   0   0 -13   -0.38    0.42
   0   0  13    0.25    0.43
   0   0  13    0.00    0.31
   0   0 -13    0.25    0.38
   0   0 -13    0.46    0.32
   0   0 -13    0.07    0.18
   0   0 -13   -0.24    0.37
   0   0  14    8.94    0.99
   0   0  14   10.32    1.15
   0   0 -14    8.62    1.05
   0   0  14    9.04    1.48
   0   0 -14    8.20    1.22
   0   0 -14    8.41    1.03
   0   0  14   10.22    0.90
   0   0 -14   10.29    1.13
   0   0  14    9.99    1.02
   0   0 -14    7.28    1.56
   0   0 -14    9.84    0.85
   0   0 -14    8.79    1.11
   0   0  14   10.37    1.60
   0   0  14    8.82    1.02
   0   0 -14    7.83    0.95
   0   0 -14    8.62    1.14
   0   0 -15    0.25    0.27
   0   0  15    0.49    0.44
   0   0 -15    0.41    0.43
   0   0 -15    0.68    0.45
   0   0 -15    0.49    0.32
   0   0 -15    0.16    0.27
   0   0  15    0.31    0.34
   0   0 -15   -0.02    0.39
   0   0  15   -0.04    0.23
   0   0 -15    0.19    0.44
   0   0 -15    0.42    0.32
   0   0  15    0.19    0.29
   0   0  15    0.55    0.40
   0   0  16  297.69    6.16
   0   0 -16  306.12    7.12
   0   0 -16  319.29    6.29
   0   0  16  320.12    6.64
   0   0 -16  298.98    6.41
   0   0 -16  317.58    6.98
   0   0  16  305.89    5.50
   0   0 -16  318.93    6.66
   0   0  16  320.76    5.98
   0   0  16  302.70    5.91
   0   0 -16  318.54    7.51
   0   0 -17    0.40    0.42
   0   0 -17    0.10    0.45
   0   0  17    0.08    0.35
   0   0 -17    0.32    0.53
   0   0 -17    0.67    0.51
   0   0  17   -0.42    0.51
   0   0  17    0.13    0.28
   0   0 -17   -0.10    0.33
   0   0 -17    1.43    0.52
   0   0  17    0.05    0.23
   0   0  17   -0.04    0.35
   0   0 -17    0.25    0.41
   0   0  18  106.11    4.08
   0   0  18   98.37    3.31
   0   0  18  100.11    3.52
   0   0 -18  101.15    4.09
   0   0 -18  102.83    4.43
   0   0  18   98.60    3.86
   0   0 -18   93.75    3.70
   0   0 -18  100.95    3.74
   0   0 -18  103.47    4.39
   0   0  18   96.63    3.49
   0   0 -19   -0.17    0.46
   0   0 -19   -0.79    0.63
   0   0 -19    0.53    0.58
   0   0  19   -0.12    0.43
   0   0 -19   -0.19    0.57
   0   0 -19    0.06    0.34
   0   0  19    0.19    0.33
   0   0  19    0.11    0.40
   0   0  19    0.22    0.26
   0   0  19   -0.16    0.28
   0   0  20   42.72    2.33
   0   0  20   44.42    2.74
   0   0 -20   45.24    3.04
   0   0 -20   43.64    2.91
   0   0  20   43.18    2.19
   0   0  20   43.48    2.35
   0   0 -20   46.11    2.91
   0   0 -20   41.64    2.58
   0   0 -20   42.98    2.52
   0   0  20   43.28    2.71
   0   0  21    0.38    0.32
   0   0  21   -0.44    0.36
   0   0 -21    0.14    0.45
   0   0  21    0.00    0.25
   0   0 -21   -0.08    0.31
   0   0  21    0.19    0.35
   0   0 -21    0.23    0.45
   0   0  21    0.12    0.42
   0   0  22  130.23    3.78
   0   0  22  150.46    5.03
   0   0 -22  138.34    4.57
   0   0  22  154.76    4.91
   0   0  22  133.41    3.80
   0   0  22  143.90    3.73
   0   0 -22  149.13    4.94
   0   0 -22  143.57    5.09
   0   0 -22  150.23    5.15
   0   0 -23    0.56    0.38
   0   0 -23    0.36    0.39
   0   0 -23   -0.42    0.38
   0   0  23    0.06    0.29
   0   0  23    0.96    0.34
   0   0  23    0.13    0.46
   0   0  23    0.46    0.26
   0   0  23    0.19    0.46
   0   0 -23    0.88    0.55
   0   0 -24  181.78    4.95
   0   0 -24  173.13    4.42
   0   0 -24  182.33    4.95
   0   0 -24  193.61    5.35
   0   0  24  197.14    5.30
   0   0  24  181.35    4.86
   0   0 -25    0.55    0.47
   0   0 -25    1.43    0.79
   0   0 -25    0.68    0.61
   0   0  25    0.62    0.56
   0   0  25    0.51    0.40
   0   0 -26    1.15    0.42
   0   0  26    0.78    0.29
   0   0 -26    0.96    0.33
   0   0 -26    1.05    0.37
   0   0  26    1.16    0.42
   0   0  27    0.40    0.30
   0   0  27    0.36    0.21
   0   0 -27    1.75    0.38
   0   0 -27    1.63    0.51
   0   0  28   12.20    0.75
   0   2   0  381.78    6.16
   0  -2   0  352.55    3.64
   0   2   0  361.82    4.50
   0   2   0  377.77    6.11
   0   2   0  359.62    4.80
   0  -2   0  360.34    5.62
   0   2   0  362.65    3.75
   0   2   1   27.50    1.61
   0   2  -1   26.94    1.46
   0  -2  -1   26.45    1.61
   0   2   1   25.93    1.13
   0  -2   1   24.76    1.69
   0  -2   1   25.67    1.33
   0   2   1   34.16    1.92
   0   2  -1   27.25    1.73
   0  -2  -1   26.73    1.03
   0   2   1   26.50    1.60
   0  -2   1   27.91    1.11
   0   2   1   27.10    1.05
   0   2  -1   26.71    1.38
   0   2  -1   26.26    1.64
   0   2   1   26.51    1.26
   0   2  -2  381.12    6.65
   0  -2   2  373.98    6.16
   0   2  -2  362.01    6.91
   0  -2   2  394.58    5.74
   0   2   2  409.91    6.29
   0   2  -2  380.89    6.32
   0   2   2  387.19    5.41
   0   2  -2  388.64    5.74
   0  -2  -2  397.21    3.84
   0   2   2  374.25    4.77
   0  -2  -2  387.12    6.27
   0  -2  -2  387.11    4.90
   0   2   2  383.39    6.31
   0  -2   3  347.53    6.02
   0   2  -3  346.13    7.49
   0   2  -3  356.56    6.17
   0   2   3  362.02    6.62
   0  -2  -3  351.11    6.52
   0  -2  -3  355.68    4.06
   0  -2  -3  366.83    6.25
   0  -2  -3  358.63    5.20
   0   2  -3  351.94    6.80
   0   2  -3  350.80    6.24
   0  -2   3  356.06    6.14
   0  -2  -3  361.01    6.15
   0   2  -4  186.24    5.98
   0  -2  -4  200.00    3.63
   0  -2   4  189.10    4.48
   0   2  -4  193.11    5.40
   0  -2  -4  194.07    4.63
   0   2   4  196.33    5.37
   0   2  -4  188.51    5.04
   0  -2  -4  197.21    4.39
   0   2   4  194.29    4.50
   0  -2  -4  201.64    4.89
   0  -2   4  195.56    5.05
   0   2  -4  192.32    4.77
   0   2   5   52.27    3.04
   0   2   5   51.44    2.60
   0  -2  -5   48.12    2.87
   0  -2  -5   49.55    2.47
   0   2  -5   41.15    2.73
   0   2  -5   50.96    3.41
   0  -2  -5   50.74    2.44
   0  -2  -5   49.66    2.09
   0   2  -5   49.04    2.48
   0   2  -5   50.31    2.84
   0  -2   5   46.08    2.72
   0  -2  -6  131.32    4.00
   0   2  -6  131.70    4.89
   0   2   6  139.87    4.66
   0   2  -6  134.09    5.81
   0   2   6  134.35    5.17
   0  -2   6  126.70    5.41
   0  -2  -6  127.37    3.85
   0  -2  -6  132.68    5.20
   0   2  -6  134.64    5.16
   0  -2   6  130.67    4.90
   0   2  -6  135.20    4.20
   0   2  -7    0.13    0.20
   0  -2   7    1.00    0.26
   0  -2  -7    0.23    0.27
   0   2  -7   -0.08    0.32
   0   2   7   -0.16    0.38
   0   2  -7    0.08    0.28
   0   2  -7    0.06    0.39
   0  -2   7   -0.01    0.43
   0   2  -7   -0.66    0.76
   0  -2  -7    0.68    0.43
   0  -2  -7   -0.01    0.25
   0  -2   7    0.18    0.16
   0  -2  -7    0.54    0.28
   0   2  -7    0.24    0.18
   0   2   7    0.00    0.29
   0  -2   7    0.26    0.44
   0  -2   8  499.65    5.15
   0  -2   8  473.97    4.83
   0  -2  -8  478.70    8.97
   0  -2   8  487.38   10.92
   0  -2  -8  487.67    7.75
   0   2  -8  512.72   11.22
   0   2   8  462.17    5.11
   0   2  -8  486.64    8.23
   0  -2  -8  485.61   11.49
   0   2  -8  502.18   10.60
   0  -2  -8  463.57    5.61
   0   2  -8  487.67    5.72
   0   2   8  502.45    9.51
   0   2  -8  487.53    5.54
   0  -2   8  474.18    5.24
   0  -2   8  489.16   11.57
   0   2  -8  487.38   12.50
   0   2   9  857.23   12.98
   0  -2   9  778.10    6.71
   0   2  -9  841.10   17.11
   0   2  -9  815.86   10.69
   0  -2   9  821.90   14.92
   0  -2  -9  831.68   16.03
   0   2  -9  806.33    7.56
   0   2  -9  819.67   14.31
   0   2   9  763.42    6.94
   0   2  -9  772.04    7.83
   0  -2   9  806.15    7.06
   0  -2  -9  797.67    9.74
   0  -2  -9  805.20    6.79
   0   2  -9  845.19   14.97
   0  -2   9  826.00   15.58
   0  -2  -9  828.41   12.64
   0  -2   9  776.42    7.22
   0  -2  -9  810.69    7.89
   0  -2  10  583.02   13.13
   0  -2  10  566.06    6.09
   0   2 -10  574.71   12.79
   0  -2 -10  571.20    6.31
   0   2 -10  549.55    4.95
   0   2  10  597.99   11.14
   0  -2 -10  567.32   11.03
   0   2 -10  548.07    7.16
   0  -2  10  568.51   13.37
   0   2 -10  568.39   12.40
   0   2 -10  544.54    8.66
   0   2 -10  587.48    6.83
   0   2  10  559.18    6.29
   0  -2  10  605.85    6.50
   0  -2 -10  538.02    7.56
   0  -2 -10  579.26   13.99
   0  -2  10  564.74    6.64
   0   2 -10  584.56   14.81
   0  -2 -10  549.09    7.10
   0   2 -11   98.47    6.16
   0  -2  11  105.65    5.89
   0  -2  11  108.11    6.00
   0  -2  11  106.64    2.96
   0   2  11  107.87    4.91
   0  -2 -11  103.38    6.21
   0  -2 -11   89.20    2.70
   0   2 -11  109.86    3.13
   0  -2 -11  104.99    3.30
   0  -2  11  111.23    3.14
   0   2 -11   99.21    2.35
   0   2 -11   94.92    3.48
   0   2 -11  103.85    3.36
   0   2  11   95.28    2.76
   0   2 -11   98.66    6.41
   0   2 -11  102.94    5.57
   0  -2 -11   98.84    4.84
   0   2 -11  101.61    5.64
   0  -2 -11  105.49    2.91
   0  -2  11  103.49    2.79
   0   2 -12   77.64    5.11
   0  -2  12   88.80    2.83
   0  -2  12   87.58    3.01
   0   2 -12   63.56    2.60
   0  -2 -12   84.23    2.80
   0   2  12   83.60    2.74
   0   2 -12   81.80    2.34
   0   2 -12   77.07    5.88
   0   2 -12   90.21    3.02
   0  -2  12   86.50    5.53
   0   2 -12   87.56    5.39
   0   2 -12   75.77    5.66
   0   2  12   90.38    4.65
   0  -2 -12   80.74    4.56
   0   2 -12   85.83    2.85
   0   2 -12   84.12    3.17
   0  -2  12   83.46    5.44
   0   2 -12   84.72    3.22
   0  -2  12   82.36    2.66
   0  -2 -12   84.62    3.14
   0  -2 -12   86.33    5.91
   0   2 -13   27.77    1.73
   0   2 -13   27.02    1.96
   0  -2 -13   29.42    1.74
   0   2 -13   21.26    2.66
   0  -2  13   26.58    1.48
   0   2 -13   27.50    1.74
   0  -2  13   27.94    1.67
   0   2  13   27.20    1.64
   0   2 -13   21.27    2.76
   0   2 -13   26.34    1.68
   0   2  13   27.52    2.48
   0   2 -13   26.12    1.47
   0   2 -13   25.95    1.92
   0  -2 -13   25.59    1.75
   0  -2  13   27.17    1.83
   0  -2  13   26.09    1.61
   0  -2  13   27.21    1.63
   0   2 -13   27.22    1.78
   0  -2 -13   28.07    1.94
   0  -2 -13   27.45    1.76
   0   2  13   27.87    1.48
   0  -2 -13   25.42    1.66
   0  -2  13   22.62    2.78
   0  -2 -13   22.73    2.40
   0   2  13   25.24    1.72
   0  -2  13   23.62    1.53
   0   2 -13   26.26    1.45
   0  -2  14    6.32    0.83
   0  -2 -14    5.60    0.88
   0   2  14    8.24    1.03
   0  -2  14    5.97    0.83
   0   2 -14    5.95    0.94
   0   2  14    7.30    0.90
   0  -2  14    5.96    0.82
   0   2 -14    5.70    0.84
   0  -2  14    7.01    0.85
   0  -2  14    5.64    0.88
   0  -2 -14    6.14    0.97
   0  -2 -14    6.44    1.44
   0  -2 -14    6.45    0.91
   0  -2 -14    7.04    1.05
   0   2 -14    6.13    1.06
   0  -2  14    6.31    0.63
   0   2 -14    6.79    0.94
   0  -2 -14    6.26    0.80
   0   2 -14    6.25    1.01
   0   2  14    6.88    0.84
   0  -2 -14    7.16    0.91
   0  -2  14    6.45    0.87
   0   2 -14    6.83    0.88
   0   2 -14    6.60    0.97
   0  -2 -15  114.99    3.93
   0  -2 -15  109.03    4.12
   0   2 -15  109.71    4.38
   0  -2 -15  114.09    3.98
   0  -2  15  111.60    3.49
   0   2  15  106.85    3.41
   0   2 -15  109.32    3.94
   0  -2  15   99.64    2.47
   0   2 -15  105.14    3.72
   0  -2  15  113.96    3.85
   0  -2  15  107.50    2.66
   0   2 -15  109.82    4.36
   0  -2 -15  111.97    3.79
   0  -2  15  100.31    3.46
   0   2 -15  107.68    3.79
   0   2  15  107.79    3.36
   0   2  15  113.75    3.91
   0  -2  15  112.13    3.59
   0  -2  15  108.42    3.51
   0  -2 -15  105.14    3.71
   0   2 -15  103.85    3.58
   0  -2 -15  106.16    3.41
   0  -2  15  104.76    3.38
   0   2 -15  110.19    3.63
   0  -2 -16   18.07    1.64
   0   2 -16   17.71    1.65
   0   2 -16   17.30    1.94
   0   2 -16   18.63    1.68
   0  -2  16   16.98    1.47
   0   2  16   18.03    1.70
   0   2  16   16.79    1.45
   0  -2  16   16.95    1.09
   0   2 -16   16.78    1.88
   0   2 -16   17.71    1.50
   0  -2 -16   18.21    1.76
   0   2  16   17.94    1.47
   0  -2  16   17.72    1.46
   0  -2  16   17.56    1.49
   0   2 -16   16.97    1.73
   0  -2 -16   16.64    1.50
   0  -2  16   18.27    1.69
   0  -2  16   16.87    1.57
   0  -2 -16   15.67    1.67
   0  -2 -16   18.18    1.63
   0  -2  17   10.26    1.29
   0   2  17   10.99    1.40
   0   2  17   10.28    1.20
   0  -2  17   10.35    1.24
   0   2 -17   10.90    1.18
   0   2 -17   10.64    1.64
   0   2 -17   10.66    1.39
   0  -2  17    9.95    1.11
   0  -2 -17    9.31    1.23
   0  -2  17   10.66    1.29
   0  -2  17   10.74    1.20
   0  -2 -17   10.75    1.51
   0   2 -17   10.66    1.47
   0   2 -17   10.28    1.38
   0  -2  17    9.62    1.08
   0  -2 -17   11.26    1.42
   0  -2 -17   10.22    1.29
   0  -2 -17   10.83    1.38
   0   2 -17   10.11    1.36
   0   2  17   10.63    1.20
   0   2  18   75.86    3.11
   0   2  18   78.41    3.58
   0  -2 -18   74.55    3.20
   0   2 -18   76.80    3.03
   0   2 -18   75.90    4.26
   0  -2 -18   84.97    3.77
   0   2 -18   70.83    3.48
   0   2 -18   74.09    3.84
   0  -2 -18   69.96    3.56
   0   2  18   75.38    3.24
   0  -2  18   79.83    3.58
   0  -2  18   75.73    3.14
   0  -2  18   75.24    3.28
   0  -2 -18   80.25    3.68
   0  -2 -18   77.43    3.79
   0   2 -18   78.33    4.05
   0  -2 -18   75.90    3.50
   0  -2  18   77.52    3.47
   0  -2  18   81.74    3.26
   0  -2  18   71.65    2.92
   0   2  18   77.21    3.17
   0  -2  19    2.42    0.65
   0   2  19    2.65    0.75
   0   2 -19    2.65    0.85
   0  -2 -19    2.70    0.65
   0   2 -19    2.76    0.63
   0  -2 -19    1.66    0.71
   0  -2  19    3.13    0.71
   0  -2 -19    2.84    0.92
   0  -2 -19    3.10    0.73
   0  -2 -19    2.36    0.77
   0   2  19    1.53    0.53
   0  -2  19    2.68    0.80
   0  -2  19    2.40    0.73
   0   2 -19    2.21    0.93
   0   2 -19    2.57    0.89
   0  -2  19    2.05    0.65
   0  -2 -19    2.82    0.75
   0  -2  19    3.11    0.79
   0   2  19    2.62    0.64
   0   2  19    2.42    0.70
   0   2 -19    2.17    0.75
   0  -2  20  276.55    6.37
   0   2  20  251.66    5.64
   0  -2  20  271.34    6.84
   0  -2  20  272.70    6.77
   0   2 -20  269.71    7.51
   0  -2  20  258.21    5.66
   0   2 -20  268.34    7.01
   0  -2 -20  258.68    6.03
   0  -2 -20  262.58    6.51
   0   2  20  266.45    6.33
   0  -2  20  263.00    5.39
   0  -2 -20  274.36    7.00
   0  -2  20  257.07    5.73
   0  -2 -20  268.92    7.08
   0  -2 -20  285.54    7.09
   0   2  20  287.22    6.87
   0   2  20  256.74    5.65
   0   2 -20  272.75    7.65
   0   2  21  171.41    5.05
   0  -2 -21  172.79    5.59
   0  -2  21  166.95    5.32
   0   2  21  157.72    4.32
   0  -2  21  171.15    5.46
   0  -2  21  155.66    4.31
   0   2  21  167.08    4.44
   0  -2  21  159.01    4.31
   0   2 -21  172.33    6.04
   0   2 -21  173.05    5.62
   0   2 -21  173.65    6.01
   0  -2  21  162.57    3.99
   0  -2 -21  166.60    5.57
   0  -2  21  168.27    4.92
   0  -2 -21  157.84    4.63
   0  -2 -21  169.59    5.09
   0   2 -21  162.75    5.26
   0   2  21  177.53    5.36
   0   2  22    0.55    0.41
   0  -2 -22    0.68    0.37
   0   2 -22    0.80    0.47
   0  -2  22    1.20    0.44
   0   2 -22    1.46    0.56
   0   2 -22    1.41    0.60
   0  -2 -22    0.88    0.42
   0  -2  22    1.51    0.61
   0  -2  22    0.55    0.35
   0  -2  22    1.00    0.50
   0  -2 -22    1.14    0.62
   0   2  22    1.27    0.46
   0   2  22   -0.07    0.32
   0  -2  22    0.85    0.44
   0   2  22    0.36    0.41
   0   2 -22    1.13    0.68
   0  -2 -22    1.48    0.82
   0  -2  23   14.82    1.34
   0  -2 -23   13.77    1.53
   0  -2  23   15.06    1.61
   0  -2  23   14.00    1.45
   0  -2 -23   13.01    1.27
   0  -2 -23   11.58    1.19
   0   2 -23   16.13    1.70
   0   2  23   13.63    1.41
   0  -2 -23   14.48    1.52
   0   2  23   13.01    1.37
   0   2 -23   12.93    1.49
   0  -2  23   12.50    1.08
   0   2  23   13.00    1.10
   0   2 -23   13.29    1.48
   0   2  23   11.69    1.04
   0   2 -24   64.38    2.80
   0   2 -24   65.69    2.80
   0  -2 -24   69.03    3.16
   0   2  24   69.28    2.86
   0  -2  24   69.09    2.95
   0  -2 -24   62.98    2.40
   0   2 -24   67.98    3.16
   0  -2  24   69.63    2.64
   0   2 -24   67.44    3.17
   0  -2 -24   66.56    3.06
   0   2  24   71.26    2.98
   0  -2  24   71.48    3.25
   0   2 -25   61.52    2.43
   0   2 -25   70.41    2.91
   0  -2 -25   73.24    3.01
   0  -2  25   77.89    3.09
   0   2  25   71.10    2.69
   0  -2 -25   70.66    2.82
   0   2 -25   64.45    2.49
   0  -2  25   67.04    2.27
   0   2  25   71.59    2.69
   0  -2  25   70.51    2.71
   0   2 -25   72.40    3.00
   0  -2  26    0.73    0.23
   0  -2  26    1.00    0.32
   0   2  26    0.50    0.29
   0   2 -26    0.33    0.20
   0  -2  26    0.54    0.29
   0   2  26    1.58    0.42
   0   2 -26    0.50    0.32
   0   2 -26    0.79    0.30
   0  -2 -26    1.13    0.52
   0  -2 -27   19.63    1.07
   0   2  27   21.13    1.04
   0   2 -27   21.61    1.26
   0  -2  27   23.83    1.33
   0   2  27   21.40    1.19
   0  -2  28    0.53    0.19
   0   2 -28    0.18    0.15
   0  -2 -28    0.78    0.23
   0  -4   0  550.84    6.40
   0   4   0  555.45    7.88
   0   4   0  568.13   10.70
   0   4   0  565.11    8.60
   0   4   0  554.75    8.60
   0   4   0  575.45   10.59
   0  -4   0  557.96    9.95
   0   4   0  565.07    6.45
   0   4   0  566.27   10.35
   0  -4   0  566.70   10.64
   0   4   1  773.63    9.57
   0   4   1  783.37   12.25
   0   4   1  780.68    8.42
   0  -4   1  757.66    9.67
   0   4  -1  793.64   10.31
   0  -4   1  744.35    7.39
   0   4   1  804.57   12.62
   0   4  -1  734.10    9.82
   0   4   1  781.13    7.84
   0   4   1  805.02   12.22
   0  -4  -1  763.78   10.73
   0   4  -1  773.29   12.52
   0  -4  -1  812.07   12.99
   0  -4   1  772.91   12.54
   0  -4   1  746.81   12.13
   0   4  -1  779.06   12.52
   0  -4  -1  771.30   12.31
   0   4   1  766.91   10.14
   0  -4   2   26.56    2.32
   0   4   2   26.06    1.35
   0  -4   2   25.35    1.85
   0   4   2   27.34    1.96
   0   4  -2   25.39    2.27
   0   4   2   27.29    2.31
   0  -4   2   24.29    2.27
   0  -4  -2   25.93    2.27
   0   4   2   25.89    1.55
   0   4   2   28.31    2.25
   0  -4  -2   28.07    2.43
   0   4  -2   25.21    2.31
   0  -4   2   25.21    2.38
   0   4  -2   21.95    1.90
   0   4   2   27.07    2.29
   0  -4  -2   24.63    1.85
   0   4   2   27.64    1.74
   0  -4   2   25.44    1.46
   0   4  -2   24.37    1.90
   0  -4  -3   11.39    0.70
   0  -4  -3   10.76    1.43
   0   4  -3   11.59    1.45
   0   4   3   12.89    1.53
   0  -4   3   10.00    1.60
   0  -4   3   11.31    1.09
   0   4   3   11.22    1.50
   0   4  -3   12.07    1.67
   0   4  -3   13.20    1.70
   0  -4   3   11.89    1.33
   0   4  -3   11.25    1.34
   0  -4   3   11.71    1.63
   0   4   3   11.52    1.17
   0  -4   3   12.12    1.57
   0   4   3   11.60    1.12
   0  -4  -3   10.97    1.44
   0   4   3   10.22    1.46
   0  -4   3   12.41    0.73
   0  -4  -4  100.28    4.65
   0  -4  -4   93.69    2.30
   0  -4   4   92.07    4.94
   0  -4  -4   97.76    4.40
   0   4  -4   98.41    4.48
   0  -4  -4   99.92    2.22
   0  -4   4   98.84    2.11
   0   4  -4   92.47    2.30
   0  -4   4  102.78    2.20
   0   4  -4   97.37    4.87
   0   4  -4   98.36    4.64
   0   4  -4   93.69    4.15
   0   4   4  101.04    4.44
   0   4   4   98.22    4.56
   0  -4   4   99.12    3.55
   0   4  -4  101.03    4.70
   0  -4  -4   96.59    4.69
   0   4   4   90.32    3.71
   0  -4   4   97.64    4.03
   0  -4   4   95.46    4.38
   0   4   5   69.61    3.52
   0  -4  -5   69.21    1.93
   0  -4  -5   71.95    3.09
   0   4   5   72.38    3.80
   0  -4  -5   70.92    4.14
   0   4  -5   76.14    4.20
   0  -4   5   68.01    3.73
   0   4  -5   69.48    3.95
   0   4   5   71.78    4.06
   0  -4   5   68.68    4.53
   0   4  -5   67.55    2.09
   0   4  -5   68.17    3.76
   0  -4  -5   73.54    3.88
   0  -4   5   70.92    3.70
   0  -4  -5   72.28    2.08
   0  -4   5   75.61    1.98
   0  -4   5   72.36    1.91
   0   4  -5   70.98    4.06
   0  -4  -5   72.19    3.97
   0   4  -5   69.38    4.27
   0  -4  -5   72.48    1.97
   0  -4  -6  196.72    7.22
   0  -4  -6  197.49    4.11
   0   4  -6  186.16    7.18
   0  -4  -6  199.22    6.54
   0   4  -6  192.00    6.63
   0   4   6  183.84    6.22
   0   4  -6  195.66    6.90
   0  -4  -6  187.88    3.30
   0  -4  -6  184.51    3.46
   0   4  -6  200.44    7.22
   0  -4   6  198.88    6.53
   0  -4   6  184.25    6.12
   0   4  -6  181.68    3.08
   0  -4   6  196.50    3.39
   0   4  -6  182.06    3.65
   0   4  -6  181.07    6.53
   0   4   6  185.71    6.92
   0   4   6  199.33    6.31
   0  -4   6  185.36    7.62
   0  -4  -6  192.22    3.68
   0  -4  -6  197.07    6.60
   0  -4  -6  191.48    5.32
   0  -4   6  193.90    3.34
   0  -4   7    0.31    0.41
   0  -4   7    0.70    0.30
   0  -4  -7    0.18    0.27
   0  -4   7    0.15    0.58
   0  -4  -7    1.12    0.41
   0   4   7    0.53    0.47
   0   4  -7   -0.17    0.54
   0  -4  -7    0.83    0.58
   0   4  -7    0.47    0.59
   0  -4  -7    0.88    0.31
   0   4   7    0.63    0.59
   0  -4  -7    0.22    0.49
   0  -4  -7    0.81    0.46
   0   4  -7   -0.07    0.55
   0  -4   7    0.66    0.37
   0   4   7    0.25    0.48
   0   4  -7    0.37    0.28
   0  -4   7    0.45    0.21
   0  -4  -7    0.50    0.22
   0  -4   7    0.99    0.39
   0   4  -7    0.50    0.31
   0   4  -8    0.71    0.57
   0   4  -8    1.30    0.68
   0  -4  -8    1.21    0.44
   0  -4   8    2.46    0.83
   0  -4  -8    0.73    0.59
   0  -4  -8    1.29    0.46
   0  -4   8    1.22    0.38
   0   4   8    1.41    0.92
   0  -4  -8    0.69    0.37
   0  -4   8    0.73    0.33
   0  -4  -8    1.08    0.35
   0   4   8    0.87    0.38
   0  -4  -8    0.50    0.41
   0   4  -8    0.57    0.47
   0   4  -8    0.95    0.38
   0  -4   8    0.99    0.26
   0  -4   8    1.73    0.94
   0  -4   8    0.96    0.42
   0   4  -8    0.98    0.50
   0  -4  -8    0.95    0.61
   0   4  -9  162.01    6.32
   0   4  -9  172.46    7.75
   0  -4   9  158.05    2.87
   0  -4  -9  158.86    4.37
   0  -4  -9  145.30    3.96
   0  -4   9  162.92    7.84
   0  -4  -9  174.51    6.76
   0  -4   9  165.21    3.59
   0  -4  -9  169.03    7.59
   0   4  -9  162.84    4.14
   0  -4  -9  169.76    6.04
   0  -4   9  161.84    3.71
   0  -4   9  166.27    3.80
   0  -4   9  166.16    6.96
   0   4   9  170.68    6.24
   0   4  -9  175.08    7.24
   0   4   9  156.37    7.29
   0  -4  -9  165.07    4.03
   0  -4  -9  166.41    5.87
   0   4  -9  163.39    3.85
   0  -4 -10  231.02    9.33
   0  -4 -10  226.09    3.17
   0   4  10  239.07    4.77
   0   4 -10  224.14    7.45
   0  -4 -10  223.96    6.76
   0   4 -10  237.21    5.22
   0   4  10  229.88    7.48
   0  -4 -10  221.48    7.23
   0  -4  10  227.27    4.48
   0  -4  10  227.99    4.62
   0   4  10  222.06    9.06
   0  -4 -10  236.02    8.21
   0  -4  10  220.73    9.44
   0   4 -10  226.93    8.60
   0  -4 -10  233.45    5.14
   0   4 -10  232.86    9.34
   0  -4 -10  190.61    4.62
   0   4 -10  229.70    4.92
   0   4 -10  231.62    9.71
   0  -4  10  228.33    3.58
   0  -4 -10  215.64    5.49
   0  -4  10  230.98    4.74
   0  -4  10  221.13    8.45
   0   4 -11  121.53    3.72
   0  -4 -11  111.24    5.26
   0  -4 -11  113.58    5.85
   0   4 -11  118.83    6.34
   0  -4  11  115.63    6.33
   0  -4 -11  123.48    3.50
   0   4 -11  121.83    3.38
   0  -4 -11  107.90    4.06
   0  -4  11  116.91    3.33
   0  -4 -11  121.59    3.94
   0   4 -11  123.71    3.95
   0  -4  11  119.82    3.63
   0  -4  11  125.73    3.39
   0  -4 -11  121.22    4.71
   0  -4 -11  124.47    3.69
   0   4  11  119.06    3.53
   0  -4 -11  122.81    3.37
   0   4 -11  108.48    6.46
   0   4 -11  119.32    3.77
   0   4 -11  119.22    3.39
   0  -4  11  119.58    3.15
   0  -4  11  120.14    3.50
   0  -4  11  116.73    3.36
   0  -4 -11  122.70    6.99
   0   4 -11  112.73    5.13
   0  -4  11  114.13    2.60
   0   4  11  117.54    5.29
   0  -4 -11  114.39    2.50
   0  -4  12   57.47    2.47
   0  -4  12   57.60    2.32
   0  -4  12   59.12    2.68
   0   4 -12   57.87    2.50
   0   4  12   54.11    3.46
   0   4 -12   57.41    2.80
   0   4 -12   58.40    2.48
   0  -4 -12   58.74    2.90
   0   4 -12   57.25    2.21
   0  -4 -12   52.42    3.84
   0   4 -12   61.86    2.92
   0  -4 -12   58.83    2.66
   0  -4  12   58.30    2.22
   0  -4  12   54.72    2.43
   0  -4 -12   51.66    3.55
   0  -4  12   59.15    2.49
   0   4  12   57.61    2.56
   0  -4 -12   57.95    2.53
   0  -4  12   57.05    2.54
   0  -4  12   59.30    1.87
   0  -4 -12   58.49    2.51
   0  -4 -12   56.93    1.95
   0   4 -12   57.11    2.81
   0   4 -13    2.72    0.70
   0  -4  13    1.52    0.49
   0  -4 -13    2.15    0.63
   0  -4 -13    1.61    0.52
   0   4 -13    1.92    0.48
   0  -4  13    2.71    0.62
   0   4  13    1.80    0.36
   0  -4  13    1.68    0.46
   0   4  13    2.04    0.53
   0   4 -13    2.02    0.54
   0  -4  13    1.92    0.36
   0  -4  13    1.85    0.47
   0   4 -13    1.98    0.55
   0  -4 -13    2.03    0.59
   0  -4 -13    2.22    0.50
   0  -4 -13    1.73    0.43
   0  -4  13    1.72    0.49
   0   4 -13    1.93    0.62
   0  -4  13    1.90    0.55
   0  -4 -13    2.41    0.64
   0  -4  13    1.86    0.55
   0   4 -13    2.33    0.66
   0  -4 -14   41.13    2.33
   0  -4  14   38.41    2.04
   0   4 -14   40.92    2.59
   0  -4  14   36.14    2.19
   0   4 -14   39.08    2.68
   0  -4  14   37.89    2.12
   0  -4 -14   41.23    2.64
   0  -4 -14   41.76    2.53
   0  -4 -14   37.55    1.86
   0   4 -14   39.02    2.37
   0   4 -14   35.68    1.74
   0  -4 -14   39.18    2.34
   0  -4 -14   38.07    1.91
   0   4 -14   36.46    2.24
   0  -4  14   39.60    2.39
   0   4  14   38.38    1.75
   0   4 -14   38.15    2.19
   0  -4  14   38.41    2.06
   0  -4  14   41.16    2.28
   0   4 -14   38.24    2.54
   0  -4  14   39.07    2.22
   0   4  14   39.48    2.25
   0   4 -15  122.37    4.04
   0  -4 -15  127.51    4.78
   0  -4 -15  117.15    3.43
   0   4 -15  115.21    4.15
   0  -4  15  126.62    3.80
   0   4 -15  133.94    4.66
   0   4  15  122.33    3.40
   0  -4  15  131.81    4.41
   0  -4  15  123.47    3.85
   0  -4  15  123.85    4.08
   0  -4 -15  117.58    3.58
   0  -4  15  126.77    4.00
   0   4 -15  118.60    3.39
   0  -4 -15  118.25    4.31
   0   4 -15  119.66    4.42
   0   4  15  126.92    4.08
   0  -4 -15  120.90    4.26
   0  -4  15  129.89    4.12
   0  -4 -15  132.61    4.63
   0  -4  15  126.08    4.17
   0   4 -15  124.80    4.75
   0   4 -15  125.06    4.95
   0  -4  16   95.77    3.84
   0  -4 -16   99.50    4.34
   0   4  16   94.96    3.56
   0  -4 -16   92.00    3.93
   0  -4 -16  101.31    4.22
   0   4 -16   93.86    4.01
   0   4 -16   95.68    4.58
   0  -4  16   96.46    3.38
   0   4 -16   93.48    4.22
   0  -4 -16   97.98    3.94
   0  -4  16   93.32    3.50
   0  -4  16   93.79    3.53
   0  -4 -16   89.79    3.12
   0  -4 -16   88.87    3.23
   0  -4  16   92.22    3.63
   0  -4  16  100.45    3.97
   0  -4  16  100.75    3.63
   0   4 -16   94.59    3.72
   0   4 -16   89.78    3.79
   0   4 -16  101.75    4.09
   0   4  16   91.36    3.09
   0   4  16   93.98    3.88
   0  -4 -17  467.16    9.01
   0  -4  17  492.12    8.23
   0   4 -17  505.89    9.16
   0  -4  17  468.77    8.59
   0   4 -17  468.02    8.62
   0   4 -17  477.69   10.54
   0   4  17  460.85    7.15
   0  -4 -17  466.26    8.91
   0  -4  17  462.33    8.12
   0  -4  17  458.98    7.83
   0  -4 -17  439.49    7.03
   0  -4  17  450.82    8.20
   0   4 -17  462.05    9.30
   0   4  17  487.51    8.96
   0  -4 -17  510.05    9.67
   0  -4 -17  445.65    7.45
   0   4 -17  451.09    8.74
   0  -4 -17  496.35    9.98
   0  -4  17  476.23    7.53
   0   4  17  486.07    8.10
   0   4 -17  479.13    9.93
   0  -4  17  498.43    9.05
   0  -4 -17  440.21    7.37
   0  -4 -18  179.20    5.68
   0  -4  18  177.64    5.50
   0   4  18  183.80    4.99
   0   4 -18  184.60    5.47
   0  -4  18  178.25    5.26
   0  -4 -18  187.53    6.19
   0  -4 -18  177.47    5.80
   0  -4  18  190.51    5.69
   0  -4 -18  194.26    6.10
   0   4 -18  172.65    5.96
   0  -4 -18  167.95    4.36
   0  -4  18  176.38    4.83
   0  -4  18  176.40    4.91
   0   4 -18  175.29    5.57
   0   4 -18  181.29    6.25
   0  -4  18  168.63    4.44
   0   4 -18  182.30    6.78
   0  -4 -18  176.27    4.56
   0  -4  18  179.56    5.29
   0   4  18  186.84    5.66
   0   4  18  170.29    4.44
   0   4 -18  186.04    5.74
   0  -4 -18  172.81    4.70
   0  -4 -19   83.46    2.96
   0  -4  19   88.01    3.79
   0  -4 -19   94.82    4.33
   0  -4  19   93.72    4.02
   0   4 -19   89.19    4.33
   0  -4 -19   84.48    3.29
   0   4 -19   88.84    3.72
   0  -4 -19   93.38    4.38
   0  -4  19   88.93    3.92
   0  -4  19   85.68    3.42
   0   4  19   87.33    3.25
   0  -4 -19   90.60    4.10
   0   4 -19   90.88    4.95
   0   4 -19   88.53    4.06
   0  -4  19   88.14    3.16
   0  -4 -19   95.89    4.18
   0  -4  19   83.56    3.47
   0   4  19   95.02    3.99
   0   4  19   86.73    3.41
   0   4 -19   90.38    4.41
   0  -4  20   22.35    1.94
   0   4  20   20.45    1.89
   0  -4 -20   20.05    1.59
   0  -4  20   24.74    1.58
   0  -4 -20   22.62    2.07
   0   4 -20   23.18    2.11
   0   4 -20   22.70    2.28
   0   4  20   22.05    1.64
   0  -4  20   22.78    1.95
   0   4 -20   22.89    2.50
   0  -4  20   20.21    1.62
   0   4  20   22.32    1.71
   0   4  20   21.41    1.66
   0  -4  20   21.82    1.94
   0   4 -20   22.86    2.19
   0   4 -20   23.30    1.86
   0  -4 -20   25.38    2.21
   0  -4  20   23.36    1.82
   0  -4 -20   22.72    2.07
   0   4  21  125.46    4.45
   0   4 -21  123.81    5.72
   0  -4  21  119.70    3.87
   0   4 -21  117.62    4.62
   0  -4  21  107.63    3.58
   0  -4  21  119.96    4.41
   0   4 -21  119.66    3.84
   0  -4  21  125.63    4.54
   0  -4  21  120.89    4.48
   0  -4 -21  127.44    4.80
   0   4 -21  122.08    4.99
   0  -4 -21  125.63    4.73
   0   4  21  111.59    3.55
   0   4 -21  122.16    5.06
   0   4  21  114.30    3.67
   0   4  21  118.46    3.67
   0   4  22   86.98    3.00
   0  -4  22   96.55    3.83
   0  -4 -22   91.62    3.95
   0  -4  22   81.53    2.90
   0   4  22   95.68    3.69
   0   4 -22   95.30    4.38
   0   4  22   83.63    2.87
   0  -4  22   99.80    3.90
   0   4  22   89.84    3.06
   0  -4 -22   97.46    4.06
   0   4 -22   94.17    4.19
   0   4 -22   92.20    3.94
   0  -4  22   90.24    3.10
   0  -4  22   93.28    3.75
   0   4 -22   88.49    2.91
   0   4  23  102.01    2.92
   0  -4  23   96.10    2.80
   0   4 -23  111.30    4.03
   0   4  23  120.08    3.90
   0   4 -23  113.29    4.13
   0  -4  23  122.51    4.06
   0  -4  23  104.89    2.96
   0  -4  23  118.34    4.07
   0   4 -23  114.41    4.58
   0   4  23  110.91    3.18
   0   4  23   99.02    2.67
   0   4 -23  115.83    4.39
   0  -4 -23  117.71    4.17
   0  -4  23  118.55    3.96
   0  -4  24   43.36    2.24
   0   4 -24   42.84    2.36
   0   4  24   39.59    1.71
   0  -4 -24   43.13    2.35
   0   4 -24   40.03    2.21
   0   4 -24   39.43    2.51
   0   4 -24   35.58    1.79
   0  -4  24   43.05    2.30
   0   4 -24   41.52    2.38
   0  -4  24   40.41    2.14
   0   4  24   43.18    2.13
   0   4 -25    9.49    0.98
   0   4  25    9.50    1.04
   0   4 -25    8.41    0.74
   0  -4 -25    9.71    1.03
   0  -4  25   10.57    1.05
   0   4 -25   10.15    1.06
   0   4  25    9.88    0.69
   0  -4  25   10.87    1.00
   0   4  25    9.77    0.94
   0  -4  25   10.19    0.98
   0  -4 -25    9.79    1.14
   0   4 -25   10.30    1.07
   0   4  26    6.17    0.74
   0   4 -26    5.16    0.59
   0  -4  26    7.70    0.79
   0  -4 -26    6.08    0.70
   0  -4  26    6.61    0.66
   0  -4 -26    5.00    0.73
   0   4 -26    6.04    0.74
   0   4  27    1.21    0.29
   0   4 -27    1.57    0.32
   0  -4 -27    0.98    0.29
   0  -4 -27    1.30    0.29
   0  -4  27    1.67    0.32
   0  -6   0   11.12    0.90
   0  -6   0   11.53    1.81
   0   6   0   11.62    1.86
   0   6   0    9.78    1.40
   0  -6   0   10.95    0.91
   0   6   0   10.79    1.84
   0   6   0    9.48    1.31
   0  -6   0    8.96    1.56
   0  -6   0    9.28    1.68
   0   6   0    9.91    1.25
   0   6   0    9.04    1.67
   0   6  -1  369.67    8.08
   0   6   1  368.58    7.91
   0  -6  -1  392.89   11.04
   0   6   1  382.84   10.36
   0   6   1  378.49    6.80
   0   6  -1  364.81   10.35
   0  -6   1  359.32   10.18
   0   6   1  387.35   10.77
   0   6  -1  368.16   10.68
   0   6  -1  377.93   10.53
   0  -6   1  375.37    5.04
   0  -6   1  362.90    5.05
   0   6   1  383.35    8.86
   0   6   1  372.90   10.39
   0   6  -1  371.86    8.71
   0   6  -1  376.81    8.75
   0  -6  -1  357.74    4.89
   0  -6   1  357.08    5.77
   0  -6   1  375.80   10.68
   0  -6  -1  380.64    9.63
   0  -6  -1  377.61   10.57
   0   6  -1  354.52    4.24
   0  -6  -1  378.59    5.23
   0  -6   1  375.22   10.65
   0   6  -2   32.06    2.61
   0   6   2   34.96    2.35
   0   6  -2   35.52    3.35
   0  -6   2   37.36    1.65
   0  -6   2   33.29    1.82
   0  -6   2   34.47    3.27
   0  -6  -2   36.55    3.42
   0  -6  -2   36.12    3.25
   0   6   2   36.00    1.93
   0   6  -2   32.90    2.56
   0   6   2   37.11    3.24
   0   6  -2   34.78    1.44
   0  -6  -2   34.61    1.54
   0  -6  -2   37.35    1.68
   0  -6   2   33.32    3.24
   0   6  -2   36.01    3.32
   0  -6  -2   36.10    2.84
   0   6   2   35.43    3.29
   0   6  -2   33.36    3.20
   0  -6   2   35.31    1.55
   0   6   2   32.47    3.04
   0   6   2   35.25    2.73
   0  -6   2   36.42    1.58
   0  -6   2   33.77    3.21
   0   6   2   33.71    1.77
   0   6   3   36.02    3.25
   0  -6   3   34.58    2.66
   0   6   3   37.52    3.33
   0  -6   3   32.46    1.92
   0   6  -3   34.96    1.57
   0   6   3   34.02    2.73
   0  -6   3   34.28    1.51
   0  -6   3   35.35    1.58
   0   6   3   33.28    2.21
   0  -6  -3   36.99    2.66
   0  -6   3   34.32    3.19
   0   6  -3   34.07    2.75
   0  -6  -3   38.07    3.49
   0   6  -3   33.70    2.77
   0   6  -3   35.63    3.45
   0   6   3   36.88    2.12
   0  -6  -3   38.40    1.69
   0   6  -3   33.94    3.30
   0  -6  -3   34.84    3.18
   0  -6   3   35.20    1.64
   0  -6   3   30.78    3.13
   0  -6  -3   35.22    1.23
   0  -6   3   35.68    3.36
   0   6   3   38.24    3.24
   0  -6   4  139.34    6.44
   0   6  -4  146.50    6.92
   0   6  -4  139.56    6.89
   0   6  -4  138.89    3.39
   0   6   4  143.30    5.85
   0   6   4  150.76    6.67
   0  -6  -4  143.94    5.03
   0   6  -4  138.62    6.63
   0  -6  -4  147.46    6.58
   0  -6  -4  148.36    6.96
   0  -6  -4  143.15    2.85
   0  -6   4  134.63    3.04
   0  -6   4  135.78    6.91
   0   6   4  142.59    6.51
   0   6   4  147.59    4.66
   0  -6   4  144.87    3.27
   0   6  -4  136.45    5.74
   0   6  -4  140.94    5.92
   0  -6   4  132.00    4.15
   0  -6  -4  149.72    3.46
   0  -6   4  146.50    3.43
   0  -6   4  140.55    5.51
   0  -6   5   90.16    5.20
   0  -6  -5   99.18    5.68
   0   6  -5   91.41    5.08
   0  -6   5   83.24    2.39
   0   6  -5   91.18    5.75
   0  -6   5   94.58    2.75
   0   6   5   91.54    4.92
   0  -6   5   92.71    2.83
   0   6  -5   92.39    5.42
   0   6  -5   91.70    5.57
   0  -6  -5   93.17    2.83
   0  -6   5   88.55    4.52
   0   6  -5   88.87    4.81
   0  -6  -5   91.35    3.72
   0  -6  -5   94.35    5.35
   0   6   5   93.55    5.38
   0  -6  -5   94.05    2.55
   0  -6   5   86.99    3.66
   0   6  -5   86.38    1.82
   0   6   5   92.57    4.02
   0  -6   5   87.87    5.65
   0   6  -5   81.76    2.77
   0   6   5   96.95    5.35
   0  -6   6   39.33    2.63
   0   6   6   47.19    3.99
   0  -6   6   44.90    2.06
   0   6   6   44.18    1.75
   0  -6   6   39.80    4.01
   0   6  -6   42.85    3.66
   0  -6   6   44.85    1.96
   0  -6  -6   42.19    1.86
   0  -6  -6   42.00    3.64
   0   6  -6   39.55    1.44
   0   6  -6   42.58    4.06
   0   6  -6   42.13    2.09
   0  -6   6   38.69    3.46
   0   6  -6   37.19    3.27
   0   6   6   42.10    3.56
   0   6   6   41.76    2.93
   0  -6  -6   44.92    1.98
   0   6   6   42.17    3.46
   0   6  -6   40.17    3.76
   0  -6  -6   43.36    3.80
   0  -6  -6   40.63    2.18
   0  -6   6   39.33    1.68
   0  -6   6   42.94    3.32
   0   6  -6   44.34    3.84
   0   6   7  206.17    6.93
   0  -6   7  206.24    4.45
   0   6  -7  191.82    3.65
   0   6   7  208.55    7.88
   0  -6  -7  161.62    3.44
   0  -6   7  193.38    3.74
   0  -6   7  186.90    7.64
   0   6   7  209.41    3.91
   0   6  -7  198.35    4.80
   0  -6   7  191.21    6.26
   0   6  -7  204.89    9.14
   0  -6  -7  204.73    8.12
   0   6   7  200.57    8.38
   0   6  -7  200.73    8.35
   0  -6   7  196.05    9.04
   0  -6   7  202.98    7.50
   0   6  -7  200.14    8.45
   0  -6  -7  198.65    4.31
   0  -6  -7  207.51    8.37
   0  -6  -7  174.55    3.31
   0   6  -7  201.98    8.41
   0  -6   7  214.00    4.57
   0  -6  -8   88.78    5.35
   0  -6   8   93.50    3.15
   0   6  -8   88.54    2.70
   0   6  -8   90.40    2.68
   0   6   8   85.58    5.58
   0  -6  -8   89.29    3.10
   0   6  -8   91.41    3.43
   0  -6  -8   92.40    5.95
   0   6   8   85.74    4.70
   0  -6   8   83.73    4.35
   0  -6   8   89.52    5.12
   0   6  -8   87.94    5.56
   0  -6  -8   95.56    3.05
   0  -6   8   89.37    2.96
   0   6   8   94.21    2.65
   0   6   8   96.36    5.10
   0  -6   8   95.23    3.16
   0  -6  -8   95.94    2.94
   0   6  -8   89.54    5.79
   0  -6   8   84.61    2.51
   0  -6   8   89.90    2.97
   0  -6  -8   91.92    5.45
   0   6   9   27.06    1.40
   0  -6   9   24.51    1.52
   0   6  -9   24.08    1.54
   0  -6  -9   25.10    1.77
   0   6  -9   22.06    2.71
   0  -6  -9   22.25    2.60
   0   6  -9   24.00    1.87
   0   6   9   27.10    2.63
   0  -6   9   24.55    2.68
   0  -6   9   23.60    1.62
   0  -6   9   23.82    1.35
   0  -6  -9   28.09    1.66
   0   6   9   22.93    2.48
   0   6  -9   23.75    1.55
   0  -6  -9   25.79    2.88
   0  -6   9   25.86    1.67
   0   6  -9   24.35    1.54
   0  -6   9   24.66    1.74
   0  -6   9   25.74    1.72
   0  -6   9   22.56    2.34
   0  -6  -9   26.14    1.64
   0   6 -10   18.62    1.44
   0  -6  10   18.29    1.18
   0  -6  10   17.42    1.46
   0   6  10   18.49    2.09
   0   6 -10   19.81    1.59
   0   6  10   18.86    1.12
   0   6 -10   19.59    2.49
   0   6 -10   19.11    1.72
   0  -6 -10   19.81    1.52
   0  -6  10   19.17    1.59
   0  -6 -10   17.67    1.52
   0  -6  10   16.16    2.01
   0  -6 -10   19.00    1.46
   0  -6  10   20.02    1.51
   0   6 -10   19.72    1.43
   0  -6  10   19.71    1.57
   0   6 -10   18.60    1.44
   0  -6  10   19.66    1.44
   0   6  10   16.71    2.25
   0  -6 -10   18.00    2.30
   0  -6 -11  377.34    7.45
   0   6 -11  364.90    7.20
   0   6  11  394.65    7.35
   0  -6  11  363.14    5.18
   0  -6  11  378.02    6.74
   0   6 -11  390.89    8.04
   0  -6 -11  370.95    6.82
   0  -6 -11  368.33    5.23
   0  -6  11  369.28    7.15
   0  -6  11  370.76    6.46
   0  -6  11  355.55    4.94
   0  -6  11  373.38    7.04
   0   6 -11  369.70    6.77
   0   6 -11  356.19    5.02
   0  -6 -11  387.38    6.99
   0   6 -11  386.72    6.71
   0   6 -11  380.45    6.62
   0  -6  12  125.02    3.23
   0   6  12  131.22    4.39
   0  -6 -12  127.59    4.25
   0  -6 -12  137.43    4.38
   0   6 -12  139.16    4.97
   0  -6  12  132.93    4.40
   0   6 -12  128.10    4.20
   0   6 -12  130.79    4.17
   0  -6  12  131.26    4.05
   0  -6  12  136.70    4.43
   0   6 -12  123.01    3.26
   0  -6  12  128.80    3.02
   0   6 -12  129.65    4.50
   0   6 -12  126.71    4.11
   0  -6  12  139.03    4.37
   0  -6 -12  129.96    4.55
   0  -6  12  133.74    4.16
   0  -6 -12  126.04    3.24
   0  -6  13   34.17    2.22
   0  -6 -13   31.42    2.36
   0   6  13   34.27    2.32
   0  -6 -13   35.67    2.35
   0  -6  13   31.64    2.30
   0   6 -13   29.13    2.09
   0  -6 -13   30.32    2.19
   0   6 -13   30.54    2.18
   0   6 -13   34.96    2.57
   0  -6  13   30.46    1.73
   0   6 -13   31.29    2.20
   0  -6  13   33.50    2.16
   0  -6  13   31.49    2.11
   0   6 -13   28.68    1.77
   0  -6  13   31.15    2.23
   0   6 -13   31.35    2.37
   0  -6 -13   31.39    1.70
   0  -6  14   11.19    1.41
   0  -6  14    9.81    1.03
   0   6 -14    9.64    1.27
   0  -6  14   10.22    1.28
   0   6 -14   10.67    1.50
   0   6 -14   10.15    1.47
   0  -6 -14   12.55    1.59
   0  -6 -14   11.08    1.03
   0   6 -14   11.55    1.41
   0  -6 -14   12.01    1.48
   0   6 -14    9.58    1.13
   0  -6 -14   10.96    1.35
   0  -6  14   11.56    1.36
   0   6 -14    9.28    1.29
   0  -6  14   10.06    1.34
   0  -6  14   10.08    1.25
   0   6  14   11.12    1.33
   0   6 -15   31.98    2.64
   0  -6 -15   34.89    2.42
   0   6 -15   34.54    2.42
   0  -6 -15   40.04    2.67
   0  -6  15   36.78    2.41
   0  -6  15   30.57    2.34
   0  -6 -15   33.59    2.63
   0   6 -15   34.17    2.57
   0  -6 -15   35.53    2.50
   0   6 -15   34.67    2.15
   0   6 -15   33.08    2.76
   0  -6  15   35.13    2.35
   0  -6  15   35.31    2.03
   0   6  15   38.54    2.46
   0  -6  15   33.64    2.37
   0  -6  15   36.25    2.52
   0   6 -15   36.69    2.61
   0  -6 -16   15.02    1.80
   0  -6 -16   13.79    1.54
   0   6 -16   17.06    1.92
   0  -6  16   16.71    1.72
   0   6 -16   15.59    1.52
   0   6 -16   15.07    1.73
   0  -6  16   14.63    1.37
   0  -6 -16    7.01    1.37
   0  -6  16   14.19    1.64
   0   6  16   15.27    1.56
   0  -6  16   10.48    1.52
   0   6 -16    9.09    1.41
   0  -6 -16   17.19    1.82
   0   6 -16    5.15    1.34
   0  -6  16   10.91    1.41
   0  -6  16   14.13    1.52
   0   6 -16    6.69    1.36
   0  -6 -17    9.69    1.44
   0  -6  17    9.46    1.36
   0   6 -17    9.77    1.42
   0  -6  17    8.86    1.21
   0  -6  17    8.76    1.22
   0  -6  17   10.77    1.40
   0   6  17   10.43    1.35
   0  -6 -17    9.46    1.21
   0   6 -17    8.25    1.52
   0  -6  17   10.19    1.36
   0   6 -17   10.78    1.53
   0  -6  17    9.00    1.12
   0   6 -17   11.09    1.59
   0   6 -17   10.32    1.45
   0  -6 -17    9.52    1.51
   0  -6 -17   11.26    1.52
   0   6  17   10.43    1.26
   0   6 -17    7.93    1.09
   0   6 -18    1.59    0.59
   0   6 -18    1.40    0.71
   0   6  18    1.38    0.59
   0   6 -18    1.68    0.64
   0  -6  18    1.29    0.49
   0   6  18    1.10    0.47
   0  -6  18    0.64    0.49
   0  -6 -18    0.98    0.60
   0   6 -18    1.82    0.74
   0  -6 -18    2.29    0.85
   0   6 -18    0.96    0.58
   0  -6 -18    1.39    0.53
   0  -6  18    1.19    0.50
   0  -6  18    0.88    0.43
   0  -6 -18    1.25    0.62
   0   6 -18    1.54    0.71
   0  -6  18    1.09    0.53
   0  -6  18    1.24    0.52
   0   6  19   25.75    2.09
   0   6 -19   20.04    2.36
   0  -6 -19   21.40    1.74
   0  -6  19   21.58    1.76
   0  -6 -19   23.16    2.23
   0  -6  19   24.32    2.04
   0  -6  19   24.12    2.13
   0   6 -19   21.29    2.05
   0   6 -19   24.31    2.14
   0  -6  19   23.14    1.83
   0  -6  19   22.68    1.75
   0  -6 -19   25.21    2.15
   0   6 -19   21.97    2.23
   0   6 -19   23.66    2.16
   0  -6  19   20.41    1.96
   0   6  19   22.50    1.76
   0  -6  20    2.21    0.63
   0  -6 -20    3.39    0.99
   0  -6  20    2.74    0.81
   0  -6  20    2.85    0.70
   0   6 -20    2.53    0.75
   0   6  20    3.02    0.74
   0   6 -20    2.85    0.82
   0   6 -20    2.50    0.65
   0  -6  20    2.07    0.67
   0   6 -20    2.50    0.77
   0   6  20    1.78    0.54
   0  -6  20    2.61    0.62
   0  -6 -20    3.08    0.84
   0   6 -20    2.09    0.94
   0  -6 -20    2.42    0.84
   0  -6  20    2.49    0.81
   0   6 -21   76.67    4.37
   0  -6 -21   69.04    3.49
   0  -6  21   69.60    2.69
   0   6  21   74.29    2.82
   0  -6  21   75.20    3.07
   0  -6  21   74.40    3.50
   0   6 -21   78.32    3.64
   0  -6  21   75.72    2.91
   0   6  21   69.26    2.63
   0  -6 -21   75.54    3.82
   0   6 -21   66.59    3.37
   0  -6  21   79.32    3.43
   0  -6 -21   68.81    2.51
   0   6  21   81.07    3.35
   0   6 -21   73.23    3.81
   0   6 -21   79.30    3.28
   0  -6  21   79.25    3.27
   0  -6 -22    2.97    0.78
   0  -6  22    2.52    0.52
   0  -6  22    3.04    0.66
   0   6 -22    2.55    0.67
   0   6 -22    2.89    0.80
   0  -6  22    3.74    0.85
   0   6  22    2.27    0.45
   0  -6  22    2.79    0.61
   0  -6  22    2.98    0.61
   0  -6 -22    2.14    0.61
   0   6  22    2.61    0.62
   0  -6  22    2.46    0.51
   0   6 -22    3.57    0.68
   0   6  22    2.28    0.41
   0   6 -22    3.12    0.77
   0   6  23   54.36    1.78
   0  -6 -23   63.77    2.92
   0   6 -23   61.71    3.10
   0   6 -23   64.19    2.83
   0   6 -23   62.34    2.83
   0   6  23   60.41    2.75
   0   6  23   64.93    2.54
   0   6 -23   58.70    2.07
   0  -6  23   62.08    2.47
   0  -6 -23   62.16    3.05
   0  -6  23   62.25    2.63
   0  -6  23   64.17    2.85
   0   6 -23   62.52    2.88
   0  -6  23   59.76    2.27
   0  -6  24   41.92    1.93
   0   6 -24   42.15    2.12
   0  -6 -24   44.01    2.27
   0  -6 -24   44.96    2.19
   0   6 -24   40.56    2.32
   0   6  24   45.14    1.89
   0  -6  24   46.72    2.19
   0  -6  24   43.69    1.82
   0  -6  24   40.70    1.51
   0   6  24   42.55    2.08
   0   6 -24   44.03    2.11
   0   6 -24   43.86    2.17
   0   6  25   21.76    1.32
   0  -6  25   23.45    1.34
   0   6 -25   23.44    1.35
   0  -6 -25   20.51    1.40
   0  -6  25   20.19    1.05
   0  -6 -25   21.88    1.31
   0   6 -25   21.61    1.33
   0  -6 -26   38.39    1.52
   0   6 -26   34.71    1.23
   0   6 -26   36.31    1.38
   0   6  26   36.86    1.40
   0  -8   0    0.39    0.62
   0   8   0    0.95    0.63
   0   8   0    0.34    0.34
   0  -8   0    0.83    0.55
   0  -8   0    0.42    0.53
   0  -8   0    1.58    0.98
   0  -8   0    0.39    0.75
   0  -8   1  202.35    8.29
   0  -8   1  232.81    5.05
   0   8   1  212.39    6.19
   0   8  -1  205.38    3.81
   0  -8  -1  232.14    5.08
   0  -8  -1  223.77    4.86
   0   8  -1  206.83    6.75
   0  -8   1  230.50    5.09
   0   8   1  224.80    7.15
   0  -8  -1  217.51    7.90
   0  -8  -1  233.64    5.17
   0  -8  -1  209.75    4.45
   0  -8  -1  218.96    4.71
   0  -8   1  230.39    5.02
   0  -8  -1  210.70    3.71
   0   8  -1  218.77    3.91
   0   8  -1  216.57    7.00
   0  -8   1  217.16    4.67
   0  -8  -2  186.01    4.63
   0  -8   2  173.68    4.42
   0  -8  -2  202.27    4.91
   0   8  -2  168.69    3.51
   0  -8   2  159.81    7.56
   0  -8  -2  177.02    3.77
   0   8  -2  161.01    6.18
   0  -8   2  178.72    4.38
   0  -8  -2  180.52    4.38
   0   8  -2  164.45    3.69
   0   8  -2  162.01    5.66
   0  -8  -2  185.58    4.48
   0  -8   2  176.12    4.50
   0  -8   2  173.97    4.32
   0  -8   2  169.75    4.18
   0   8  -2  159.86    6.06
   0   8   2  181.19    6.80
   0  -8  -2  168.60    6.56
   0   8  -3  499.12   10.58
   0   8  -3  497.39    6.88
   0   8  -3  499.67   10.79
   0  -8   3  514.34    7.84
   0  -8  -3  527.66    8.03
   0  -8  -3  524.66    7.67
   0  -8  -3  537.89    7.40
   0  -8   3  530.36    7.82
   0   8   3  526.68   11.09
   0   8  -3  517.26    6.29
   0  -8  -3  518.13    6.82
   0  -8   3  520.54    7.43
   0  -8   3  540.95    7.51
   0  -8   3  513.59    6.73
   0  -8   3  514.74    7.36
   0  -8  -3  535.64    7.46
   0   8  -3  493.61   11.26
   0  -8   3  476.53   13.31
   0  -8  -4  322.50    5.68
   0  -8   4  323.47    6.20
   0  -8   4  319.25    5.80
   0  -8   4  327.15    5.79
   0   8  -4  320.71    5.19
   0  -8  -4  321.83    6.02
   0  -8  -4  336.78    6.45
   0  -8  -4  328.93    4.36
   0  -8  -4  333.79    6.00
   0  -8   4  324.08    5.70
   0   8   4  323.38    8.71
   0   8  -4  305.87    9.13
   0  -8  -4  331.39    5.92
   0  -8  -4  317.15    4.78
   0   8   4  338.62    6.14
   0   8  -4  315.15    5.91
   0  -8   4  334.30    6.43
   0   8  -4  306.47    8.70
   0  -8   4  333.91    6.13
   0  -8   4  315.14    5.77
   0   8  -4  302.00    8.51
   0   8  -5   82.00    3.21
   0   8   5   85.70    3.07
   0  -8  -5   79.40    2.38
   0  -8  -5   83.34    3.07
   0  -8   5   87.41    3.39
   0  -8   5   89.40    3.23
   0  -8  -5   85.98    3.06
   0   8  -5   80.54    2.69
   0   8  -5   79.66    4.58
   0  -8  -5   87.42    2.58
   0  -8  -5   87.31    3.06
   0  -8  -5   87.33    3.07
   0  -8   5   80.21    2.97
   0   8  -5   74.22    4.27
   0  -8  -5   89.48    3.34
   0  -8   5   82.24    3.02
   0  -8   5   80.78    3.18
   0  -8   5   82.64    2.92
   0  -8   5   80.71    2.88
   0  -8  -6    5.76    0.87
   0   8  -6    5.58    0.94
   0   8  -6    5.61    0.74
   0  -8   6    5.22    0.75
   0   8   6    5.47    0.75
   0   8  -6    4.82    0.66
   0  -8   6    5.87    0.83
   0  -8  -6    6.79    0.89
   0  -8   6    5.42    0.80
   0  -8  -6    5.65    0.64
   0  -8  -6    5.29    0.76
   0  -8   6    6.02    0.96
   0  -8   6    4.52    0.73
   0  -8  -6    5.66    0.85
   0  -8  -6    5.42    0.71
   0  -8  -6    6.73    0.88
   0  -8   6    5.04    0.59
   0  -8   6    6.02    0.89
   0  -8   6    6.69    0.95
   0  -8   7   73.06    3.01
   0  -8   7   71.07    2.66
   0  -8  -7   72.11    2.34
   0   8  -7   74.22    3.30
   0  -8  -7   75.41    2.42
   0   8  -7   72.86    2.77
   0  -8  -7   76.40    2.93
   0  -8   7   75.54    3.26
   0   8   7   69.42    2.13
   0  -8   7   71.95    3.18
   0  -8  -7   75.83    2.86
   0   8   7   76.65    2.92
   0  -8   7   71.10    2.67
   0  -8   7   76.60    3.20
   0   8  -7   71.51    2.55
   0  -8  -7   75.13    2.79
   0  -8  -7   75.85    3.08
   0  -8  -7   71.99    2.87
   0  -8   7   71.32    2.44
   0  -8  -8    4.39    0.61
   0  -8   8    4.31    0.81
   0  -8   8    4.24    0.84
   0  -8  -8    5.95    0.85
   0  -8   8    4.29    0.78
   0  -8   8    4.12    0.64
   0   8  -8    5.11    0.77
   0  -8   8    3.74    0.75
   0   8   8    4.97    0.76
   0   8   8    4.72    0.65
   0   8  -8    4.25    0.69
   0  -8  -8    5.03    0.83
   0  -8   8    4.12    0.67
   0  -8  -8    4.96    0.85
   0  -8  -8    4.01    0.51
   0  -8   8    4.42    0.68
   0  -8  -8    4.52    0.66
   0   8  -8    3.99    0.87
   0  -8  -8    4.16    0.75
   0  -8   9  220.64    4.37
   0   8  -9  222.80    4.21
   0  -8  -9  221.57    4.55
   0   8  -9  211.33    5.32
   0  -8   9  233.31    5.91
   0  -8   9  221.54    5.62
   0   8  -9  226.96    6.27
   0   8   9  209.33    4.51
   0  -8   9  233.47    5.96
   0   8  -9  218.51    5.19
   0  -8   9  218.45    4.62
   0  -8  -9  220.98    5.44
   0  -8  -9  225.64    5.10
   0  -8   9  221.09    5.01
   0   8   9  230.54    4.94
   0  -8  -9  233.73    5.82
   0  -8  -9  225.17    5.53
   0  -8  -9  223.42    5.06
   0  -8  -9  228.12    5.88
   0  -8   9  219.09    5.77
   0   8  10  142.26    3.97
   0  -8 -10  146.26    4.93
   0  -8 -10  152.60    4.39
   0  -8  10  148.19    4.24
   0   8 -10  151.30    5.38
   0  -8  10  144.44    3.32
   0  -8 -10  147.60    3.45
   0   8 -10  144.52    3.75
   0  -8  10  138.74    4.76
   0  -8 -10  151.94    4.93
   0  -8 -10  147.70    4.66
   0  -8  10  148.74    3.73
   0   8 -10  142.07    4.63
   0   8  10  156.11    3.96
   0  -8  10  149.59    4.76
   0  -8 -10  146.70    4.04
   0  -8  10  157.63    4.99
   0  -8  10  151.54    4.94
   0  -8 -10  145.10    3.49
   0  -8 -10  145.77    4.64
   0   8 -10  145.90    4.44
   0   8  11   24.63    1.72
   0  -8 -11   24.80    2.08
   0   8 -11   23.74    1.98
   0   8  11   28.10    2.17
   0  -8 -11   24.67    1.98
   0  -8  11   24.75    1.48
   0  -8  11   27.40    2.11
   0  -8  11   28.41    2.14
   0   8 -11   28.04    2.41
   0   8  11   28.03    1.61
   0   8 -11   24.76    1.66
   0  -8  11   27.48    2.13
   0  -8 -11   25.36    2.00
   0  -8 -11   28.96    2.00
   0   8 -11   28.99    2.11
   0   8 -11   26.04    1.98
   0  -8 -11   25.04    2.05
   0  -8  11   27.37    1.89
   0  -8  11   20.90    1.95
   0  -8 -11   25.06    1.62
   0  -8 -12   -0.20    0.59
   0  -8 -12    0.19    0.34
   0  -8 -12    0.64    0.60
   0   8  12    0.00    0.31
   0   8 -12    0.13    0.47
   0   8 -12    0.12    0.53
   0  -8 -12   -0.29    0.52
   0  -8  12   -0.05    0.37
   0  -8  12    0.70    0.64
   0  -8 -12    0.42    0.50
   0   8  12    0.19    0.43
   0  -8  12   -0.09    0.46
   0   8 -12    0.21    0.47
   0  -8  12    0.04    0.43
   0  -8  12    0.23    0.40
   0   8 -12   -0.26    0.48
   0   8 -12    0.28    0.44
   0   8 -13  113.70    4.73
   0   8  13  125.28    4.75
   0  -8  13  130.43    4.83
   0  -8  13  123.06    4.64
   0  -8  13  129.34    5.27
   0   8  13  123.95    4.15
   0  -8 -13  108.88    4.48
   0   8 -13  116.10    4.57
   0   8 -13  117.13    3.94
   0   8 -13  122.30    5.20
   0  -8 -13  122.31    4.77
   0  -8 -13  114.21    4.71
   0  -8 -13  127.20    4.55
   0  -8  13  123.50    4.35
   0  -8 -13  108.32    4.56
   0   8 -13  135.23    4.96
   0  -8  13  124.11    4.73
   0  -8  14   49.06    3.17
   0  -8  14   46.57    2.74
   0   8 -14   44.47    2.88
   0   8  14   45.96    2.63
   0  -8  14   48.60    2.99
   0  -8 -14   45.70    3.03
   0   8 -14   43.54    2.86
   0  -8  14   43.77    2.79
   0  -8  14   45.54    2.89
   0  -8 -14   45.89    2.95
   0   8 -14   44.48    2.53
   0   8 -14   46.56    3.28
   0  -8 -14   45.45    2.98
   0  -8 -14   44.91    2.87
   0   8  14   47.82    2.94
   0   8 -14   45.58    3.11
   0   8 -15   54.69    2.84
   0   8 -15   51.94    3.18
   0  -8 -15   57.70    3.38
   0   8 -15   53.12    3.19
   0   8  15   57.77    3.19
   0   8  15   56.55    3.00
   0  -8  15   59.26    3.52
   0  -8  15   60.35    3.34
   0   8 -15   54.55    3.53
   0  -8 -15   52.82    3.20
   0  -8 -15   55.62    3.25
   0  -8  15   57.86    3.10
   0  -8  15   57.01    3.10
   0  -8 -15   55.63    3.46
   0   8 -15   59.93    3.65
   0  -8  15   57.72    3.25
   0  -8  16   10.83    1.42
   0  -8  16    9.19    1.31
   0   8 -16    8.63    1.46
   0   8  16    9.01    1.22
   0  -8  16    8.81    1.25
   0  -8 -16   10.47    1.43
   0  -8  16    8.68    1.43
   0  -8 -16    9.44    1.46
   0   8  16    8.83    1.21
   0  -8  16    9.08    1.28
   0  -8 -16    8.81    1.33
   0  -8 -16    8.85    1.28
   0   8 -16   10.01    1.52
   0   8 -16    8.02    1.54
   0   8 -16    8.30    1.42
   0   8 -16    9.72    1.26
   0  -8  17   42.67    2.75
   0  -8 -17   39.60    2.76
   0  -8  17   38.71    2.43
   0  -8  17   39.65    2.62
   0  -8  17   36.23    1.82
   0   8 -17   41.55    2.95
   0   8  17   40.46    2.50
   0   8  17   41.63    2.57
   0   8 -17   38.44    2.72
   0  -8 -17   39.30    2.94
   0  -8  17   40.77    2.67
   0  -8 -17   39.50    2.71
   0   8 -17   39.14    2.44
   0  -8  17   40.38    2.90
   0   8 -17   35.98    2.99
   0   8 -17   38.75    2.85
   0   8  18    2.10    0.67
   0  -8 -18    3.28    0.89
   0  -8  18    1.86    0.54
   0   8 -18    3.10    0.84
   0   8  18    2.34    0.64
   0   8 -18    2.17    0.76
   0  -8  18    1.55    0.61
   0   8 -18    2.74    0.81
   0  -8  18    1.65    0.60
   0  -8  18    1.80    0.62
   0  -8 -18    2.53    0.74
   0  -8  18    1.44    0.61
   0  -8  18    2.74    0.52
   0   8 -18    2.81    0.78
   0   8  18    2.18    0.54
   0  -8 -18    2.54    0.93
   0   8 -18    2.12    0.80
   0  -8 -19   33.93    2.18
   0  -8  19   32.06    1.61
   0  -8  19   32.20    1.98
   0  -8  19   36.09    2.38
   0  -8  19   37.09    2.37
   0   8 -19   33.53    2.15
   0   8 -19   37.47    2.53
   0  -8  19   32.03    2.30
   0   8 -19   34.47    2.80
   0   8  19   37.14    2.12
   0   8  19   36.32    2.28
   0  -8 -19   32.64    2.56
   0   8 -19   31.40    2.36
   0   8 -19   34.30    2.54
   0   8  19   34.38    2.28
   0  -8  19   32.83    2.42
   0  -8 -19   36.54    2.49
   0  -8  20   18.89    1.39
   0  -8  20   22.65    1.75
   0  -8  20   22.19    1.80
   0   8 -20   21.25    1.88
   0   8  20   21.00    1.46
   0   8  20   23.74    1.77
   0  -8 -20   23.49    2.05
   0  -8 -20   24.03    1.94
   0  -8  20   22.07    1.87
   0   8 -20   21.15    1.93
   0   8 -20   21.80    1.65
   0  -8 -20   22.40    1.61
   0   8 -20   24.55    1.89
   0   8  20   24.09    1.72
   0   8 -20   22.32    2.18
   0  -8  20   22.35    1.76
   0  -8 -21  101.61    2.99
   0  -8  21  112.72    2.75
   0  -8  21   97.88    2.72
   0   8  21  116.01    3.70
   0   8 -21  106.92    3.36
   0  -8  21  119.14    3.88
   0  -8  21  121.67    3.83
   0  -8  21  114.73    3.47
   0   8 -21  119.18    3.75
   0  -8 -21  117.73    4.03
   0   8  21  106.92    2.95
   0  -8 -21  112.28    4.14
   0   8 -21  114.56    4.17
   0  -8  21  118.49    3.68
   0   8 -21  116.30    3.97
   0   8  21  116.66    3.42
   0  -8  22    0.05    0.21
   0   8 -22    0.51    0.30
   0   8 -22    2.44    0.98
   0  -8  22    0.36    0.28
   0   8  22    0.77    0.32
   0   8 -22    2.27    1.05
   0  -8  22    1.76    1.05
   0  -8 -22    1.38    0.46
   0   8 -22    0.71    0.35
   0   8  22    0.66    0.29
   0  -8  22    1.43    0.42
   0   8 -23   79.84    2.68
   0  -8  23   74.12    2.26
   0   8 -23   80.29    2.80
   0  -8 -23   77.98    2.83
   0   8 -23   77.06    2.80
   0   8  23   77.10    2.42
   0  -8  23   82.99    2.69
   0  -8  24    1.78    0.41
   0   8  24    1.36    0.49
   0  -8 -24    0.87    0.32
   0  -8 -25   18.26    0.90
   0 -10   0  103.10    4.14
   0 -10   0   84.71    3.79
   0  10   0   90.72    3.17
   0 -10   0   97.39    3.84
   0 -10   0   92.79    3.94
   0 -10   0   87.76    2.83
   0 -10  -1   69.37    3.50
   0 -10   1   62.85    3.14
   0 -10   1   55.11    2.38
   0 -10   1   54.09    3.05
   0 -10  -1   73.97    3.84
   0  10   1   79.65    3.81
   0  10   1   66.22    2.79
   0 -10   1   60.28    3.14
   0  10  -1   58.29    2.56
   0 -10  -1   77.59    2.91
   0 -10   1   79.27    3.93
   0 -10   1   60.92    3.12
   0 -10  -1   71.48    3.61
   0  10  -2  150.84    3.66
   0 -10   2  168.33    5.08
   0  10  -2  155.83    4.22
   0 -10   2  158.94    4.85
   0 -10   2  164.63    5.06
   0  10   2  186.92    5.42
   0 -10   2  156.05    5.10
   0 -10  -2  173.80    5.10
   0 -10   2  146.09    4.01
   0 -10  -2  184.46    5.48
   0 -10  -2  177.06    5.37
   0 -10   2  157.13    4.88
   0 -10  -2  172.43    4.31
   0 -10  -3   32.39    2.74
   0 -10   3   18.21    1.67
   0 -10   3   16.91    1.49
   0 -10  -3   36.32    3.15
   0 -10   3   16.49    1.67
   0  10  -3   17.51    1.36
   0 -10   3   19.67    1.79
   0 -10  -3   45.78    2.62
   0 -10   3   18.83    1.64
   0 -10  -3   42.42    2.84
   0 -10   3   18.31    1.77
   0 -10  -3   42.83    2.91
   0  10   3   63.65    3.58
   0  10  -3   17.84    1.43
   0 -10   4    3.24    0.70
   0 -10   4    2.36    0.64
   0  10  -4    3.80    0.72
   0 -10  -4    4.29    0.90
   0 -10   4    2.65    0.65
   0 -10   4    2.76    0.71
   0 -10  -4    3.37    0.86
   0  10  -4    2.48    0.58
   0 -10  -4    4.23    1.05
   0 -10  -4    4.36    1.24
   0 -10   4    3.13    0.68
   0 -10   4    3.06    0.81
   0  10   4    4.37    1.02
   0 -10  -4    4.97    0.98
   0 -10  -5   15.80    1.63
   0 -10   5   16.56    1.71
   0  10   5   15.00    1.48
   0 -10   5   15.22    1.48
   0 -10  -5   15.31    1.48
   0 -10  -5   14.65    1.51
   0 -10  -5   17.86    1.74
   0 -10   5   15.18    1.67
   0 -10  -5   15.85    1.58
   0  10  -5   15.25    1.36
   0 -10   5   16.09    1.53
   0 -10   5   16.41    1.52
   0  10  -5   14.33    1.40
   0 -10  -5   15.17    1.26
   0 -10   5   15.18    1.51
   0 -10   6   49.82    2.76
   0 -10  -6   46.00    2.18
   0  10  -6   48.99    2.49
   0 -10  -6   47.35    2.70
   0  10   6   48.34    2.66
   0 -10   6   54.06    3.09
   0 -10  -6   48.08    2.72
   0 -10  -6   48.77    2.74
   0 -10   6   49.20    2.68
   0 -10   6   48.08    2.54
   0  10  -6   49.38    2.72
   0 -10   6   49.38    3.02
   0 -10  -6   46.89    2.74
   0  10   7   48.87    2.64
   0 -10   7   46.77    2.43
   0 -10   7   45.15    2.95
   0 -10  -7   48.07    2.64
   0 -10   7   50.94    2.99
   0 -10  -7   49.34    2.86
   0 -10   7   45.28    2.71
   0  10  -7   45.77    2.77
   0 -10  -7   48.91    2.73
   0  10  -7   46.39    2.51
   0 -10  -7   48.13    2.83
   0 -10   7   46.92    2.55
   0 -10  -8    0.11    0.32
   0 -10   8    0.53    0.43
   0 -10   8    0.57    0.27
   0 -10  -8    1.48    0.56
   0 -10   8    0.77    0.51
   0 -10  -8    0.39    0.52
   0  10  -8    0.55    0.49
   0 -10   8    0.91    0.37
   0 -10   8    0.68    0.30
   0 -10  -8    0.89    0.53
   0  10   8    1.42    0.49
   0  10  -8    1.51    0.55
   0 -10  -8    0.39    0.24
   0 -10  -8    0.76    0.50
   0 -10   8    0.14    0.42
   0  10  -9   83.86    3.56
   0 -10   9   82.43    3.84
   0 -10   9   77.41    3.79
   0  10  -9   77.20    3.86
   0 -10  -9   77.46    3.82
   0 -10   9   71.49    3.83
   0 -10  -9   72.56    3.10
   0  10  -9   71.07    3.13
   0 -10   9   74.08    3.65
   0 -10   9   63.28    2.60
   0 -10   9   73.26    2.87
   0 -10   9   72.07    2.84
   0 -10  -9   80.21    3.19
   0 -10  -9   79.46    3.80
   0 -10   9   67.21    2.84
   0 -10  -9   76.37    3.00
   0  10   9   76.83    3.15
   0 -10  -9   74.73    3.34
   0 -10 -10   46.32    2.32
   0  10 -10   43.77    2.68
   0 -10  10   48.49    2.37
   0 -10 -10   49.88    3.10
   0 -10  10   47.56    3.00
   0 -10  10   45.64    2.38
   0  10 -10   40.88    2.54
   0 -10 -10   44.61    2.50
   0  10 -10   47.42    3.07
   0 -10  10   47.45    2.94
   0  10  10   47.13    2.35
   0 -10 -10   43.53    2.90
   0 -10 -10   46.07    2.34
   0 -10  10   42.25    3.01
   0 -10 -10   43.34    2.38
   0 -10  10   45.23    2.10
   0 -10  10   45.60    2.89
   0 -10  10   42.48    2.08
   0 -10  11   65.68    3.75
   0 -10 -11   69.96    2.69
   0 -10 -11   71.37    3.75
   0 -10  11   72.34    3.67
   0 -10 -11   69.50    3.70
   0  10 -11   80.06    3.78
   0  10 -11   63.74    3.18
   0 -10  11   76.57    3.75
   0  10 -11   70.74    3.44
   0 -10 -11   68.16    3.01
   0 -10 -11   69.75    2.60
   0 -10  11   74.49    2.67
   0  10  11   75.05    2.76
   0 -10  11   78.91    4.06
   0  10  11   72.76    2.75
   0 -10  11   77.79    3.85
   0  10 -11   71.42    3.84
   0  10 -11   67.83    3.35
   0 -10  11   71.37    3.02
   0  10  11   76.86    3.86
   0 -10  12   62.98    3.40
   0  10  12   58.89    3.33
   0  10 -12   59.44    3.59
   0 -10 -12   59.00    3.44
   0 -10  12   58.99    3.31
   0  10  12   57.71    2.57
   0  10 -12   57.64    3.12
   0  10 -12   56.75    3.13
   0 -10  12   61.66    3.70
   0  10 -12   61.20    3.39
   0 -10 -12   56.92    2.64
   0  10 -12   50.15    2.62
   0 -10  12   56.02    2.75
   0 -10  12   62.41    3.39
   0 -10 -12   61.27    3.47
   0 -10  13  127.70    4.17
   0  10  13  124.25    3.83
   0 -10  13  132.77    5.46
   0 -10  13  135.08    4.95
   0 -10  13  128.69    4.88
   0 -10 -13  125.49    5.10
   0  10 -13  130.92    5.30
   0 -10 -13  128.30    5.05
   0  10 -13  122.75    4.61
   0  10 -13  125.20    4.90
   0  10  13  130.49    4.88
   0  10 -13  127.73    4.68
   0 -10  13  132.61    4.83
   0  10 -13  114.82    3.66
   0 -10  14   24.45    2.07
   0  10 -14   23.16    1.99
   0  10  14   24.40    2.05
   0 -10  14   24.39    1.83
   0 -10  14   25.34    2.18
   0  10  14   22.34    1.64
   0 -10 -14   21.95    2.11
   0  10 -14   24.57    2.28
   0 -10 -14   24.75    2.19
   0  10 -14   22.38    2.01
   0  10 -14   23.91    2.18
   0 -10  14   25.17    2.38
   0 -10  14   22.70    1.95
   0 -10  15    0.48    0.40
   0  10 -15   -0.18    0.66
   0 -10  15   -0.25    0.40
   0 -10  15    0.19    0.61
   0  10  15   -0.04    0.30
   0  10  15    0.34    0.41
   0  10 -15    0.22    0.40
   0 -10 -15    0.36    0.41
   0 -10  15    0.46    0.56
   0  10 -15    0.08    0.48
   0 -10  15    0.26    0.50
   0  10 -15   -0.19    0.55
   0 -10 -15    0.14    0.48
   0 -10 -16    7.84    1.25
   0  10 -16    7.70    1.20
   0  10 -16    8.39    1.26
   0 -10  16    6.40    0.98
   0 -10  16    5.89    1.16
   0  10  16    6.63    0.99
   0 -10  16    6.65    0.98
   0  10  16    7.27    0.95
   0 -10  16    7.36    1.17
   0 -10 -16    7.15    1.17
   0 -10  16    7.35    1.08
   0  10 -16    6.40    1.10
   0  10 -16    6.68    1.13
   0  10  17  212.78    4.75
   0 -10  17  204.92    5.07
   0 -10  17  200.62    4.40
   0 -10  17  205.02    4.88
   0  10 -17  192.01    5.61
   0  10  17  208.43    5.05
   0 -10  17  211.97    5.71
   0  10 -17  200.37    5.72
   0  10 -17  218.22    6.09
   0 -10 -17  214.09    5.81
   0 -10 -17  205.71    5.96
   0  10  17  207.72    5.05
   0 -10  17  207.66    6.02
   0  10 -17  198.77    5.63
   0 -10  17  211.57    5.47
   0 -10 -18   17.39    1.66
   0  10 -18   16.97    1.58
   0 -10  18   16.22    1.28
   0  10  18   19.02    1.34
   0 -10 -18   18.82    1.64
   0  10 -18   18.12    1.68
   0 -10  18   17.54    1.55
   0  10  18   17.56    1.35
   0 -10  18   18.01    1.46
   0  10 -18   16.40    1.63
   0  10 -18   18.76    1.68
   0 -10  18   17.27    1.66
   0  10  18   18.51    1.41
   0 -10  18   16.74    1.09
   0 -10  18   17.18    1.46
   0 -10  19    4.20    0.80
   0  10  19    4.55    0.67
   0 -10 -19    4.96    0.85
   0  10  19    4.30    0.63
   0  10  19    3.49    0.56
   0 -10  19    2.76    0.49
   0  10 -19    3.28    0.77
   0  10 -19    4.07    0.77
   0 -10  19    4.62    0.83
   0 -10  19    3.89    0.64
   0 -10  19    3.70    0.80
   0  10 -19    4.49    0.83
   0 -10  19    4.20    0.68
   0 -10 -19    4.80    0.77
   0 -10  20   61.12    2.54
   0  10 -20   56.23    2.48
   0  10 -20   59.39    2.54
   0 -10  20   57.82    2.22
   0 -10  20   59.45    2.25
   0  10  20   55.34    1.89
   0  10 -20   60.05    2.49
   0 -10 -20   59.26    2.21
   0 -10  20   59.27    2.38
   0 -10 -20   60.16    2.63
   0  10  20   60.06    2.00
   0 -10  21   61.85    2.10
   0 -10  21   59.58    2.01
   0  10 -21   62.12    2.30
   0 -10 -21   63.25    2.40
   0  10 -21   51.20    2.07
   0 -10  21   58.63    1.52
   0 -10 -21   56.13    1.75
   0 -10  21   64.64    2.26
   0  10  21   48.88    1.37
   0  10 -22   16.09    0.92
   0  10 -22   20.69    1.19
   0  10 -22   19.15    1.11
   0 -10  22   18.89    1.01
   0 -10  22   18.51    0.95
   0 -10 -22   18.73    1.10
   0 -12   0  528.84   10.33
   0 -12   0  504.25    9.40
   0 -12   0  526.88   10.31
   0 -12   0  531.86   10.01
   0  12   0  514.80    7.96
   0  12   0  552.78   10.33
   0 -12   0  507.79    9.75
   0 -12   1  128.35    5.33
   0  12  -1   97.00    3.54
   0  12  -1  118.08    5.64
   0 -12  -1  150.47    5.85
   0 -12   1  118.83    5.05
   0  12   1   99.68    3.58
   0 -12  -1  145.06    5.27
   0 -12   1  102.60    4.95
   0 -12  -1  218.62    7.00
   0 -12  -1  114.10    5.11
   0 -12   1   88.08    3.93
   0 -12   1  104.35    4.73
   0  12   2  194.77    4.92
   0  12  -2  190.16    4.86
   0 -12   2  189.72    6.24
   0 -12  -2  197.34    6.20
   0  12  -2  199.14    6.30
   0 -12  -2  204.36    6.54
   0 -12  -2  197.54    4.68
   0 -12   2  183.14    5.45
   0 -12   2  191.30    5.79
   0 -12   2  198.74    6.19
   0 -12  -2  194.05    6.50
   0 -12  -2  211.94    6.25
   0  12  -3    2.56    1.06
   0 -12  -3   24.66    3.30
   0  12  -3    2.37    0.66
   0 -12   3    1.75    0.70
   0 -12   3    2.10    0.78
   0 -12   3    1.68    0.59
   0 -12  -3   29.72    2.13
   0 -12   3    2.47    0.81
   0 -12  -3   43.07    3.42
   0 -12  -3   14.05    3.09
   0 -12  -3   17.78    2.72
   0  12   3   62.90    4.00
   0  12   3    5.23    1.27
   0  12  -4   29.85    2.42
   0 -12  -4   29.51    2.34
   0 -12  -4   25.07    1.79
   0 -12   4   26.14    2.21
   0 -12  -4   26.41    2.22
   0 -12  -4   29.92    2.29
   0 -12   4   27.50    2.43
   0  12   4   27.89    1.81
   0 -12   4   27.60    2.02
   0  12   4   30.60    2.29
   0 -12  -4   29.20    2.40
   0 -12   4   25.67    1.85
   0  12  -4   24.43    1.79
   0 -12   4   28.17    2.09
   0  12   5    8.00    1.27
   0 -12  -5    8.16    1.38
   0 -12   5    5.33    0.89
   0 -12   5    5.58    1.16
   0 -12   5    5.00    0.98
   0  12  -5    5.57    0.84
   0 -12   5    5.68    1.11
   0 -12   5    5.54    0.89
   0  12  -5    6.16    1.01
   0  12   5    6.56    0.90
   0 -12  -5    5.91    1.11
   0 -12  -5    7.04    1.29
   0 -12  -5    7.39    1.33
   0 -12  -5    6.43    1.01
   0 -12   5    5.84    0.98
   0  12  -5    6.28    1.12
   0  12  -6   16.58    1.50
   0  12   6   17.97    1.72
   0 -12   6   16.67    1.46
   0 -12  -6   19.38    1.82
   0 -12  -6   19.00    1.77
   0 -12   6   18.71    1.86
   0 -12   6   16.62    1.94
   0 -12  -6   18.00    1.69
   0  12  -6   15.63    1.37
   0  12  -6   15.05    1.87
   0  12   6   20.07    1.51
   0 -12  -6   17.77    1.78
   0 -12   6   17.60    1.59
   0 -12   6   17.11    1.62
   0 -12   6   17.44    1.74
   0 -12  -7    4.57    0.87
   0  12  -7    3.49    0.77
   0 -12  -7    3.83    0.77
   0 -12  -7    3.64    0.74
   0 -12   7    3.82    0.72
   0 -12   7    4.45    0.87
   0  12   7    3.66    0.67
   0 -12   7    4.12    0.89
   0  12  -7    3.37    0.82
   0 -12  -7    3.30    0.85
   0 -12   7    2.74    0.65
   0 -12   7    4.38    1.08
   0  12  -7    3.07    0.69
   0  12   7    3.51    0.73
   0 -12   7    4.51    0.92
   0 -12   8   30.96    2.25
   0  12  -8   27.91    2.02
   0 -12   8   28.47    1.69
   0  12  -8   28.88    2.04
   0 -12  -8   31.06    2.15
   0 -12   8   27.77    2.49
   0  12   8   29.84    2.03
   0  12  -8   28.49    2.34
   0 -12   8   29.05    1.97
   0 -12  -8   30.18    2.19
   0 -12  -8   30.23    2.30
   0 -12   8   30.46    2.37
   0 -12  -8   30.22    2.34
   0 -12   8   29.21    1.89
   0 -12  -8   30.03    2.14
   0 -12  -9    8.11    1.25
   0 -12  -9    9.96    1.16
   0  12   9    9.71    1.08
   0 -12   9    5.44    1.11
   0  12  -9    8.10    1.12
   0 -12   9    7.96    0.89
   0 -12   9   10.13    1.28
   0 -12   9    9.60    1.33
   0  12  -9    7.43    1.19
   0  12  -9    8.83    1.19
   0 -12   9    8.49    1.04
   0 -12   9    9.52    1.48
   0 -12  -9    8.49    1.13
   0 -12  -9    8.27    1.28
   0 -12  -9    8.93    1.11
   0 -12  10   26.25    2.10
   0 -12 -10   24.94    1.69
   0 -12 -10   25.70    2.11
   0 -12 -10   23.75    1.62
   0  12 -10   23.02    1.91
   0 -12  10   27.12    2.10
   0 -12  10   23.60    1.44
   0  12  10   25.81    1.66
   0  12  10   17.72    1.80
   0  12 -10   22.25    1.84
   0 -12  10   26.54    2.32
   0  12 -10   26.33    2.04
   0 -12  10   22.75    1.56
   0  12 -10   27.73    2.28
   0 -12 -10   25.26    1.86
   0 -12 -10   24.68    2.12
   0 -12 -11   30.33    1.86
   0  12  11   35.08    2.39
   0  12 -11   34.49    2.44
   0 -12 -11   28.97    1.57
   0 -12 -11   31.55    2.36
   0 -12  11   35.95    2.42
   0 -12  11   33.63    2.58
   0 -12  11   30.80    1.62
   0  12 -11   32.03    2.22
   0 -12  11   33.58    2.30
   0 -12 -11   30.48    1.66
   0 -12 -11   32.24    2.37
   0  12 -11   29.33    2.09
   0  12 -11   29.31    2.01
   0 -12  12   61.03    3.04
   0 -12  12   62.77    3.12
   0 -12 -12   62.72    3.26
   0  12 -12   56.48    2.47
   0  12 -12   62.60    3.09
   0  12  12   62.52    3.10
   0  12 -12   65.66    3.35
   0  12 -12   54.64    2.80
   0 -12 -12   63.84    3.29
   0 -12  12   60.99    3.47
   0 -12 -13  108.87    4.19
   0  12 -13  105.38    3.70
   0 -12  13  114.47    3.87
   0  12 -13  115.66    4.37
   0  12  13  114.59    4.02
   0  12 -13  110.87    4.07
   0 -12 -13  117.11    4.33
   0 -12  13  113.87    4.59
   0 -12  13  118.05    4.18
   0  12  14   75.82    3.06
   0 -12 -14   75.14    3.34
   0 -12  14   74.72    3.57
   0 -12 -14   77.04    3.37
   0 -12  14   75.56    2.91
   0  12 -14   73.61    3.37
   0  12 -14   76.31    3.24
   0 -12  14   78.17    3.27
   0  12 -14   68.58    2.86
   0 -12  15   13.52    1.34
   0  12 -15   12.88    1.27
   0 -12 -15   15.90    1.45
   0  12 -15   13.31    1.29
   0  12 -15   13.36    1.40
   0  12  15   13.76    1.21
   0 -12 -15   13.33    1.38
   0 -12  15   14.02    1.16
   0 -12  15   13.18    1.46
   0 -12  15   13.80    1.16
   0 -12  16    0.36    0.48
   0  12  16    0.32    0.18
   0 -12  16   -0.68    0.33
   0  12 -16    0.10    0.24
   0  12 -16   -0.05    0.32
   0 -12  16    0.44    0.29
   0 -12 -16    0.78    0.44
   0 -12  16    0.36    0.34
   0  12  16    0.26    0.32
   0  12 -16   -0.05    0.43
   0 -12 -16    0.28    0.26
   0 -12 -17   15.55    1.26
   0 -12  17   14.82    1.19
   0  12 -17   15.76    1.23
   0  12 -17   15.91    1.32
   0 -12  17   14.87    0.93
   0 -12  17   13.38    1.28
   0  12 -17   10.72    0.92
   0 -12 -17   13.77    1.17
   0  12 -18   34.15    1.68
   0 -12  18   35.40    1.71
   0 -12 -18   31.82    1.55
   0 -12  18   33.38    1.63
   0 -12 -18   29.78    1.57
   0 -12  19   15.38    0.96
   0 -12 -19   15.79    0.90
   0  12 -19   14.71    0.97
   0 -12  19   14.87    0.81
   0 -12  19   14.72    0.93
   0  14   0  332.15    7.46
   0 -14   0  326.73    7.71
   0 -14   0  335.67    7.56
   0 -14   0  322.57    7.11
   0 -14  -1   24.91    3.43
   0 -14  -1  106.77    4.13
   0 -14  -1   99.47    4.17
   0  14   1  120.80    4.43
   0 -14   2  141.61    5.10
   0 -14  -2  148.66    4.81
   0  14  -2  150.76    5.11
   0 -14   2  146.25    4.62
   0 -14  -2  152.50    5.25
   0 -14  -2  145.30    4.94
   0  14   2  151.63    4.91
   0 -14   2  144.19    4.85
   0 -14   3   75.60    3.43
   0 -14  -3   86.77    3.90
   0 -14  -3   80.83    3.75
   0 -14  -3   84.26    3.82
   0 -14  -3   72.50    2.31
   0  14  -3   76.13    3.68
   0 -14   3   75.85    3.73
   0 -14   3   76.40    3.25
   0 -14  -4   48.78    3.06
   0 -14  -4   45.40    2.69
   0 -14  -4   41.70    1.86
   0 -14   4   39.39    2.29
   0 -14   4   39.86    2.68
   0  14   4   49.86    2.64
   0 -14   4   39.57    2.43
   0 -14  -4   47.20    2.65
   0  14  -4   42.93    2.68
   0 -14  -5    5.73    0.97
   0 -14  -5    5.23    1.07
   0 -14  -5    5.83    1.01
   0  14   5    7.11    1.00
   0  14  -5    4.80    0.91
   0 -14   5    6.17    0.96
   0 -14   5    4.34    0.94
   0 -14  -5    5.40    0.71
   0 -14   5    6.43    0.93
   0 -14   5    5.30    0.92
   0 -14  -6    0.80    0.36
   0 -14   6    0.59    0.44
   0 -14  -6    0.69    0.41
   0 -14   6    1.02    0.48
   0 -14  -6    0.41    0.30
   0 -14   6   -0.06    0.32
   0  14   6    0.46    0.33
   0 -14   6    0.26    0.36
   0  14  -6    0.76    0.41
   0 -14  -6    0.39    0.33
   0 -14   7    1.46    0.40
   0 -14  -7    1.43    0.43
   0  14  -7    2.92    0.69
   0 -14  -7    2.36    0.65
   0  14   7    1.73    0.50
   0 -14  -7    1.22    0.39
   0  14   7    1.84    0.44
   0  14  -7    1.61    0.57
   0 -14   7    1.47    0.60
   0 -14  -7    2.41    0.56
   0 -14   7    1.58    0.43
   0 -14   7    1.28    0.49
   0 -14   8   38.14    2.36
   0 -14  -8   38.20    2.03
   0 -14  -8   41.01    2.41
   0  14   8   36.44    1.69
   0 -14  -8   38.65    1.94
   0  14   8   40.71    2.28
   0 -14  -8   38.94    1.94
   0 -14   8   36.30    1.80
   0 -14   8   34.85    1.67
   0  14  -8   38.22    2.22
   0  14  -8   46.66    2.59
   0 -14   8   36.69    1.86
   0 -14   9    2.00    0.35
   0 -14   9    1.34    0.38
   0 -14  -9    2.06    0.53
   0 -14  -9    2.80    0.49
   0 -14   9    1.87    0.41
   0  14  -9    2.13    0.65
   0 -14  -9    1.75    0.51
   0  14   9    2.02    0.55
   0 -14  -9    2.52    0.48
   0  14  -9    1.72    0.45
   0 -14   9    1.96    0.58
   0  14  10   70.64    2.77
   0 -14  10   61.52    1.80
   0  14 -10   74.85    3.10
   0 -14 -10   67.00    2.66
   0 -14 -10   69.46    2.84
   0 -14  10   69.01    2.46
   0  14 -10   65.91    2.28
   0 -14  10   72.52    3.07
   0 -14 -11   16.73    1.34
   0  14  11   17.70    1.37
   0  14 -11   18.14    1.49
   0 -14  11   18.70    1.37
   0 -14  11   18.32    1.24
   0 -14 -11   17.09    1.31
   0 -14  11   18.17    1.50
   0 -14 -12   21.91    1.35
   0  14 -12   24.11    1.66
   0 -14  12   24.63    1.38
   0 -14  12   24.17    1.42
   0  14  12   23.60    1.41
   0 -14 -12   24.25    1.48
   0 -14  12   23.13    1.63
   0 -14  13    0.81    0.36
   0 -14  13    1.09    0.36
   0  14 -13    1.56    0.42
   0 -14  13    1.51    0.35
   0 -14 -13    1.80    0.43
   0 -14  14   68.33    2.34
   0 -14  14   69.02    1.93
   0 -14  14   68.49    1.97
   0 -14  14   66.97    2.05
   0  14 -14   73.90    2.38
   0 -14 -14   69.57    2.14
   0 -14 -15    5.79    0.54
   0  14 -15    5.27    0.56
   0 -14  15    5.23    0.59
   0 -14  15    5.65    0.54
   0 -14  15    5.96    0.54
   0 -16   0    8.47    1.02
   0 -16   0    8.47    0.87
   0 -16   0    7.91    0.80
   0 -16  -1   33.94    1.68
   0 -16  -1   33.47    1.82
   0 -16   1   35.32    1.70
   0 -16  -1   33.17    1.59
   0 -16   1   33.22    1.80
   0 -16   1   34.59    1.61
   0 -16  -2   14.05    1.07
   0 -16  -2   15.15    1.07
   0 -16   2   13.38    0.96
   0 -16   2   13.15    1.11
   0 -16  -2   15.52    1.24
   0 -16   2   14.07    1.07
   0 -16   3   10.44    0.88
   0 -16   3   12.20    0.89
   0 -16  -3   10.03    0.95
   0  16  -3   10.95    1.00
   0 -16  -3   11.40    0.89
   0 -16  -3   10.56    0.89
   0 -16  -4   31.79    1.43
   0 -16   4   31.93    1.33
   0 -16  -4   33.11    1.65
   0 -16  -4   32.04    1.42
   0  16  -4   35.16    1.77
   0 -16   4   31.69    1.42
   0 -16   4   32.27    1.22
   0 -16  -5    7.68    0.67
   0 -16  -5    7.99    0.76
   0 -16  -5    8.62    0.70
   0 -16   5    7.58    0.59
   0 -16   5    7.11    0.62
   0  16  -5    7.55    0.79
   0 -16   5    7.57    0.61
   0  16  -6   23.18    1.31
   0 -16  -6   21.78    0.98
   0 -16   6   20.17    0.91
   0 -16   6   22.59    1.04
   0 -16  -6   21.30    0.90
   0 -16  -6   22.99    1.21
   0  16  -7   12.98    0.92
   0 -16   7   13.09    0.76
   0 -16   8    0.23    0.12
   0  16  -8    0.45    0.21
   1  -1 -28    1.27    0.26
  -1   1  28    1.69    0.30
   1   1 -27    7.44    0.68
  -1   1  27    7.38    0.66
   1   1 -27    7.88    0.74
  -1  -1  27    9.54    0.93
  -1   1  27    8.91    0.81
  -1  -1  26   14.08    1.35
  -1  -1  26   14.90    1.88
   1   1 -26   11.09    1.18
   1   1 -26   11.43    1.42
  -1   1  25   23.22    1.53
  -1   1  25   18.38    1.21
  -1  -1  25   18.15    1.16
   1   1 -25   19.41    1.26
   1   1 -25   21.78    1.62
   1   1 -25   21.59    1.61
   1  -1 -25   20.30    1.40
   1  -1 -25   21.55    1.63
   1   1 -25   21.62    1.63
   1  -1 -25   19.79    1.36
  -1  -1  25   21.27    1.19
  -1   1  25   23.19    1.64
  -1  -1  25   21.55    1.51
   1  -1 -25   20.73    1.48
  -1  -1  25   23.48    1.76
  -1  -1  24   84.72    2.76
  -1   1  24   83.15    2.94
  -1   1  24   89.68    3.30
  -1   1  24   93.86    3.55
  -1  -1  24   94.33    3.74
  -1  -1  24   82.91    2.96
   1   1 -24   87.40    3.49
   1  -1 -24   88.50    3.22
   1   1 -24   79.37    2.90
   1  -1 -24   85.94    3.35
  -1  -1  24   86.74    2.64
   1   1 -24   91.66    3.64
   1  -1 -24   90.46    3.50
   1  -1 -24   88.63    3.25
  -1  -1  24   91.06    3.39
   1   1 -24   90.16    3.64
   1   1 -23    2.10    0.67
   1  -1 -23    2.49    0.67
   1   1 -23    1.69    0.57
   1  -1 -23    3.12    0.74
   1   1 -23    2.77    0.76
  -1  -1  23    2.81    0.67
  -1  -1  23    3.26    0.79
  -1  -1  23    2.29    0.58
  -1   1  23    2.28    0.70
   1  -1 -23    2.46    0.70
  -1  -1  23    2.57    0.57
   1  -1 -23    3.02    0.84
  -1   1  23    2.86    0.68
   1   1 -23    2.70    0.72
  -1   1  23    2.18    0.58
   1   1 -22   26.68    2.12
  -1  -1  22   26.00    1.91
  -1   1  22   27.87    2.12
  -1   1  22   24.95    1.87
   1  -1 -22   24.36    1.94
  -1  -1  22   25.66    2.03
  -1   1  22   24.20    1.94
   1   1 -22   24.84    2.09
  -1  -1  22   25.33    1.76
   1  -1 -22   25.15    2.01
  -1  -1  22   24.42    1.63
   1  -1 -22   24.90    2.12
   1   1 -22   22.40    1.80
   1   1 -22   25.46    2.21
  -1  -1  22   25.41    2.14
   1  -1 -22   26.05    2.03
  -1  -1  21   48.27    2.47
   1  -1 -21   46.07    2.80
   1   1 -21   51.11    3.19
   1   1 -21   48.76    3.05
   1  -1 -21   47.65    2.92
   1   1 -21   47.84    2.63
  -1   1  21   49.47    2.84
  -1  -1  21   45.78    2.31
   1  -1 -21   49.41    2.92
   1  -1 -21   46.56    2.70
  -1   1  21   49.77    2.81
  -1  -1  21   50.42    2.74
  -1   1  21   48.71    2.05
  -1   1  21   50.11    2.13
  -1  -1  21   52.58    2.99
   1   1 -21   50.06    2.91
   1  -1 -21   49.13    2.90
  -1  -1  21   41.01    1.89
  -1  -1  21   50.12    2.83
  -1   1  21   51.22    2.77
  -1  -1  20    3.65    0.80
  -1  -1  20    2.74    0.64
  -1  -1  20    2.50    0.51
  -1  -1  20    3.96    0.89
   1   1 -20    3.70    0.84
   1  -1 -20    2.94    0.72
  -1   1  20    2.49    0.62
   1   1 -20    4.25    1.12
  -1   1  20    3.25    0.89
   1   1 -20    4.07    0.91
  -1  -1  20    3.65    0.73
   1   1 -20    3.63    1.00
  -1   1  20    2.73    0.55
   1  -1 -20    3.06    0.71
  -1   1  20    3.17    0.78
   1  -1 -20    2.94    0.76
   1  -1 -20    3.89    0.90
  -1  -1  20    3.06    0.77
   1  -1 -20    2.90    0.79
  -1   1  20    4.04    0.67
   1   1 -19    1.05    0.62
  -1  -1  19    1.49    0.53
  -1   1  19    1.03    0.48
  -1   1  19    0.81    0.50
   1   1 -19    0.99    0.80
   1  -1 -19    1.34    0.60
  -1   1  19    1.71    0.45
  -1   1  19    1.69    0.62
   1  -1 -19    1.73    0.66
  -1  -1  19    1.07    0.34
   1  -1 -19    0.98    0.54
   1   1 -19    1.38    0.61
  -1   1  19    0.95    0.33
  -1  -1  19    1.19    0.52
   1  -1 -19    0.95    0.50
  -1  -1  19    1.46    0.62
   1  -1 -19    1.19    0.54
  -1  -1  19    1.23    0.64
  -1  -1  19    2.17    0.60
   1   1 -19    1.51    0.51
   1   1 -19    1.59    0.74
  -1   1  18  220.19    5.62
   1   1 -18  212.92    5.11
  -1   1  18  201.26    4.39
   1  -1 -18  216.77    5.73
   1   1 -18  227.02    6.54
   1   1 -18  210.93    6.02
  -1  -1  18  217.35    5.64
   1  -1 -18  213.26    5.87
  -1   1  18  218.34    5.66
  -1  -1  18  216.59    5.74
   1  -1 -18  211.27    5.90
  -1   1  18  211.02    4.74
   1   1 -18  219.63    5.78
  -1  -1  18  227.48    5.91
  -1   1  18  218.06    5.58
  -1  -1  18  215.78    5.22
  -1   1  18  214.64    4.48
   1  -1 -18  210.97    5.58
  -1  -1  18  201.86    4.49
  -1  -1  18  216.33    5.18
   1   1 -18  234.11    6.78
   1  -1 -18  220.94    6.20
   1   1 -17   28.32    1.85
  -1   1  17   27.91    1.56
  -1   1  17   28.72    2.02
   1  -1 -17   27.47    2.08
  -1   1  17   29.76    2.05
  -1  -1  17   28.57    1.85
  -1  -1  17   29.41    2.09
   1   1 -17   29.24    2.04
   1   1 -17   28.26    1.70
  -1   1  17   27.88    1.93
  -1  -1  17   26.52    1.93
   1  -1 -17   29.47    2.25
  -1  -1  17   28.31    1.86
  -1   1  17   29.11    1.75
  -1  -1  17   26.46    1.59
   1   1 -17   29.02    2.31
   1  -1 -17   28.27    1.98
  -1   1  17   25.76    1.58
   1  -1 -17   29.72    2.05
  -1  -1  17   29.77    2.06
   1   1 -17   28.41    2.32
   1  -1 -17   26.54    2.02
  -1  -1  16   37.99    2.29
  -1  -1  16   39.44    2.14
  -1   1  16   42.39    2.03
   1  -1 -16   38.22    2.34
   1   1 -16   42.39    2.90
  -1   1  16   37.87    1.85
  -1   1  16   38.78    1.75
  -1  -1  16   39.03    1.93
  -1  -1  16   38.61    2.22
  -1  -1  16   39.87    2.08
   1   1 -16   40.40    2.65
   1  -1 -16   39.82    2.43
   1   1 -16   39.72    2.00
  -1   1  16   41.87    2.34
   1   1 -16   39.86    2.26
   1   1 -16   40.85    2.58
   1  -1 -16   41.40    2.60
  -1  -1  16   42.51    2.38
   1  -1 -16   41.29    2.55
  -1   1  16   40.74    2.31
   1   1 -16   38.51    2.11
   1  -1 -16   44.94    2.45
   1  -1 -16   39.58    2.26
  -1   1  16   41.26    2.22
  -1  -1  15  153.99    4.30
  -1  -1  15  149.05    4.11
   1  -1 -15  151.24    4.57
   1   1 -15  154.30    3.62
  -1  -1  15  153.58    3.92
   1  -1 -15  148.97    4.32
   1   1 -15  151.40    4.17
  -1   1  15  143.80    4.00
   1  -1 -15  149.17    4.12
  -1  -1  15  149.11    3.56
  -1   1  15  153.87    4.27
  -1  -1  15  148.33    3.94
   1   1 -15  155.86    4.66
   1   1 -15  152.21    3.88
  -1  -1  15  157.59    4.33
  -1   1  15  148.45    3.19
   1   1 -15  146.77    3.92
  -1   1  15  147.21    3.46
  -1   1  15  150.16    3.59
   1  -1 -15  156.64    4.37
   1   1 -15  153.14    4.93
   1  -1 -15  161.30    4.73
   1  -1 -15  152.74    4.70
  -1   1  15  156.45    4.29
   1   1 -15  159.37    5.23
  -1   1  14   38.00    1.51
  -1  -1  14   40.11    1.78
   1  -1 -14   39.46    2.00
  -1   1  14   40.35    2.09
  -1  -1  14   38.36    1.89
   1   1 -14   38.14    1.67
   1   1 -14   37.70    2.01
  -1   1  14   39.30    1.71
   1  -1 -14   37.38    2.20
   1  -1 -14   35.74    3.57
   1  -1 -14   38.68    2.16
   1   1 -14   40.01    2.22
   1   1 -14   38.22    1.95
   1   1 -14   39.17    2.41
  -1  -1  14   39.84    2.10
  -1  -1  14   36.24    1.92
   1   1 -14   37.46    1.89
  -1  -1  14   37.80    1.86
   1  -1 -14   39.81    2.30
   1   1 -14   38.66    2.47
  -1   1  14   38.95    2.06
   1  -1 -14   40.09    2.27
  -1  -1  14   40.12    2.17
   1  -1 -14   37.99    2.11
  -1   1  14   38.56    1.98
   1  -1 -13  175.57    5.47
   1   1 -13  213.22    4.31
  -1  -1  13  216.19    3.94
   1  -1 -13  225.05    5.06
  -1   1  13  209.68    7.75
   1   1 -13  182.73    5.58
   1  -1 -13  221.15    4.63
  -1   1  13  222.15    4.68
   1   1 -13  209.83    8.79
  -1  -1  13  199.46    7.85
  -1  -1  13  205.85    8.34
   1  -1 -13  211.89    4.54
  -1   1  13  219.19    4.59
   1   1 -13  226.68    5.61
   1  -1 -13  214.67    4.96
  -1  -1  13  229.90    4.78
   1   1 -13  221.31    5.39
   1  -1 -13  205.59    8.74
   1   1 -13  206.68    9.55
  -1   1  13  212.75    4.28
  -1  -1  13  219.83    4.14
   1   1 -13  209.36    4.29
  -1  -1  13  209.22    4.39
  -1  -1  13  224.76    4.76
   1  -1 -13  218.19    5.04
   1   1 -13  217.58    4.89
   1  -1 -13  211.33    4.29
   1   1 -13  216.35    4.39
   1  -1 -12  282.80    5.41
  -1   1  12  273.90    8.97
  -1  -1  12  280.32    9.68
   1   1 -12  271.61    4.65
   1   1 -12  284.03    4.85
   1  -1 -12  251.08    7.07
   1   1 -12  285.58    5.77
   1   1 -12  268.54    9.83
  -1   1  12  281.30    5.03
   1   1 -12  245.97    6.84
   1  -1 -12  264.01   10.51
  -1  -1  12  277.31    5.05
  -1   1  12  279.03    4.89
   1  -1 -12  284.84    5.44
  -1  -1  12  287.57    4.32
  -1  -1  12  276.43    9.18
   1  -1 -12  280.52   10.05
   1   1 -12  270.62   10.95
   1   1 -12  261.76   10.48
  -1  -1  12  272.92    9.57
  -1  -1  12  300.87    5.16
   1   1 -11   67.40    2.70
   1  -1 -11   65.68    3.64
   1   1 -11   69.33    5.23
  -1  -1  11   65.86    4.54
   1   1 -11   64.03    3.45
  -1   1  11   70.19    4.38
   1   1 -11   65.98    2.15
   1  -1 -11   65.69    4.64
   1   1 -11   63.62    5.03
  -1  -1  11   67.72    2.35
   1  -1 -11   68.95    2.55
  -1   1  11   69.37    2.27
  -1  -1  11   70.04    2.01
   1  -1 -11   65.87    5.02
   1   1 -11   66.17    2.27
   1   1 -11   68.39    4.81
  -1  -1  11   69.44    2.35
   1  -1 -11   68.86    2.53
  -1  -1  11   68.75    4.57
  -1   1  11   68.80    2.39
  -1  -1  11   66.15    4.30
   1  -1 -10  982.56    8.85
  -1  -1  10  900.21    8.03
  -1  -1  10 1027.28   16.27
   1   1 -10 1020.68   19.23
   1   1 -10  956.93    7.60
   1  -1 -10  940.82    8.74
   1   1 -10  960.65    9.41
   1   1 -10  975.84   13.35
  -1   1  10  947.44    7.91
  -1  -1  10 1004.04   16.57
   1  -1 -10  998.45   18.69
  -1  -1  10 1025.09   17.33
   1   1 -10 1000.69   17.54
  -1  -1  10 1002.38    6.98
  -1   1  10 1037.34   16.17
  -1  -1  10  980.36    8.22
   1  -1 -10  991.21   14.17
  -1   1  10  910.55    8.13
   1  -1 -10 1019.74   17.32
   1   1 -10  947.48   18.24
   1   1  -9   44.93    1.92
  -1   1   9   46.30    1.68
   1   1  -9   43.56    3.88
  -1  -1   9   44.12    3.31
   1  -1  -9   44.09    3.77
   1  -1  -9   45.20    1.81
   1   1  -9   46.18    3.62
  -1  -1   9   45.25    3.34
   1   1  -9   43.77    3.80
  -1  -1   9   43.42    3.53
   1   1  -9   42.05    1.47
   1   1  -9   45.06    2.88
  -1  -1   9   47.08    1.69
  -1   1   9   44.65    3.27
   1  -1  -9   45.56    1.81
   1  -1  -9   44.71    3.03
   1  -1  -9   45.53    3.54
  -1   1   9   45.45    1.59
  -1  -1   9   45.31    1.68
   1   1  -8  167.24    3.35
   1   1  -8  165.65    7.10
  -1   1   8  176.94    3.10
   1   1  -8  165.05    6.56
  -1   1   8  172.57    6.17
   1   1  -8  160.00    6.73
  -1  -1   8  165.77    3.00
  -1  -1   8  169.03    6.15
   1  -1  -8  162.88    6.85
   1  -1  -8  172.71    6.41
  -1  -1   8  170.19    6.60
   1  -1  -8  165.48    3.28
   1  -1  -8  169.31    3.15
  -1  -1   8  173.86    2.98
  -1   1   7  107.73    4.67
   1   1  -7  102.36    2.41
  -1   1   7  105.07    2.22
  -1  -1   7  101.13    4.61
   1   1  -7   99.89    4.83
   1   1  -7  103.58    5.40
  -1  -1   7  104.35    4.93
   1  -1  -7  102.25    5.01
   1  -1  -7  106.57    4.72
  -1  -1   7  103.23    2.17
  -1  -1   6   25.10    2.32
   1  -1  -6   25.91    2.21
  -1   1   6   26.33    2.21
   1   1  -6   24.98    2.49
  -1   1   6   23.93    2.25
  -1  -1   6   23.81    2.13
  -1  -1   5   -0.07    0.44
  -1   1   5   -0.21    0.40
  -1   1   5    0.05    0.33
   1   1  -5   -0.62    0.60
  -1   1   4  352.24    7.10
   1  -1  -4  357.23    7.23
  -1  -1   4  349.02    6.95
   1  -1  -4  370.72    6.97
   1   1  -4  343.20    7.96
  -1   1   4  360.96    7.12
   1  -1  -3 1753.12   14.04
   1   1  -3 1659.21   15.83
  -1   1   3 1728.05   14.16
  -1  -1   3 1657.35   13.82
  -1   1   3 1752.26   14.50
   1  -1  -2  336.04    5.81
   1  -1  -2  342.89    5.48
   1   1  -2  333.27    6.42
  -1   1   2  350.70    5.54
  -1   1   2  344.01    5.94
  -1  -1   2  341.66    4.88
   1   1  -2  332.68    5.68
  -1  -1   2  336.65    5.63
  -1  -1   2  334.07    6.21
   1  -1  -2  339.28    5.81
  -1   1   1   44.53    1.77
   1   1  -1   46.10    1.53
  -1  -1   1   44.59    1.49
   1   1  -1   45.06    2.07
   1  -1  -1   45.24    1.98
  -1  -1   1   45.25    1.80
  -1   1   1   46.49    2.06
  -1   1   1   45.81    2.08
   1   1  -1   44.62    1.84
   1  -1  -1   42.76    1.75
   1   1   0  879.62    7.09
   1   1   0  886.23    7.90
   1  -1   0  876.01    8.64
  -1  -1   0  858.84    6.30
  -1   1   0  874.86    7.36
   1   1   0  868.42    5.84
  -1   1   0  887.95    9.06
  -1   1   0  872.75    8.90
   1  -1   0  887.30    9.13
   1   1   0  860.04    6.29
   1  -1   0  859.21    8.67
   1  -1   0  893.48    8.57
   1  -1   1  248.41    4.80
  -1   1  -1  241.51    4.92
   1   1   1  236.58    2.95
  -1  -1  -1  235.01    2.57
   1   1   1  246.96    3.08
  -1   1  -1  243.96    4.33
   1   1   1  250.64    2.81
  -1  -1  -1  240.29    3.53
   1  -1   1  242.09    4.40
   1   1   1  246.98    3.83
   1   1   1  244.28    3.55
   1  -1   1  246.53    4.82
   1   1   1  243.81    2.77
   1  -1   1  239.65    4.52
  -1  -1  -2  954.60    7.19
   1   1   2  979.55    7.90
  -1  -1  -2  966.75    7.27
   1  -1   2  955.10    8.50
   1  -1   2  989.57   10.42
   1   1   2  993.25    8.07
  -1   1  -2  961.57   10.34
   1  -1   2  978.97    8.87
  -1   1  -2  946.69    8.60
   1   1   2  979.48    7.41
   1  -1   2  995.05   10.22
   1  -1   3    8.70    0.80
   1  -1   3    8.72    0.86
   1   1   3    8.80    0.88
  -1   1  -3    7.91    0.88
   1   1   3    9.69    0.99
   1  -1   3   10.18    1.15
  -1  -1  -3    9.17    0.81
   1   1   3    8.62    0.71
   1   1   3    8.95    0.73
  -1   1  -3    9.30    1.13
  -1  -1  -3    9.30    0.89
   1   1   4  834.30   10.22
  -1   1  -4  836.13    9.07
   1   1   4  830.81    7.29
  -1  -1  -4  825.09    8.34
   1  -1   4  868.00   11.39
   1   1   4  798.53    5.61
  -1   1  -4  827.46    8.51
  -1  -1  -4  881.38    9.92
   1  -1   4  813.34    6.85
   1  -1   4  818.26   11.57
  -1   1  -4  839.44   11.08
   1   1   4  814.71    5.91
  -1  -1  -5   84.13    3.53
  -1  -1  -5   82.35    2.98
   1   1   5   82.62    2.61
  -1   1  -5   83.75    2.93
   1   1   5   79.73    2.20
   1  -1   5   84.28    3.86
   1  -1   5   79.47    3.84
  -1   1  -5   80.62    3.76
   1  -1   5   82.23    1.95
  -1   1  -5   82.94    3.07
   1   1   5   92.52    3.89
  -1   1  -6  127.09    4.09
   1  -1   6  124.59    5.02
   1  -1   6  120.70    4.97
   1   1   6  128.98    3.62
   1   1   6  122.11    3.12
  -1   1  -6  128.18    3.96
   1   1   6  123.53    4.80
  -1  -1  -6  127.38    4.82
  -1   1  -6  130.04    5.04
  -1  -1  -6  128.70    4.13
   1   1   7    2.24    0.80
  -1   1  -7    1.96    0.59
  -1   1  -7    2.49    0.40
   1   1   7    2.26    0.54
  -1   1  -7    2.01    0.63
  -1  -1  -7    2.43    0.40
  -1  -1  -7    2.09    0.65
   1  -1   7    2.61    0.79
  -1   1  -7    2.27    0.78
   1  -1   7    2.63    0.39
   1  -1   7    2.17    0.73
  -1  -1  -7    1.64    0.60
   1   1   7    2.56    0.57
  -1   1  -8   64.43    2.05
  -1  -1  -8   67.95    3.53
  -1  -1  -8   61.79    2.01
  -1  -1  -8   62.93    4.02
   1  -1   8   63.96    4.12
   1   1   8   62.83    3.92
  -1   1  -8   61.46    3.23
  -1   1  -8   64.72    1.87
  -1   1  -8   61.93    3.29
   1  -1   8   60.94    3.88
   1   1   8   59.70    2.66
  -1  -1  -8   65.90    1.93
   1  -1   8   62.84    1.87
   1   1   8   62.71    2.97
  -1   1  -8   66.57    4.10
   1  -1   9  174.82    3.37
  -1  -1  -9  177.67    6.08
  -1   1  -9  172.22    5.70
  -1   1  -9  175.75    3.67
  -1  -1  -9  170.71    6.99
  -1   1  -9  179.18    7.08
   1   1   9  168.14    2.71
  -1   1  -9  173.27    3.30
   1  -1   9  177.38    7.15
   1   1   9  174.82    6.92
  -1  -1  -9  176.97    3.41
   1   1   9  173.15    5.23
   1   1   9  173.91    4.90
  -1   1  -9  168.21    7.18
  -1   1  -9  168.52    5.68
  -1  -1  -9  173.60    3.57
   1  -1   9  167.57    6.65
  -1   1 -10  302.17    4.62
   1   1  10  285.78    6.62
  -1   1 -10  301.32    9.63
  -1   1 -10  292.71    7.94
   1  -1  10  295.55    4.78
  -1  -1 -10  298.86    5.07
   1   1  10  294.16    3.94
   1   1  10  307.77    7.24
  -1  -1 -10  301.52    8.37
  -1  -1 -10  297.22    9.78
  -1  -1 -10  286.06    4.73
  -1  -1 -10  299.59    3.43
  -1   1 -10  298.19    5.19
   1  -1  10  289.73    8.95
  -1   1 -10  288.56    7.75
  -1   1 -10  277.57    9.64
   1  -1  10  293.15    9.62
   1   1  10  295.02    9.48
   1  -1  10  279.94    3.63
  -1   1 -11  120.95    5.37
  -1   1 -11  130.62    3.20
   1  -1  11  127.93    6.72
  -1  -1 -11  128.19    5.84
   1   1  11  125.85    2.79
  -1   1 -11  133.16    6.72
   1   1  11  123.34    3.39
   1  -1  11  124.68    6.08
  -1  -1 -11  130.66    6.79
  -1   1 -11  125.55    5.39
   1  -1  11  137.11    3.45
   1   1  11  132.17    6.67
   1   1  11  138.43    5.11
  -1  -1 -11  130.21    2.39
  -1   1 -11  125.73    6.82
   1  -1  11  132.42    3.48
  -1   1 -11  127.47    3.69
  -1  -1 -11  129.65    3.45
   1  -1  11  126.37    2.69
   1   1  11  126.03    4.61
  -1  -1 -11  133.12    3.63
   1   1  12  358.08    8.27
   1   1  12  340.31   11.05
  -1   1 -12  323.03    9.05
   1  -1  12  350.98    5.89
  -1   1 -12  320.09   11.27
  -1   1 -12  337.96    5.57
  -1  -1 -12  338.57    5.77
  -1   1 -12  339.29    5.44
  -1  -1 -12  347.02    4.06
   1   1  12  335.57    5.90
   1  -1  12  338.64    4.71
   1  -1  12  320.64   10.97
  -1   1 -12  345.59    6.41
   1   1  12  322.96    7.48
  -1  -1 -12  296.74    7.43
  -1  -1 -12  325.45    9.74
   1   1  12  340.71    4.81
  -1  -1 -12  336.80    5.80
   1  -1  12  329.50    9.97
  -1  -1 -12  327.13   11.17
  -1   1 -12  344.51    5.71
  -1  -1 -12  341.13    5.97
  -1   1 -12  344.57    5.43
  -1   1 -12  349.94    5.84
  -1  -1 -12  335.17    6.19
  -1   1 -12  311.32    8.79
  -1   1 -12  331.32   10.99
   1  -1  12  359.52    6.00
  -1   1 -12  329.18    5.94
  -1  -1 -12  360.66    5.88
   1  -1  13    6.15    1.38
  -1   1 -13    4.39    0.73
   1   1  13    5.06    0.67
   1  -1  13    5.76    0.82
  -1  -1 -13    5.49    0.81
  -1   1 -13    4.68    1.42
  -1  -1 -13    5.27    0.80
  -1  -1 -13    4.73    0.78
  -1  -1 -13    6.04    0.86
  -1   1 -13    5.34    0.88
  -1  -1 -13    4.64    0.75
  -1   1 -13    5.54    1.30
  -1   1 -13    5.62    0.85
   1  -1  13    5.12    0.83
   1  -1  13    5.59    0.67
   1  -1  13    4.83    0.69
  -1  -1 -13    6.67    0.94
  -1   1 -13    4.09    0.92
  -1   1 -13    5.63    0.85
  -1   1 -13    5.51    0.93
  -1  -1 -13    5.15    0.82
  -1   1 -13    6.02    0.86
  -1  -1 -13    5.16    1.27
  -1  -1 -13    5.82    0.91
   1   1  13    5.39    0.85
  -1   1 -13    6.83    0.86
  -1   1 -14   12.89    1.10
  -1   1 -14   13.21    1.31
  -1   1 -14   14.26    1.50
   1  -1  14   14.20    1.21
  -1   1 -14   14.16    1.23
   1  -1  14   13.64    1.34
   1  -1  14   12.89    1.05
  -1  -1 -14   14.01    1.44
  -1  -1 -14   12.80    1.34
   1   1  14   13.47    1.30
  -1  -1 -14   13.41    1.33
  -1  -1 -14   12.43    1.34
  -1   1 -14   13.31    1.34
  -1   1 -14   11.32    1.36
  -1  -1 -14   14.75    1.42
   1   1  14   13.46    1.05
  -1  -1 -14   14.87    1.39
  -1  -1 -14   11.11    1.75
  -1  -1 -14   12.82    1.37
   1   1  14   12.93    0.93
  -1   1 -14   14.49    1.37
  -1  -1 -14   12.97    1.32
   1  -1  14   13.51    1.29
  -1   1 -14   12.88    1.25
  -1   1 -15   80.37    3.29
  -1  -1 -15   78.10    3.39
  -1   1 -15   82.09    3.66
  -1  -1 -15   87.12    3.46
  -1  -1 -15   84.14    3.53
   1   1  15   80.73    2.44
  -1   1 -15   78.21    2.90
  -1   1 -15   82.57    3.39
  -1   1 -15   81.08    3.44
  -1   1 -15   83.12    2.98
   1  -1  15   82.00    3.02
  -1  -1 -15   80.63    3.46
   1   1  15   82.91    2.74
   1  -1  15   85.39    3.35
  -1  -1 -15   82.58    3.48
   1  -1  15   83.24    3.35
  -1  -1 -15   86.12    3.42
  -1  -1 -15   81.34    3.29
  -1   1 -15   83.51    3.73
  -1  -1 -15   79.03    2.69
   1  -1  15   80.60    2.66
   1   1  15   83.60    3.37
  -1   1 -15   81.73    3.42
   1  -1  16  100.66    3.84
   1  -1  16   96.15    3.01
  -1   1 -16  101.79    3.88
   1  -1  16  103.69    3.78
  -1   1 -16  104.27    4.03
   1  -1  16  102.05    3.53
  -1   1 -16   96.51    3.38
  -1  -1 -16   95.94    3.14
  -1   1 -16   95.45    4.23
  -1  -1 -16  103.70    4.07
  -1   1 -16  100.69    3.99
  -1  -1 -16  104.55    4.15
  -1   1 -16  102.87    3.97
  -1   1 -16  103.60    3.36
  -1  -1 -16  106.71    4.02
  -1   1 -16   97.56    4.20
  -1  -1 -16   98.47    4.00
   1   1  16   95.97    3.00
   1   1  16   96.73    3.61
   1   1  16   96.57    3.83
  -1  -1 -16  100.45    3.82
  -1  -1 -16  102.18    3.90
   1   1  16   99.89    2.86
   1   1  17   31.12    2.26
   1  -1  17   31.51    2.23
  -1  -1 -17   34.30    2.40
  -1   1 -17   30.83    2.51
   1  -1  17   32.15    2.06
   1   1  17   32.03    2.16
  -1  -1 -17   30.79    1.87
  -1   1 -17   30.72    2.31
  -1   1 -17   33.20    2.41
  -1   1 -17   32.75    2.55
   1   1  17   30.10    1.73
  -1  -1 -17   32.89    2.45
   1  -1  17   29.95    2.13
  -1   1 -17   31.02    1.83
  -1  -1 -17   30.63    2.30
   1  -1  17   29.25    1.68
   1   1  17   32.38    2.17
  -1   1 -17   30.90    2.33
   1   1  17   31.16    1.67
  -1   1 -17   33.58    2.35
   1  -1  17   31.23    2.14
  -1  -1 -17   31.10    2.29
  -1  -1 -17   30.54    2.20
  -1   1 -17   29.92    1.97
   1   1  18  470.05    8.71
   1   1  18  445.89    6.60
  -1   1 -18  456.22    9.42
  -1   1 -18  456.94    9.59
  -1  -1 -18  474.84    8.80
   1  -1  18  466.58    8.75
   1  -1  18  443.87    6.48
  -1   1 -18  444.73    9.81
   1   1  18  476.31    8.37
  -1   1 -18  465.29    9.15
  -1   1 -18  455.23    6.86
  -1  -1 -18  490.07    9.28
  -1   1 -18  460.63    9.18
  -1  -1 -18  462.56    8.98
  -1  -1 -18  438.74    7.26
   1   1  18  454.81    6.44
   1  -1  18  476.39    8.42
   1  -1  18  466.92    8.70
   1  -1  18  461.11    7.80
  -1  -1 -18  444.98    8.96
   1   1  18  461.29    8.39
  -1   1 -18  451.22    7.68
   1   1  19   34.57    1.82
  -1   1 -19   34.91    2.82
  -1   1 -19   33.40    2.54
  -1  -1 -19   36.24    2.63
   1  -1  19   28.43    1.67
  -1  -1 -19   35.51    2.55
  -1  -1 -19   34.45    2.46
   1  -1  19   32.89    2.29
   1   1  19   38.14    2.53
  -1  -1 -19   35.21    2.57
   1   1  19   35.17    2.40
  -1  -1 -19   33.46    2.02
   1   1  19   35.18    1.79
   1  -1  19   35.39    2.43
   1   1  19   36.09    2.33
  -1   1 -19   34.28    2.62
   1  -1  19   31.92    1.72
   1  -1  19   33.64    2.45
  -1   1 -19   33.97    2.71
   1  -1  19   33.90    2.18
  -1   1 -19   32.31    2.04
  -1   1 -20  322.62    7.74
  -1   1 -20  303.68    6.16
  -1  -1 -20  303.71    7.41
  -1  -1 -20  320.15    7.81
   1  -1  20  321.84    7.57
  -1   1 -20  305.47    7.99
   1  -1  20  314.72    7.22
   1   1  20  290.64    5.06
  -1  -1 -20  315.23    7.22
  -1   1 -20  288.51    6.30
   1   1  20  322.29    7.29
  -1   1 -20  326.50    7.97
   1   1  20  309.46    7.14
   1  -1  20  319.48    6.50
   1  -1  20  314.79    6.82
  -1  -1 -20  284.86    5.79
   1   1  20  297.77    6.64
  -1   1 -20  310.60    8.49
   1   1  21  164.63    5.13
  -1  -1 -21  158.19    5.21
  -1   1 -21  164.63    5.51
  -1   1 -21  157.83    5.64
   1  -1  21  163.61    5.09
  -1  -1 -21  138.99    3.91
   1  -1  21  156.87    4.69
   1  -1  21  167.06    5.45
  -1   1 -21  145.43    4.39
  -1   1 -21  154.31    4.23
  -1  -1 -21  159.16    5.05
   1  -1  21  162.63    4.50
   1   1  21  150.67    4.64
  -1   1 -21  161.92    5.61
   1   1  21  159.98    5.12
  -1  -1 -21  163.58    5.54
  -1  -1 -21  160.83    5.42
  -1   1 -22   44.03    2.88
  -1   1 -22   42.70    2.81
  -1  -1 -22   44.66    2.86
   1  -1  22   42.88    2.19
   1  -1  22   39.55    2.31
   1   1  22   43.67    2.63
  -1  -1 -22   41.45    2.52
   1   1  22   42.07    2.57
   1   1  22   37.44    2.26
   1  -1  22   44.75    2.61
  -1   1 -22   39.38    2.19
  -1  -1 -22   43.01    2.77
  -1   1 -22   43.05    2.83
  -1  -1 -22   40.32    2.49
   1  -1  22   45.12    2.81
  -1  -1 -23   61.62    3.17
   1  -1  23   58.74    2.37
   1  -1  23   57.84    2.53
  -1   1 -23   51.80    2.31
   1  -1  23   66.68    3.25
   1   1  23   62.97    2.99
  -1  -1 -23   64.85    3.29
   1   1  23   63.64    2.94
  -1   1 -23   63.64    3.22
  -1   1 -23   62.88    3.26
   1  -1  23   65.64    2.99
   1   1  23   54.84    2.49
  -1  -1 -23   57.96    2.77
  -1   1 -24   52.73    2.67
   1   1  24   57.09    2.67
   1  -1  24   53.99    2.57
  -1  -1 -24   56.70    2.89
   1   1  24   50.69    2.15
  -1  -1 -24   52.09    2.40
   1  -1  24   55.42    2.81
  -1   1 -24   56.93    2.88
  -1   1 -24   54.74    2.73
   1   1  24   53.04    2.54
   1  -1  24   48.43    2.10
  -1  -1 -24   50.84    2.70
   1  -1  24   52.42    1.97
   1  -1  25   49.45    2.17
   1  -1  25   53.77    2.51
  -1   1 -25   49.36    2.29
   1   1  25   53.03    2.35
  -1   1 -25   49.33    2.34
   1   1  25   43.93    1.62
   1  -1  25   40.64    1.58
  -1   1 -25   50.89    2.48
  -1  -1 -25   52.58    2.58
  -1  -1 -25   50.02    2.45
   1   1  25   48.79    2.20
  -1  -1 -26   29.20    1.71
   1  -1  26   30.69    1.68
  -1   1 -26   28.02    1.54
   1  -1  26   27.99    1.46
   1   1  26   29.92    1.55
  -1  -1 -26   28.34    1.60
   1   1  26   27.98    1.46
  -1   1 -26   29.65    1.71
  -1  -1 -27    1.82    0.37
  -1   1 -27    1.55    0.31
   1   1  27    2.40    0.37
   1  -1  27    2.64    0.45
  -1   1 -27    2.43    0.47
  -1  -3  28    3.57    0.40
   1   3 -27    1.57    0.34
   1   3 -27    2.07    0.36
  -1  -3  27    1.64    0.35
   1  -3 -27    1.72    0.39
  -1   3  27    1.58    0.34
   1  -3 -26   27.61    1.71
  -1  -3  26   28.21    1.51
  -1  -3  26   28.64    1.12
  -1  -3  26   34.11    1.81
   1   3 -26   30.93    1.70
  -1  -3  26   28.29    1.39
   1   3 -26   31.69    1.63
  -1   3  26   29.07    1.61
   1   3 -26   31.27    1.71
   1  -3 -26   26.71    1.38
  -1   3  26   28.50    1.32
  -1  -3  25   31.00    1.92
  -1   3  25   28.13    1.55
   1   3 -25   29.13    1.91
  -1  -3  25   27.26    1.59
   1  -3 -25   27.54    1.64
  -1   3  25   28.07    1.80
  -1   3  25   29.27    1.61
   1   3 -25   28.54    1.78
   1   3 -25   28.36    1.86
  -1  -3  25   27.43    1.65
  -1   3  25   25.52    1.33
   1   3 -24   86.54    3.59
  -1  -3  24   73.50    2.52
   1  -3 -24   75.08    3.07
   1  -3 -24   71.47    2.71
   1   3 -24   71.04    2.29
   1   3 -24   78.88    3.47
  -1   3  24   78.23    2.95
  -1  -3  24   83.55    3.13
  -1  -3  24   85.74    3.45
   1   3 -24   80.28    3.29
  -1   3  24   80.46    2.91
  -1  -3  24   78.60    3.08
  -1   3  24   74.68    2.71
  -1   3  23   92.34    3.43
   1   3 -23   92.10    3.95
   1  -3 -23   83.96    3.29
   1  -3 -23   93.28    3.65
   1   3 -23   80.43    2.78
  -1  -3  23   84.58    3.04
   1  -3 -23   92.09    3.64
   1   3 -23   89.57    3.96
  -1  -3  23   93.71    3.57
  -1  -3  23   93.88    3.60
   1   3 -23   93.26    3.70
  -1   3  23   91.01    3.30
  -1   3  23   88.94    3.23
  -1  -3  23   97.51    3.86
   1   3 -22  109.77    4.17
  -1  -3  22  107.28    4.12
  -1   3  22  108.98    3.90
   1  -3 -22   98.62    3.81
  -1   3  22  100.85    3.72
   1  -3 -22   97.54    3.31
  -1  -3  22  107.52    4.22
   1   3 -22  106.53    4.57
  -1  -3  22  111.49    4.03
   1  -3 -22  100.55    4.03
  -1  -3  22  107.79    3.88
  -1   3  22  104.74    3.70
   1   3 -22  108.58    4.73
   1   3 -22  115.80    4.81
   1  -3 -22  105.20    4.09
   1   3 -21    0.09    0.62
   1  -3 -21    0.64    0.52
  -1   3  21    1.00    0.43
   1   3 -21    1.31    0.67
   1  -3 -21    0.67    0.53
  -1  -3  21    0.32    0.31
  -1  -3  21    0.55    0.45
  -1  -3  21    0.87    0.49
   1   3 -21    0.75    0.33
  -1  -3  21    1.07    0.52
   1  -3 -21    0.98    0.54
  -1  -3  21    0.58    0.45
   1   3 -21    1.31    0.60
  -1   3  21    1.20    0.43
   1  -3 -21    0.45    0.36
  -1   3  21    1.40    0.49
  -1  -3  21    0.67    0.34
   1  -3 -21    0.76    0.45
   1   3 -21    1.30    0.54
   1  -3 -20  103.14    4.36
   1   3 -20  106.26    4.75
   1   3 -20  106.05    4.74
  -1  -3  20  101.55    3.01
  -1   3  20  105.82    4.04
   1  -3 -20   99.36    4.12
  -1   3  20   88.85    2.89
  -1  -3  20   86.47    2.94
  -1  -3  20  102.91    4.17
  -1   3  20  103.21    3.98
  -1  -3  20   99.90    4.06
  -1  -3  20   99.50    3.93
  -1  -3  20  107.50    4.25
  -1   3  20  100.91    3.75
   1  -3 -20  101.67    4.14
   1   3 -20   93.11    3.39
   1  -3 -20  100.90    4.11
  -1  -3  20   96.78    3.80
   1   3 -20   99.17    4.13
   1  -3 -20   95.18    3.62
  -1   3  19  390.34    6.22
  -1  -3  19  441.85    8.66
   1   3 -19  423.62    8.42
   1  -3 -19  422.48    8.32
  -1  -3  19  442.53    8.29
  -1  -3  19  433.76    6.62
   1   3 -19  420.28    7.51
  -1   3  19  432.22    7.66
   1   3 -19  460.48    9.68
   1  -3 -19  435.76    8.51
  -1   3  19  450.89    8.30
  -1   3  19  448.98    8.29
  -1  -3  19  439.84    8.29
   1  -3 -19  418.72    7.74
   1   3 -19  442.30    9.67
   1  -3 -19  437.99    8.45
  -1  -3  19  437.97    8.35
   1  -3 -19  443.46    9.12
  -1  -3  19  427.07    8.09
  -1  -3  19  385.24    6.34
  -1  -3  18  111.59    4.06
  -1  -3  18  100.97    3.30
   1  -3 -18  109.41    4.19
   1   3 -18  114.82    4.76
   1  -3 -18  106.84    3.89
  -1  -3  18  113.90    4.34
   1   3 -18  100.29    3.82
  -1  -3  18  110.38    4.13
   1   3 -18  116.53    4.90
  -1   3  18  106.74    3.73
  -1  -3  18  111.67    4.12
   1   3 -18  117.98    5.43
  -1   3  18  111.16    4.11
  -1  -3  18  111.62    3.45
   1  -3 -18  110.97    4.60
   1  -3 -18  112.79    4.30
   1  -3 -18  107.86    4.11
   1   3 -18  110.26    4.18
  -1  -3  18  113.54    4.18
  -1   3  18  109.42    4.07
  -1  -3  17   83.29    3.45
   1  -3 -17   83.87    3.57
   1   3 -17   87.09    4.18
   1   3 -17   84.62    3.94
  -1  -3  17   86.63    3.65
   1   3 -17   86.90    3.57
   1  -3 -17   88.11    4.00
   1   3 -17   87.86    4.50
   1   3 -17   80.96    3.53
   1  -3 -17   82.87    3.50
  -1   3  17   87.98    3.59
   1  -3 -17   85.18    3.42
  -1   3  17   86.70    3.27
  -1   3  17   87.90    3.58
   1  -3 -17   92.74    3.93
  -1  -3  17   79.73    2.90
  -1  -3  17   81.84    2.97
   1  -3 -17   82.94    3.62
  -1  -3  17   81.79    3.42
  -1  -3  17   84.62    3.48
  -1  -3  17   88.16    3.77
   1  -3 -16   89.88    3.57
  -1   3  16   86.59    3.46
  -1  -3  16   87.24    3.03
  -1  -3  16   84.42    2.97
   1  -3 -16   90.64    3.95
   1   3 -16   89.49    4.37
   1   3 -16   87.95    3.59
  -1  -3  16   90.62    3.65
  -1  -3  16   86.02    3.40
  -1   3  16   87.04    3.53
  -1   3  16   83.29    3.08
   1   3 -16   83.06    3.42
   1  -3 -16   81.93    3.39
   1  -3 -16   85.62    3.53
   1  -3 -16   87.02    3.36
  -1  -3  16   87.42    3.54
  -1  -3  16   84.43    3.51
  -1  -3  16   80.23    3.26
   1  -3 -16   92.85    3.84
   1   3 -16   86.76    3.78
   1   3 -16   86.01    4.10
   1  -3 -15  119.87    3.92
  -1  -3  15  125.70    3.54
   1  -3 -15  121.12    4.04
   1   3 -15  124.19    4.73
  -1   3  15  125.45    3.97
  -1   3  15  124.94    3.60
  -1  -3  15  125.74    3.49
   1  -3 -15  119.38    3.95
   1   3 -15  121.83    4.32
  -1   3  15  128.93    4.16
  -1  -3  15  126.56    4.17
   1  -3 -15  123.30    3.85
  -1  -3  15  123.90    3.90
  -1  -3  15  117.95    3.78
   1  -3 -15  126.35    4.43
   1   3 -15  131.53    4.29
  -1  -3  15  120.12    4.05
   1  -3 -15  129.98    4.59
  -1  -3  15  132.39    4.27
   1   3 -15  128.11    4.85
   1   3 -15  118.02    3.87
   1  -3 -14  231.59    5.22
   1  -3 -14  239.36    6.02
   1   3 -14  230.70    5.48
  -1  -3  14  237.66    5.53
  -1  -3  14  228.02    5.35
   1   3 -14  232.60    6.11
   1  -3 -14  220.61    4.99
   1   3 -14  231.96    6.27
  -1   3  14  231.89    5.17
   1   3 -14  231.09    5.01
  -1   3  14  238.56    5.42
  -1  -3  14  231.10    5.11
   1  -3 -14  225.11    5.17
   1   3 -14  213.09    4.93
  -1   3  14  227.15    4.56
   1  -3 -14  227.69    5.03
   1   3 -14  232.67    5.58
   1  -3 -14  241.48    5.71
  -1  -3  14  232.81    5.43
  -1  -3  14  227.62    4.57
  -1  -3  14  226.64    4.89
  -1  -3  14  236.46    4.64
  -1  -3  13  375.37    6.59
  -1   3  13  343.19    5.96
  -1   3  13  334.57    9.52
   1   3 -13  325.40    5.79
  -1  -3  13  345.58    5.78
  -1  -3  13  349.73    5.39
   1  -3 -13  346.27    6.10
   1  -3 -13  346.73    5.88
  -1  -3  13  348.91    5.95
   1  -3 -13  310.41   10.17
  -1   3  13  351.82    5.18
   1  -3 -13  353.85    6.10
   1  -3 -13  358.12    7.06
   1   3 -13  356.90    6.36
   1   3 -13  342.71    5.48
   1   3 -13  356.66    7.34
   1   3 -13  352.36    7.19
   1  -3 -13  314.44    9.16
  -1  -3  13  370.10    5.65
   1  -3 -13  366.87    6.78
   1  -3 -13  351.74    5.89
   1   3 -13  360.40    6.81
  -1  -3  13  354.36    6.33
  -1  -3  13  353.03    6.42
  -1   3  13  345.55    6.34
   1  -3 -12   24.05    1.47
   1   3 -12   24.10    1.71
  -1  -3  12   26.23    1.71
   1  -3 -12   25.32    1.81
  -1  -3  12   23.59    2.81
   1  -3 -12   24.39    1.72
   1  -3 -12   23.47    1.37
   1  -3 -12   24.38    1.49
  -1  -3  12   24.05    1.58
   1   3 -12   22.16    2.34
  -1  -3  12   25.18    1.43
   1   3 -12   24.60    1.82
  -1   3  12   22.51    2.57
   1  -3 -12   20.60    2.21
   1  -3 -12   23.25    2.57
   1  -3 -12   19.97    2.64
   1   3 -12   22.35    1.47
   1   3 -12   22.99    1.77
  -1  -3  12   22.57    1.49
   1   3 -12   20.68    2.99
  -1  -3  12   23.06    1.38
   1   3 -12   23.68    1.44
  -1  -3  12   22.76    1.55
   1   3 -12   24.18    3.11
   1  -3 -12   24.26    1.50
  -1   3  12   23.49    1.60
   1  -3 -11   33.46    1.65
  -1   3  11   31.18    3.46
   1  -3 -11   29.14    2.70
   1   3 -11   33.82    2.03
  -1  -3  11   33.03    1.80
  -1   3  11   32.69    1.83
  -1   3  11   30.75    2.98
   1   3 -11   34.05    3.71
   1  -3 -11   32.58    1.98
   1   3 -11   29.44    3.29
   1  -3 -11   31.76    2.95
   1   3 -11   32.03    1.91
  -1  -3  11   31.19    3.43
  -1  -3  11   33.41    1.80
   1  -3 -11   32.55    3.71
   1  -3 -11   30.42    3.18
   1   3 -11   27.72    2.69
   1   3 -11   30.98    3.98
  -1   3  11   32.58    1.16
  -1  -3  11   29.09    3.04
  -1  -3  11   31.27    1.54
  -1   3  10  180.92    7.84
  -1   3  10  175.65    7.95
  -1  -3  10  179.25    3.98
   1  -3 -10  179.61    3.49
  -1   3  10  180.02    4.05
   1  -3 -10  189.95    6.76
   1   3 -10  177.85    4.35
  -1  -3  10  185.70    3.99
   1   3 -10  173.03    8.88
  -1  -3  10  177.86    7.89
   1   3 -10  173.67    6.60
  -1   3  10  178.19    2.77
   1  -3 -10  175.53    6.66
  -1  -3  10  182.24    3.47
  -1   3  10  186.24    7.20
   1  -3 -10  178.20    8.08
   1  -3 -10  182.59    7.39
   1   3 -10  180.65    7.81
   1   3 -10  177.10    8.16
  -1  -3  10  177.76    7.07
   1  -3 -10  191.18    4.50
   1   3 -10  187.79    4.39
   1  -3  -9  202.25    8.23
   1   3  -9  200.93    8.30
   1   3  -9  209.67    8.06
  -1   3   9  205.96    4.05
  -1  -3   9  204.22    3.96
   1  -3  -9  215.52    4.47
  -1   3   9  197.04    8.12
  -1   3   9  212.47    7.46
   1  -3  -9  215.31    6.82
   1   3  -9  197.70    9.03
   1  -3  -9  197.77    6.69
   1   3  -9  207.71    7.13
  -1  -3   9  208.69    7.25
  -1  -3   9  204.30    8.23
  -1  -3   9  205.19    3.99
  -1   3   9  208.86    8.02
  -1  -3   9  204.64    3.49
   1  -3  -9  199.92    7.10
   1  -3  -9  199.43    3.33
  -1   3   9  197.55    2.94
   1  -3  -9  208.72    7.57
   1   3  -9  205.64    4.34
  -1  -3   8    0.74    0.35
  -1  -3   8    1.01    0.70
   1  -3  -8   -0.22    0.47
   1   3  -8    0.70    0.42
  -1   3   8    0.62    0.26
   1  -3  -8    0.86    0.38
  -1   3   8    0.33    0.41
  -1   3   8    0.62    0.28
   1   3  -8    0.21    0.53
  -1   3   8    0.62    0.67
   1   3  -8   -0.10    0.39
   1  -3  -8    0.44    0.35
   1  -3  -8    0.98    0.55
  -1  -3   8    0.42    0.28
  -1  -3   8    0.50    0.22
   1  -3  -8    0.86    0.63
  -1   3   8    0.53    0.37
   1  -3  -8    0.42    0.48
   1   3  -8    1.06    0.86
   1   3  -8    0.17    0.79
  -1  -3   8    0.27    0.51
  -1  -3   7  186.32    3.32
  -1  -3   7  177.90    2.75
   1  -3  -7  188.64    3.65
  -1  -3   7  185.73    3.25
  -1   3   7  189.55    6.62
  -1   3   7  181.19    6.84
   1  -3  -7  183.29    2.77
   1   3  -7  184.40    7.39
  -1   3   7  178.90    6.99
  -1   3   7  185.16    3.35
   1  -3  -7  189.85    7.25
   1  -3  -7  190.68    6.64
   1  -3  -7  183.09    5.76
  -1  -3   7  180.56    7.27
   1   3  -7  186.36    6.58
   1  -3  -7  195.19    5.88
   1   3  -7  171.10    3.41
   1   3  -7  183.69    7.00
   1   3  -7  184.44    8.03
   1  -3  -7  179.72    6.69
  -1  -3   7  175.63    5.89
  -1  -3   6  186.49    3.14
  -1   3   6  180.16    6.47
   1  -3  -6  183.45    5.45
   1  -3  -6  198.66    6.98
   1  -3  -6  181.72    6.71
  -1  -3   6  174.85    6.86
  -1   3   6  197.38    6.52
   1  -3  -6  191.95    6.25
   1   3  -6  180.89    7.53
  -1   3   6  187.80    6.78
   1   3  -6  171.38    3.08
  -1  -3   6  178.85    5.48
   1   3  -6  186.13    6.47
   1   3  -6  181.86    6.62
   1  -3  -6  186.62    3.40
   1  -3  -6  190.37    6.75
   1   3  -6  184.93    6.98
  -1  -3   6  187.61    3.10
  -1   3   5    0.36    0.34
   1   3  -5    0.66    0.55
  -1  -3   5    1.18    0.42
  -1  -3   5    0.67    0.57
  -1  -3   5    0.83    0.25
   1   3  -5    0.17    0.34
  -1   3   5    1.04    0.60
   1  -3  -5    0.89    0.40
  -1  -3   5    0.58    0.20
   1  -3  -5    0.47    0.32
   1  -3  -5    0.84    0.59
   1   3  -5    0.99    0.70
   1  -3  -5    0.66    0.35
   1  -3  -5    0.55    0.36
   1   3  -5    0.91    0.58
   1  -3  -4  274.70    6.11
   1  -3  -4  270.46    6.78
   1   3  -4  266.03    8.07
   1  -3  -4  259.07    7.20
  -1   3   4  264.76    6.57
  -1  -3   4  271.31    5.46
   1  -3  -4  285.63    7.84
   1   3  -4  271.60    7.57
  -1   3   4  265.43    6.93
  -1  -3   4  263.54    7.66
   1   3  -4  272.41    7.39
  -1   3   4  274.13    7.35
   1   3  -4  268.23    7.20
   1  -3  -4  278.40    7.57
  -1  -3   3   43.70    1.91
   1   3  -3   42.02    2.71
  -1   3   3   42.26    2.61
   1   3  -3   41.59    2.83
  -1  -3   3   41.89    2.90
  -1   3   3   45.80    2.87
   1   3  -3   42.80    3.02
   1  -3  -3   43.80    2.65
   1   3  -3   46.05    2.93
   1  -3  -3   49.59    3.11
   1  -3  -3   44.43    2.44
  -1   3   3   43.45    2.79
  -1   3   3   52.14    2.92
   1   3  -2  728.62   11.15
  -1   3   2  683.51   10.63
   1  -3  -2  685.50    9.59
  -1   3   2  682.79   10.63
  -1   3   2  663.34    9.70
   1   3  -2  673.09   10.22
  -1   3   2  679.20   10.04
   1  -3  -2  671.72    9.53
   1  -3  -2  677.17   10.29
   1   3  -2  691.22   11.25
  -1  -3   2  670.68    6.43
  -1   3   2  667.93    9.16
   1   3  -2  681.33   11.05
  -1  -3   2  665.08   10.60
  -1  -3   2  627.55    4.49
  -1   3   2  671.52   10.93
  -1  -3   1   36.20    2.28
  -1   3   1   36.49    2.38
  -1   3   1   37.17    2.25
  -1   3   1   39.61    2.72
   1  -3  -1   34.76    2.07
  -1   3   1   38.24    2.51
   1   3  -1   34.25    2.26
  -1   3   1   38.59    2.61
   1   3  -1   38.21    2.45
  -1   3   1   35.49    2.33
  -1   3   1   33.73    2.14
   1   3  -1   36.90    2.54
   1   3  -1   36.56    1.24
   1   3  -1   35.26    2.22
   1  -3  -1   35.48    2.21
  -1   3   0 1090.89   12.40
  -1   3   0 1067.93   13.11
  -1   3   0 1065.15   12.66
   1  -3   0 1081.75   12.53
  -1  -3   0 1314.67   13.16
  -1   3   0 1058.55   13.36
  -1   3   0 1099.67   13.02
   1  -3   0 1058.88   11.29
  -1  -3  -1  325.93    5.18
   1   3   1  323.11    3.93
  -1  -3  -1  326.95    6.17
  -1   3  -1  227.39    6.26
   1   3   1  320.02    7.00
   1   3   1  350.39    6.48
   1   3   1  333.47    5.26
   1   3   1  326.04    6.36
  -1  -3  -1  322.53    7.04
   1   3   1  305.95    2.87
  -1   3  -2  221.01    6.11
  -1   3  -2  224.27    6.28
  -1  -3  -2  294.17    7.05
  -1  -3  -2  255.41    3.60
   1   3   2  294.40    7.22
  -1   3  -2  237.45    6.41
   1   3   2  311.91    6.41
   1  -3   2  220.31    6.24
  -1   3  -2  228.73    6.11
   1  -3   2  223.39    6.01
  -1  -3  -2  301.33    5.97
   1  -3   2  218.40    5.96
   1  -3   2  225.22    5.56
   1  -3   2  232.40    6.50
   1   3   3  157.15    4.81
   1   3   3  168.83    5.13
   1  -3   3  151.05    4.93
   1  -3   3  157.70    5.39
  -1  -3  -3  192.19    5.52
   1  -3   3  154.95    5.19
  -1   3  -3  149.45    5.17
  -1   3  -3  149.57    5.21
  -1   3  -3  159.92    5.26
  -1  -3  -3  152.77    4.82
  -1   3  -3  154.77    5.23
  -1  -3  -3  154.55    4.06
   1  -3   3  166.09    5.08
   1   3   3  191.49    4.71
   1  -3   4 1813.52   18.71
   1  -3   4 1747.20   16.60
  -1   3  -4 1826.61   17.64
   1   3   4 1766.74   15.86
  -1   3  -4 1770.29   18.53
   1  -3   4 1766.60   17.71
   1  -3   4 1707.25   20.84
   1  -3   4 1771.82   18.37
   1   3   4 1774.24   16.84
  -1   3  -4 1749.58   18.78
  -1  -3  -4 1770.59   16.14
  -1   3  -4 1763.66   18.30
  -1  -3  -4 1770.97   13.74
  -1   3  -5  456.29   10.11
  -1  -3  -5  458.73    8.05
   1  -3   5  457.27    9.51
   1  -3   5  461.77    4.56
   1  -3   5  439.69    4.71
  -1   3  -5  477.45    8.99
  -1   3  -5  448.60    9.12
   1  -3   5  445.85   11.22
   1  -3   5  465.64   10.06
  -1  -3  -5  464.12    9.25
   1   3   5  459.46    7.93
   1  -3   5  456.43    9.51
  -1   3  -5  455.43    5.02
  -1  -3  -5  441.68    4.96
  -1   3  -5  455.09    9.93
  -1  -3  -5  442.73    4.64
  -1   3  -5  461.86    9.75
   1   3   5  485.08    9.37
   1  -3   5  452.96    8.39
  -1  -3  -5  459.53    7.07
   1  -3   6  931.09    7.24
  -1  -3  -6  926.08    6.00
   1  -3   6  925.74    6.88
  -1   3  -6  937.32   13.35
   1  -3   6  936.21   11.75
  -1   3  -6  883.25    6.90
   1   3   6  987.96   11.27
  -1   3  -6  968.16   14.59
  -1  -3  -6  945.59    8.93
   1   3   6  957.23   14.04
  -1  -3  -6  954.91   10.43
  -1  -3  -6  924.70    7.32
  -1   3  -6  921.29   14.97
   1  -3   6  915.26   16.59
  -1  -3  -6  958.06   14.06
   1   3   6  953.70   10.49
  -1   3  -6  985.45   12.89
  -1   3  -6  951.57   15.43
  -1  -3  -6  937.08   11.17
   1  -3   6  977.73   15.23
   1  -3   6  922.56    6.62
  -1   3  -6  938.75    7.64
  -1  -3  -7  492.68    7.48
  -1   3  -7  491.41    5.58
   1  -3   7  481.94    5.20
   1  -3   7  502.29    8.30
   1  -3   7  491.34   12.60
  -1  -3  -7  499.72    5.85
  -1   3  -7  524.08   12.04
   1   3   7  504.38   10.80
  -1  -3  -7  513.91    7.93
  -1   3  -7  502.99    5.98
   1   3   7  523.46    7.80
   1   3   7  501.63    7.89
   1  -3   7  502.31    5.73
  -1   3  -7  506.34    9.16
  -1   3  -7  494.07   11.40
   1  -3   7  512.05   11.56
  -1  -3  -7  505.97   10.84
   1  -3   7  499.70    5.28
  -1   3  -7  496.96   10.10
  -1   3  -7  510.07   10.96
  -1  -3  -7  505.26    5.85
  -1  -3  -7  490.02    7.73
   1  -3   8 1527.64    9.71
   1  -3   8 1587.65   23.09
  -1   3  -8 1460.20   10.92
  -1  -3  -8 1562.83    7.81
  -1  -3  -8 1643.23   20.80
  -1  -3  -8 1623.21   14.73
  -1  -3  -8 1557.79   12.91
   1   3   8 1587.62   20.25
  -1   3  -8 1553.07   10.71
  -1  -3  -8 1605.09   12.30
  -1  -3  -8 1549.88   14.85
   1  -3   8 1636.26   21.72
  -1   3  -8 1585.55   15.97
  -1   3  -8 1664.38   20.47
  -1   3  -8 1677.18   22.57
   1  -3   8 1484.05   10.57
  -1   3  -8 1639.04   19.08
   1   3   8 1646.04   14.73
   1  -3   8 1505.01    8.16
  -1   3  -9  648.50   12.46
   1   3   9  682.16    9.81
   1  -3   9  588.80    7.18
  -1   3  -9  613.76    7.37
   1  -3   9  644.89   14.30
  -1  -3  -9  636.18    9.67
  -1  -3  -9  647.94   13.88
  -1   3  -9  622.79    9.62
   1  -3   9  648.41    6.70
  -1   3  -9  641.07    7.69
  -1   3  -9  666.85   13.43
   1  -3   9  628.34   15.04
  -1   3  -9  668.34   15.02
  -1  -3  -9  620.53   10.23
  -1  -3  -9  638.41    7.69
   1   3   9  669.10   13.52
  -1  -3  -9  641.89    8.76
   1  -3   9  614.87    5.70
   1   3   9  582.49    6.32
   1  -3   9  610.39    6.79
  -1  -3  -9  659.52    5.79
   1  -3  10  210.33    4.50
   1  -3  10  213.51    3.99
  -1   3 -10  188.61    4.93
   1  -3  10  201.59    4.18
  -1   3 -10  209.28    8.87
  -1  -3 -10  193.69    6.20
  -1   3 -10  206.59    4.59
   1   3  10  214.54    5.68
   1   3  10  191.94    3.80
   1  -3  10  193.65    3.44
   1   3  10  213.23    8.09
  -1   3 -10  201.00    7.22
   1  -3  10  202.98    8.42
  -1  -3 -10  202.59    8.23
   1  -3  10  196.32    8.67
  -1   3 -10  207.42    4.61
  -1   3 -10  205.46    7.79
  -1  -3 -10  195.76    5.56
  -1  -3 -10  204.10    3.64
  -1  -3 -10  206.11    4.67
  -1  -3 -10  197.65    5.35
  -1   3 -11  246.03    9.98
   1   3  11  262.41    9.24
  -1  -3 -11  237.13    6.19
  -1  -3 -11  227.72    6.14
  -1   3 -11  251.77    5.30
   1   3  11  233.81    4.39
  -1   3 -11  242.73    4.73
  -1  -3 -11  248.46    5.43
  -1  -3 -11  248.87    4.37
   1  -3  11  255.60    4.53
  -1  -3 -11  246.18    5.01
  -1   3 -11  249.38    5.41
   1  -3  11  240.60    4.72
  -1   3 -11  237.77    8.15
  -1   3 -11  241.30    8.72
  -1  -3 -11  230.90    7.11
  -1  -3 -11  247.76    4.87
   1  -3  11  236.97    9.68
   1  -3  11  235.22    9.40
   1   3  11  253.72    6.17
   1  -3  11  254.02    4.95
  -1   3 -11  239.34    4.68
  -1  -3 -11  258.30    4.89
  -1   3 -11  244.83    5.21
  -1   3 -11  242.85    4.82
   1  -3  11  241.95    4.11
  -1  -3 -11  245.89    9.48
   1  -3  11  257.76    5.23
   1  -3  12  108.89    3.38
  -1   3 -12  110.05    2.99
  -1   3 -12  107.17    3.38
  -1  -3 -12  100.03    6.07
   1  -3  12  105.20    2.87
  -1  -3 -12   98.42    4.65
   1  -3  12  109.73    3.48
  -1  -3 -12  109.25    3.46
  -1   3 -12  107.30    3.45
  -1   3 -12   96.80    5.49
  -1  -3 -12  109.00    3.53
   1   3  12  105.45    5.86
  -1   3 -12   97.05    5.20
  -1   3 -12  107.47    3.72
   1  -3  12  110.20    2.87
   1   3  12  103.51    3.01
  -1   3 -12  111.35    3.86
   1  -3  12  112.86    3.67
  -1  -3 -12  109.17    3.07
  -1   3 -12  111.52    3.69
  -1  -3 -12  106.91    3.86
  -1   3 -12  110.97    3.32
   1  -3  12  110.13    3.09
  -1   3 -13    4.41    0.78
  -1   3 -13    4.06    0.73
   1  -3  13    4.30    0.65
   1  -3  13    4.52    0.73
  -1  -3 -13    4.54    0.74
  -1   3 -13    5.15    0.72
   1  -3  13    3.95    0.62
  -1  -3 -13    4.61    0.60
  -1  -3 -13    4.55    0.69
   1  -3  13    4.44    0.71
   1  -3  13    4.33    0.77
   1  -3  13    3.96    0.70
  -1   3 -13    2.31    0.78
  -1   3 -13    4.10    0.83
   1  -3  13    4.89    0.67
   1   3  13    4.58    0.63
  -1  -3 -13    3.89    0.77
  -1   3 -13    4.11    0.80
  -1   3 -13    4.32    0.77
  -1   3 -13    5.02    0.89
  -1   3 -13    4.36    1.07
  -1  -3 -13    5.27    0.91
   1  -3  14  237.61    4.66
   1  -3  14  222.94    4.50
   1  -3  14  236.54    5.49
  -1   3 -14  232.23    5.58
   1   3  14  237.45    4.77
  -1  -3 -14  225.17    4.97
  -1   3 -14  240.47    5.79
   1  -3  14  230.71    4.64
  -1   3 -14  237.72    5.65
  -1   3 -14  224.26    5.06
  -1   3 -14  237.15    6.28
  -1   3 -14  230.60    5.49
  -1  -3 -14  210.06    4.06
  -1  -3 -14  237.17    6.19
   1  -3  14  231.01    4.59
   1   3  14  223.69    4.68
  -1   3 -14  231.63    6.18
  -1  -3 -14  245.74    5.87
   1  -3  14  249.02    5.79
   1  -3  14  246.27    5.63
  -1  -3 -14  236.06    5.64
  -1  -3 -15    2.53    0.65
  -1   3 -15    3.14    0.68
  -1   3 -15    3.17    0.83
   1  -3  15    2.91    0.65
  -1   3 -15    2.89    0.81
  -1   3 -15    3.54    0.90
   1   3  15    2.36    0.57
   1  -3  15    2.70    0.55
  -1   3 -15    2.94    0.71
   1  -3  15    2.99    0.62
   1  -3  15    2.86    0.59
  -1   3 -15    2.59    0.73
   1  -3  15    3.95    0.68
   1   3  15    2.81    0.56
  -1   3 -15    2.28    0.63
  -1  -3 -15    2.81    0.75
   1   3  15    2.87    0.59
  -1  -3 -15    2.62    0.71
   1  -3  15    2.29    0.67
  -1  -3 -15    2.75    0.73
   1  -3  15    3.59    0.78
   1   3  16    0.22    0.30
  -1   3 -16    0.39    0.47
  -1  -3 -16    0.15    0.45
   1  -3  16    0.33    0.50
   1  -3  16    0.15    0.37
   1  -3  16    0.05    0.34
  -1   3 -16   -0.51    0.62
  -1   3 -16    0.80    0.65
  -1   3 -16    0.31    0.51
  -1  -3 -16    0.26    0.50
   1  -3  16    0.51    0.34
   1  -3  16   -0.01    0.29
  -1   3 -16   -0.04    0.31
  -1   3 -16    0.53    0.54
   1  -3  16   -0.11    0.38
   1   3  16    0.32    0.27
   1  -3  16   -0.05    0.20
  -1   3 -16    0.20    0.57
   1  -3  16    0.02    0.24
   1   3  16    0.70    0.51
  -1  -3 -16    0.15    0.43
   1  -3  17   18.12    1.73
  -1  -3 -17   16.98    1.81
  -1   3 -17   17.14    1.76
  -1  -3 -17   14.73    1.45
  -1   3 -17   14.29    1.60
  -1   3 -17   16.78    1.87
   1  -3  17   14.63    1.31
  -1   3 -17   15.71    2.00
   1   3  17   15.00    1.39
   1  -3  17   16.15    1.64
   1   3  17   15.60    1.30
   1  -3  17   16.34    1.65
  -1   3 -17   17.65    1.95
  -1  -3 -17   16.66    1.74
   1  -3  17   18.06    1.32
  -1   3 -17   15.81    1.76
   1  -3  17   15.15    1.22
  -1  -3 -17   16.80    1.79
   1  -3  17   16.89    1.33
   1   3  17   17.25    1.81
  -1   3 -17   16.87    1.63
   1  -3  17   17.98    1.73
   1  -3  18    2.54    0.47
  -1   3 -18    3.05    1.06
  -1   3 -18    3.39    0.97
  -1  -3 -18    4.53    1.05
   1  -3  18    4.72    0.95
  -1  -3 -18    4.66    1.07
  -1  -3 -18    3.91    0.71
   1   3  18    4.07    0.68
   1   3  18    3.38    0.85
  -1   3 -18    4.15    0.91
   1  -3  18    3.52    0.60
   1  -3  18    3.68    0.89
  -1   3 -18    3.60    0.97
   1  -3  18    4.66    1.00
   1   3  18    4.00    0.81
  -1   3 -18    3.54    1.05
  -1   3 -18    4.38    0.95
   1  -3  18    4.10    0.95
  -1  -3 -18    4.13    0.94
  -1   3 -18    4.17    0.82
   1  -3  18    3.82    0.61
   1  -3  19   24.08    1.57
  -1  -3 -19   26.91    2.36
   1   3  19   25.68    1.60
  -1  -3 -19   25.71    2.28
  -1   3 -19   24.61    2.58
  -1   3 -19   23.86    2.37
  -1   3 -19   25.27    1.89
   1   3  19   24.81    1.87
   1  -3  19   27.19    2.20
   1   3  19   26.84    2.23
   1  -3  19   25.52    2.11
   1  -3  19   24.43    2.01
  -1   3 -19   24.66    2.27
   1  -3  19   25.42    2.10
  -1   3 -19   25.62    2.34
  -1  -3 -19   24.05    1.87
  -1  -3 -19   24.88    2.26
  -1   3 -19   26.66    2.28
  -1  -3 -20  188.60    5.97
   1  -3  20  182.13    5.46
   1   3  20  171.49    4.01
  -1   3 -20  183.11    4.80
  -1   3 -20  183.90    6.83
   1   3  20  191.33    5.66
  -1   3 -20  179.89    6.26
   1  -3  20  183.38    5.68
  -1   3 -20  180.07    6.10
   1   3  20  178.18    5.11
   1   3  20  178.56    4.93
  -1   3 -20  186.87    6.09
  -1  -3 -20  171.33    4.79
  -1   3 -20  175.02    5.76
  -1  -3 -20  180.66    5.91
   1  -3  20  180.15    5.14
   1  -3  20  185.76    5.54
  -1  -3 -20  188.69    5.97
  -1   3 -21    5.77    1.05
  -1  -3 -21    6.13    1.23
   1  -3  21    7.53    1.15
   1  -3  21    5.30    0.95
  -1   3 -21    7.46    0.90
   1  -3  21    6.51    1.13
   1   3  21    6.46    1.07
  -1   3 -21    6.04    1.28
   1   3  21    5.96    0.95
  -1   3 -21    7.46    1.29
  -1  -3 -21    5.63    0.84
  -1  -3 -21    5.87    1.15
  -1   3 -21    6.63    1.12
   1  -3  21    6.15    0.98
  -1  -3 -21    6.92    1.15
   1   3  21    6.39    0.98
  -1   3 -22   18.95    1.95
  -1   3 -22   19.03    1.87
  -1  -3 -22   19.48    1.81
   1   3  22   20.44    1.74
   1  -3  22   17.28    1.53
  -1  -3 -22   21.70    2.00
   1   3  22   17.80    1.48
   1   3  22   19.35    1.55
   1  -3  22   22.02    1.93
  -1   3 -22   18.72    1.61
  -1  -3 -22   19.94    1.92
   1  -3  22   19.90    1.70
   1  -3  22   19.96    1.69
  -1   3 -22   20.23    1.95
  -1  -3 -23   14.97    1.59
   1   3  23   15.69    1.32
  -1  -3 -23   16.99    1.72
   1  -3  23   15.78    1.29
   1  -3  23   14.77    1.38
   1   3  23   14.19    1.24
  -1   3 -23   16.00    1.58
  -1   3 -23   12.90    1.25
   1   3  23   14.36    1.38
  -1   3 -23   15.50    1.67
   1  -3  23   16.55    1.61
   1  -3  23   16.20    1.43
  -1   3 -23   14.38    1.65
   1  -3  24  111.63    3.06
  -1  -3 -24  130.59    4.17
   1   3  24  112.71    3.03
   1  -3  24  130.57    4.10
   1   3  24  121.85    3.29
  -1   3 -24  126.52    4.10
   1  -3  24  123.78    3.63
   1   3  24  125.61    3.69
  -1   3 -24  107.82    3.11
   1  -3  24  126.21    3.57
  -1   3 -24  125.33    4.12
   1   3  25   22.71    1.41
  -1   3 -25   21.40    1.53
   1  -3  25   19.92    1.23
  -1  -3 -25   23.75    1.68
  -1   3 -25   21.69    1.57
   1   3  25   20.78    1.18
   1  -3  25   20.39    1.35
   1  -3  25   22.45    1.55
  -1   3 -25   19.21    1.36
  -1   3 -26    3.33    0.58
  -1  -3 -26    4.07    0.65
   1   3  26    2.86    0.34
   1  -3  26    3.61    0.57
  -1  -3 -26    4.71    0.66
   1  -3  26    2.95    0.35
  -1   3 -26    2.72    0.44
  -1  -3 -27    3.65    0.49
   1  -3  27    4.56    0.51
  -1   3 -27    4.18    0.52
  -1  -3 -27    4.10    0.49
   1   3  27    3.35    0.46
   1   5 -27    1.09    0.23
  -1   5  27    1.69    0.30
   1  -5 -27    1.13    0.24
  -1   5  26   10.44    0.91
  -1  -5  26   11.31    0.83
  -1  -5  26   11.10    0.84
   1   5 -26   10.94    0.91
   1   5 -26    9.46    0.79
  -1  -5  26   10.21    0.70
   1  -5 -26    9.65    0.88
  -1   5  25   90.95    2.96
   1  -5 -25   84.51    2.67
   1   5 -25   83.35    2.71
  -1  -5  25   90.65    2.74
  -1  -5  25   85.68    2.66
  -1  -5  25   90.25    2.86
   1   5 -25   88.24    3.04
   1   5 -25   87.00    2.92
   1  -5 -25   86.69    3.04
  -1   5  24    1.71    0.62
  -1   5  24    1.85    0.43
  -1  -5  24    0.86    0.30
   1  -5 -24    1.68    0.57
  -1  -5  24    1.61    0.49
  -1  -5  24    2.60    0.52
  -1  -5  24    1.44    0.57
   1   5 -24    1.57    0.58
   1   5 -24    1.45    0.47
  -1   5  24    1.21    0.39
   1  -5 -24    1.42    0.49
   1   5 -24    1.42    0.52
   1   5 -23   11.66    1.40
  -1  -5  23   11.19    1.21
   1   5 -23   10.29    1.27
  -1  -5  23   12.15    1.31
  -1   5  23   10.73    1.07
  -1  -5  23   10.64    1.13
  -1   5  23   11.69    1.11
  -1   5  23   11.46    1.30
   1   5 -23   10.94    1.24
  -1  -5  23   10.94    1.17
   1  -5 -23   11.08    1.24
   1   5 -23   11.13    1.41
   1  -5 -23   11.08    1.39
   1   5 -22  241.54    6.45
  -1  -5  22  240.39    5.84
  -1   5  22  227.47    5.26
   1   5 -22  248.71    6.60
   1   5 -22  239.97    6.67
   1   5 -22  224.88    4.96
  -1  -5  22  235.42    5.59
  -1  -5  22  240.92    6.02
   1  -5 -22  231.53    5.95
  -1   5  22  241.43    5.38
  -1  -5  22  237.85    5.68
   1   5 -22  232.50    5.89
  -1   5  22  243.14    6.13
  -1   5  22  230.63    4.32
   1   5 -21   60.18    2.81
   1  -5 -21   59.70    2.82
  -1  -5  21   61.10    3.06
   1  -5 -21   56.03    2.44
  -1  -5  21   64.43    3.16
  -1   5  21   51.25    2.69
  -1  -5  21   60.47    2.95
  -1  -5  21   64.41    3.25
   1   5 -21   72.55    3.75
  -1  -5  21   58.03    2.59
   1  -5 -21   61.86    3.27
  -1   5  21   68.54    3.04
  -1   5  21   62.74    2.42
   1   5 -21   63.97    3.58
   1   5 -21   61.33    3.20
   1  -5 -21   72.83    3.68
  -1   5  20   10.36    1.26
  -1   5  20   10.87    1.09
   1  -5 -20   10.50    1.45
  -1  -5  20   10.25    1.16
   1   5 -20   10.32    1.43
  -1  -5  20    9.58    0.91
   1   5 -20   10.30    1.31
   1  -5 -20    9.65    1.15
  -1  -5  20    8.18    0.91
   1  -5 -20    9.49    1.19
  -1  -5  20   10.74    1.44
   1  -5 -20   10.10    1.39
  -1  -5  20   11.24    1.42
  -1  -5  20   10.94    1.32
   1   5 -20    9.44    1.48
  -1   5  20    9.42    1.18
   1   5 -20    9.81    1.34
  -1  -5  20   10.42    1.39
   1  -5 -19   19.30    2.03
  -1  -5  19   20.22    1.92
   1  -5 -19   17.59    1.64
   1   5 -19   20.04    1.85
  -1  -5  19   18.28    1.60
  -1   5  19   21.15    1.88
   1   5 -19   19.80    2.04
   1   5 -19   19.86    2.10
   1   5 -19   17.60    2.20
   1   5 -19   19.05    1.88
  -1  -5  19   18.25    1.85
  -1   5  19   19.16    1.42
  -1  -5  19   20.25    1.78
  -1  -5  19   17.08    1.77
   1  -5 -19   19.88    1.88
  -1   5  19   19.55    1.79
   1  -5 -19   18.84    1.72
  -1  -5  19   16.96    1.37
   1   5 -18   77.47    4.00
  -1  -5  18   75.43    3.71
   1  -5 -18   75.16    3.93
  -1  -5  18   72.39    3.54
  -1  -5  18   69.85    3.68
  -1   5  18   75.10    3.53
  -1   5  18   74.59    3.39
  -1   5  18   72.44    2.74
  -1  -5  18   69.06    3.17
   1   5 -18   73.09    3.65
   1  -5 -18   72.27    3.35
   1   5 -18   71.05    3.80
  -1  -5  18   66.95    2.80
   1   5 -18   76.50    4.44
   1  -5 -18   72.74    3.67
  -1  -5  18   71.77    3.55
   1   5 -18   70.99    3.50
  -1  -5  18   74.47    3.24
  -1   5  17   18.07    1.74
  -1  -5  17   17.38    1.82
  -1   5  17   18.28    1.76
   1  -5 -17   18.29    1.93
   1  -5 -17   11.96    1.48
  -1  -5  17   10.31    1.58
  -1   5  17   17.83    1.35
   1  -5 -17    6.82    1.27
   1   5 -17   15.22    1.82
  -1  -5  17    9.64    1.34
   1  -5 -17   16.12    1.59
  -1  -5  17   14.14    1.44
   1   5 -17    7.54    1.62
   1   5 -17   16.97    1.73
  -1  -5  17   15.06    1.39
  -1  -5  17   17.24    1.64
   1   5 -17    8.97    1.50
   1   5 -17   10.00    1.41
   1  -5 -16   11.10    1.33
   1  -5 -16   12.09    1.45
   1   5 -16   11.39    1.70
  -1   5  16   10.85    0.99
   1  -5 -16   10.21    1.43
   1   5 -16   10.41    1.48
  -1  -5  16   10.83    1.37
  -1  -5  16    9.52    1.16
   1   5 -16    9.39    1.32
  -1  -5  16   10.45    1.39
  -1  -5  16   14.86    1.66
  -1  -5  16   10.90    1.16
  -1   5  16   11.97    1.45
   1   5 -16    9.77    1.38
  -1  -5  16   10.52    1.27
   1   5 -16   12.42    1.60
   1  -5 -16   11.53    1.43
  -1   5  16   10.87    1.32
  -1  -5  16   10.24    1.29
   1  -5 -15   95.91    4.24
   1  -5 -15   95.52    4.03
  -1  -5  15   93.88    4.00
  -1  -5  15   93.46    3.35
   1  -5 -15   88.88    3.72
   1  -5 -15   87.45    3.54
   1   5 -15   95.69    4.13
   1  -5 -15   84.39    3.45
  -1   5  15   87.87    2.66
  -1  -5  15   87.94    3.75
  -1  -5  15   88.70    3.91
  -1  -5  15   89.99    3.66
  -1   5  15   89.49    3.85
   1   5 -15   87.99    3.11
   1   5 -15   89.27    3.82
  -1  -5  15   89.09    3.23
   1   5 -15   84.79    3.54
   1   5 -15   88.72    4.36
  -1  -5  15   89.78    3.54
   1   5 -15   92.20    4.13
   1  -5 -14    1.01    0.47
   1   5 -14    1.59    0.59
  -1  -5  14    1.26    0.55
  -1  -5  14    0.92    0.46
   1   5 -14    1.15    0.57
   1  -5 -14    0.73    0.54
  -1  -5  14    1.64    0.55
   1   5 -14    2.01    0.64
   1  -5 -14    1.67    0.58
   1   5 -14    0.59    0.38
  -1   5  14    1.38    0.63
  -1  -5  14    1.80    0.67
   1   5 -14    1.23    0.76
  -1  -5  14    1.19    0.47
   1   5 -14    1.18    0.41
   1  -5 -14    1.09    0.45
  -1  -5  14    0.71    0.27
   1  -5 -14    1.27    0.54
  -1  -5  14    0.96    0.34
   1   5 -13  124.60    4.05
   1   5 -13  126.89    4.62
   1   5 -13  128.55    4.47
   1  -5 -13  138.34    4.48
  -1  -5  13  130.66    4.38
  -1   5  13  131.45    4.41
   1  -5 -13  121.19    3.82
  -1  -5  13  129.36    4.31
  -1  -5  13  129.02    4.00
   1  -5 -13  120.20    3.20
   1  -5 -13  127.30    4.11
  -1  -5  13  126.52    3.54
   1  -5 -13  129.11    3.99
  -1  -5  13  130.74    3.82
   1   5 -13  124.25    3.93
   1  -5 -13  127.51    4.61
  -1  -5  13  126.09    4.28
   1   5 -13  131.38    4.71
  -1  -5  13  130.51    3.94
  -1   5  12   76.07    3.26
   1  -5 -12   74.90    2.50
   1  -5 -12   81.14    3.48
  -1   5  12   75.17    2.20
   1   5 -12   77.34    3.39
  -1  -5  12   77.03    2.55
  -1  -5  12   80.36    2.91
   1  -5 -12   76.57    2.86
   1  -5 -12   74.07    2.84
  -1  -5  12   79.13    3.25
   1   5 -12   74.09    2.87
  -1  -5  12   77.25    2.93
   1  -5 -12   79.93    3.09
  -1  -5  12   78.71    2.96
  -1  -5  12   75.63    3.18
  -1  -5  12   77.89    3.23
   1   5 -12   76.27    2.97
   1   5 -12   79.94    3.55
   1  -5 -12   82.43    3.30
   1   5 -12   77.97    3.31
  -1  -5  11   81.19    2.37
   1   5 -11   80.73    2.85
  -1  -5  11   84.74    2.96
  -1  -5  11   80.31    2.86
  -1  -5  11   74.34    4.66
   1  -5 -11   87.25    3.27
  -1   5  11   84.18    2.46
   1   5 -11   86.39    3.55
   1  -5 -11   75.00    5.28
  -1   5  11   84.24    3.32
   1  -5 -11   80.17    4.80
  -1  -5  11   80.78    3.19
   1  -5 -11   84.56    3.45
   1   5 -11   78.83    3.15
   1  -5 -11   82.88    2.83
  -1  -5  11   82.93    2.91
   1   5 -11   70.10    4.67
   1  -5 -11   74.38    4.55
   1  -5 -11   82.76    2.79
   1   5 -11   79.76    3.14
  -1  -5  11   85.08    3.24
   1  -5 -11   83.42    3.01
  -1  -5  11   81.44    3.14
   1   5 -11   79.70    2.83
  -1  -5  10   11.38    1.15
   1   5 -10   10.87    0.99
  -1  -5  10   10.97    1.04
  -1   5  10   11.58    1.19
   1   5 -10    9.27    1.78
   1   5 -10    9.42    0.92
  -1  -5  10    9.81    1.02
  -1  -5  10   10.78    1.19
   1  -5 -10   10.81    1.77
   1  -5 -10    9.51    1.96
   1  -5 -10   11.48    1.08
   1  -5 -10    9.82    1.84
   1  -5 -10    9.94    1.37
  -1  -5  10   12.15    1.20
  -1   5  10   11.30    0.92
   1   5 -10   10.83    1.29
  -1  -5  10    7.99    1.48
  -1   5  10   11.06    1.95
   1  -5 -10   10.96    1.42
   1  -5 -10   11.61    1.14
   1   5 -10   10.45    1.13
  -1  -5  10   10.85    1.05
  -1   5  10   10.18    1.76
   1  -5 -10   11.50    1.27
   1   5  -9  443.91    7.61
   1  -5  -9  450.16   13.49
   1   5  -9  450.62   13.97
  -1  -5   9  462.76    6.92
  -1   5   9  469.87   12.17
   1  -5  -9  447.78    9.25
  -1   5   9  456.24   13.36
   1  -5  -9  448.25    9.00
   1  -5  -9  446.87    7.27
  -1  -5   9  437.68   10.90
   1   5  -9  416.14   14.41
   1  -5  -9  444.24   11.19
  -1  -5   9  436.90    6.15
   1   5  -9  439.96    6.53
   1   5  -9  442.71   12.26
   1  -5  -9  455.78   13.03
  -1  -5   9  445.11    6.64
  -1   5   9  428.38   12.03
  -1  -5   9  422.52   13.11
   1   5  -9  452.78   13.06
   1  -5  -9  441.73   12.30
  -1  -5   9  465.31    7.01
  -1  -5   9  456.81    6.28
  -1   5   9  453.57    5.82
   1  -5  -8    1.25    0.81
   1  -5  -8    1.47    0.54
   1  -5  -8    0.78    0.37
   1   5  -8    0.89    0.33
  -1  -5   8    1.46    0.32
  -1   5   8    0.55    0.27
   1   5  -8    0.86    0.41
  -1  -5   8    1.19    0.46
  -1   5   8    1.38    0.74
   1   5  -8   -0.01    0.47
   1   5  -8    1.70    0.84
  -1   5   8    0.45    0.48
  -1   5   8    2.15    0.97
   1  -5  -8    0.73    0.64
   1   5  -8    0.95    0.73
  -1  -5   8    1.02    0.30
   1  -5  -8    1.50    0.49
  -1  -5   8    0.77    0.72
   1  -5  -8    1.73    0.69
   1   5  -8    1.51    1.14
   1  -5  -8    0.03    0.49
   1  -5  -8    0.84    0.30
  -1   5   7  332.91   10.63
   1   5  -7  328.85   10.36
  -1   5   7  315.99    9.40
  -1  -5   7  337.61    4.94
  -1  -5   7  309.78   10.54
   1   5  -7  320.77   10.13
  -1  -5   7  328.80    5.30
   1  -5  -7  322.06    4.83
   1  -5  -7  329.61    7.42
   1   5  -7  300.30    4.77
   1   5  -7  327.74   11.71
  -1  -5   7  330.62    8.34
   1   5  -7  321.22   11.00
   1  -5  -7  337.63   10.54
   1  -5  -7  341.02    9.18
   1  -5  -7  319.11    5.46
  -1   5   7  327.85    4.78
   1  -5  -7  330.35   10.50
   1  -5  -7  326.72   10.64
  -1   5   6  593.35   13.67
   1  -5  -6  550.31    6.74
   1  -5  -6  590.00    9.80
   1   5  -6  581.82   13.56
  -1   5   6  548.62    6.14
  -1  -5   6  589.89   10.42
   1  -5  -6  565.09    6.19
   1  -5  -6  600.73   13.68
   1   5  -6  594.32   14.28
  -1  -5   6  571.39   13.75
   1   5  -6  594.53   15.06
  -1  -5   6  573.25    6.17
   1   5  -6  526.92    5.67
  -1  -5   6  568.48    6.58
   1  -5  -6  583.97   13.73
   1  -5  -6  566.93   11.63
   1  -5  -6  595.47   13.96
   1   5  -6  591.95   13.43
  -1   5   6  579.36   12.07
  -1   5   5 1028.73   17.37
   1   5  -5 1022.57   17.21
  -1   5   5 1018.57   16.85
  -1  -5   5 1009.97   12.67
  -1  -5   5 1003.37    7.98
  -1  -5   5  975.33    9.79
   1   5  -5 1020.05   18.06
   1   5  -5 1003.84   18.69
   1  -5  -5  935.51   17.08
  -1  -5   5  971.21   17.54
  -1   5   5  994.27   14.29
   1  -5  -5  973.03    7.97
  -1   5   5 1017.69   16.66
   1  -5  -5 1029.03   17.63
   1   5  -5 1027.49   17.70
   1  -5  -5 1054.47   18.29
  -1   5   5 1002.35   15.17
   1  -5  -5  987.10   12.51
   1  -5  -5  926.35    8.23
  -1  -5   5  927.40    8.08
  -1   5   5  929.66    7.81
  -1   5   4  889.06   13.43
  -1  -5   4  872.62   15.97
   1  -5  -4  906.83   12.06
  -1   5   4  872.46    7.34
  -1  -5   4  858.04    7.39
   1  -5  -4  838.18    7.27
  -1   5   4  910.77   15.95
   1  -5  -4  908.97   16.30
   1   5  -4  902.81   15.71
   1  -5  -4  852.38    7.28
  -1   5   4  894.33   13.73
   1   5  -4  900.54   16.60
  -1   5   4  917.80   15.46
  -1  -5   4  897.45    7.29
  -1  -5   4  879.11   10.95
   1  -5  -4  930.10   16.82
  -1  -5   4  839.73    7.18
  -1   5   4  910.06   15.78
   1   5  -4  905.59   16.31
   1   5  -4  906.96   16.40
  -1  -5   3  154.21    6.35
  -1  -5   3  166.49    3.09
  -1   5   3  164.66    6.67
  -1   5   3  163.81    5.71
   1  -5  -3  166.90    3.16
   1  -5  -3  152.88    2.82
   1  -5  -3  165.52    6.96
  -1  -5   3  149.82    2.47
   1   5  -3  160.88    4.51
  -1   5   3  165.29    6.72
  -1   5   3  162.53    6.40
  -1  -5   3  154.39    4.29
  -1   5   3  160.00    3.15
  -1   5   3  164.21    5.64
   1  -5  -3  166.65    6.98
  -1  -5   3  154.50    6.45
   1   5  -3  158.80    6.43
   1  -5  -3  158.91    2.79
   1   5  -3  160.77    6.66
   1   5  -3  162.83    6.82
  -1  -5   3  164.58    3.11
  -1   5   3  161.50    4.96
   1  -5  -3  161.12    5.19
  -1  -5   2  326.51    9.13
  -1   5   2  344.51    7.89
  -1  -5   2  351.72    4.43
  -1   5   2  346.54    8.39
  -1  -5   2  335.88    4.39
  -1   5   2  346.74    9.85
  -1  -5   2  331.11    3.86
   1   5  -2  360.46    9.73
  -1   5   2  358.66   10.12
   1  -5  -2  352.17    7.99
   1  -5  -2  346.78    4.48
   1  -5  -2  377.46   10.63
  -1  -5   2  330.41    8.99
  -1   5   2  391.58   10.49
   1  -5  -2  338.99    7.65
  -1   5   2  387.52   10.46
   1   5  -2  343.91    7.42
   1   5  -2  344.58    9.76
  -1   5   2  375.28    4.86
   1   5  -2  349.31    6.15
  -1   5   2  344.68    7.45
   1  -5  -2  370.38   10.46
   1  -5  -2  323.47    4.05
   1   5  -2  334.93    9.11
   1   5  -1  756.56    8.52
  -1  -5   1  770.21    6.62
   1   5  -1  725.13   13.06
  -1   5   1  751.83   11.54
  -1   5   1  790.66   14.57
   1  -5  -1  748.77   11.79
   1   5  -1  715.06    9.55
  -1  -5   1  710.31   13.16
  -1  -5   1  718.60   12.83
   1  -5  -1  752.68   11.04
   1  -5  -1  761.60   14.81
   1  -5  -1  797.19   14.98
  -1  -5   1  711.56   14.39
   1  -5  -1  709.92    6.03
  -1  -5   1  721.86    6.60
   1   5  -1  743.11   13.46
   1   5  -1  740.39   14.17
  -1   5   1  785.57   14.62
  -1   5   1  763.97   14.03
  -1   5   1  738.89   11.17
  -1   5   1  753.06   13.17
  -1  -5   1  704.67    6.00
   1  -5  -1  756.96    6.58
  -1   5   1  750.06   12.52
   1   5  -1  738.78   13.25
  -1   5   0   55.39    3.86
   1   5   0   49.71    2.28
  -1   5   0   52.21    3.14
  -1  -5   0   53.18    3.77
  -1   5   0   53.48    3.51
  -1  -5   0   62.36    3.61
   1  -5   0   52.01    1.66
  -1  -5   0   65.98    1.99
   1   5   0   49.81    2.17
  -1   5   0   50.30    2.93
  -1  -5   0   56.69    3.87
   1   5   0   54.07    3.98
   1  -5   0   52.75    2.86
   1   5   0   54.02    3.49
   1  -5   0   54.03    3.89
  -1   5   0   54.24    3.78
  -1  -5   0   62.89    1.90
   1   5   0   55.49    3.54
   1  -5   0   53.05    3.81
  -1   5   0   54.02    3.46
   1   5   0   57.48    2.30
   1  -5   0   55.33    1.78
  -1   5   0   53.52    3.84
  -1  -5  -1   83.63    4.94
   1   5   1   80.46    2.87
   1  -5   1   63.43    4.37
  -1  -5  -1   76.78    4.55
  -1   5  -1   67.35    3.73
   1   5   1   75.06    4.37
  -1  -5  -1   78.61    2.26
  -1   5  -1   65.80    3.88
  -1  -5  -1   79.58    2.29
  -1  -5  -1   81.28    3.69
   1  -5   1   68.75    2.03
   1   5   1   80.00    4.19
   1  -5   1   69.19    4.42
  -1   5  -1   68.45    4.24
   1  -5   1   66.53    3.23
   1   5   1   85.46    4.78
   1   5   1   65.47    1.84
   1  -5   1   67.06    4.19
  -1   5  -1   66.47    3.90
  -1   5  -1   67.32    4.33
  -1   5  -1   68.32    4.29
   1  -5   1   69.29    1.74
   1  -5   1   66.99    1.90
   1   5   1   65.35    2.27
  -1   5  -2    5.20    1.17
  -1  -5  -2    2.81    0.57
  -1  -5  -2    2.16    0.42
   1  -5   2    1.80    0.31
  -1   5  -2    2.21    0.36
   1  -5   2    1.63    0.69
   1  -5   2    2.38    0.66
   1  -5   2    2.29    0.34
  -1  -5  -2    2.57    0.82
   1   5   2    1.67    0.74
   1   5   2    2.29    0.37
  -1   5  -2    2.09    0.69
  -1  -5  -2    2.08    0.96
   1  -5   2    2.19    0.85
   1  -5   2    2.50    0.40
   1  -5   2    1.67    0.66
   1   5   2    2.00    0.70
  -1   5  -2    1.75    0.80
   1  -5   2    2.85    0.95
  -1   5  -2    2.20    0.74
   1   5   2    2.41    0.70
   1   5   2    2.92    0.65
   1   5   3    2.88    0.46
  -1  -5  -3    3.58    1.02
   1  -5   3    3.95    1.21
  -1  -5  -3    3.29    0.48
  -1   5  -3    3.51    0.50
  -1   5  -3    3.20    1.07
   1  -5   3    3.46    0.46
   1  -5   3    2.59    0.66
   1  -5   3    3.62    0.81
  -1   5  -3    3.59    0.98
   1  -5   3    3.60    0.51
  -1   5  -3    3.27    1.11
   1   5   3    3.94    0.77
  -1   5  -3    2.57    1.00
  -1  -5  -3    4.31    1.09
   1   5   3    3.66    1.01
   1   5   3    3.28    0.82
   1  -5   3    3.54    0.52
   1  -5   3    3.27    1.15
   1  -5   3    3.51    1.05
   1   5   3    4.33    1.14
  -1  -5  -3    3.40    0.49
   1   5   4  172.55    6.56
   1  -5   4  150.84    2.88
   1  -5   4  147.00    7.13
   1  -5   4  156.98    3.26
  -1   5  -4  154.83    3.26
  -1   5  -4  157.92    6.73
  -1  -5  -4  158.97    6.48
   1  -5   4  157.83    3.20
   1   5   4  155.00    4.07
  -1   5  -4  140.73    6.00
   1  -5   4  154.24    6.11
   1  -5   4  152.12    6.30
   1   5   4  155.50    6.03
  -1  -5  -4  160.42    2.92
  -1   5  -4  155.81    6.29
   1  -5   4  153.82    6.66
   1  -5   4  155.30    5.50
  -1   5  -4  150.76    6.50
  -1  -5  -4  158.17    5.67
   1  -5   5   61.24    2.15
   1  -5   5   60.43    2.08
   1  -5   5   58.95    4.22
  -1  -5  -5   62.40    3.99
  -1  -5  -5   61.28    3.45
  -1   5  -5   60.67    4.08
   1  -5   5   60.96    3.99
  -1   5  -5   58.65    3.98
   1   5   5   62.10    3.83
   1   5   5   57.41    2.91
   1   5   5   53.09    3.60
  -1   5  -5   55.03    1.64
  -1   5  -5   60.39    4.21
   1  -5   5   57.64    3.54
  -1   5  -5   57.28    2.17
  -1  -5  -5   62.55    1.97
  -1   5  -5   61.74    4.17
  -1   5  -5   59.42    4.19
   1  -5   5   59.11    4.74
   1  -5   5   57.80    3.89
   1  -5   5   59.26    1.90
   1  -5   6    4.26    1.30
  -1  -5  -6    5.68    1.10
   1   5   6    6.38    1.29
  -1  -5  -6    5.40    0.67
   1  -5   6    6.43    0.77
   1   5   6    5.41    1.04
  -1  -5  -6    5.40    1.24
  -1   5  -6    5.81    0.63
   1  -5   6    6.47    0.71
   1  -5   6    5.81    1.27
  -1   5  -6    4.88    1.15
  -1   5  -6    6.37    1.35
  -1   5  -6    6.47    1.39
  -1   5  -6    6.39    1.35
   1  -5   6    5.57    0.68
   1  -5   6    5.69    1.28
   1   5   6    6.15    1.23
  -1   5  -6    6.79    0.86
  -1  -5  -6    6.49    1.30
   1  -5   6    6.49    1.31
  -1   5  -6    4.99    1.34
  -1   5  -7   30.81    1.79
   1  -5   7   28.95    3.40
   1  -5   7   27.77    1.46
   1  -5   7   28.18    1.49
   1   5   7   29.43    2.88
   1  -5   7   29.58    2.74
  -1  -5  -7   29.16    1.60
   1   5   7   30.29    2.39
  -1  -5  -7   30.24    3.03
   1  -5   7   28.54    2.95
  -1   5  -7   30.66    3.00
  -1  -5  -7   29.56    2.42
   1  -5   7   28.48    2.72
  -1   5  -7   31.61    3.25
  -1   5  -7   29.73    3.17
  -1   5  -7   28.96    3.04
  -1  -5  -7   29.26    2.68
  -1   5  -7   29.77    2.97
   1   5   7   30.65    2.66
   1  -5   7   30.73    1.71
  -1   5  -7   28.07    1.43
   1  -5   8   87.43    2.74
   1   5   8   84.56    1.85
  -1  -5  -8   79.70    4.29
   1   5   8   82.37    5.09
  -1  -5  -8   87.04    2.98
   1  -5   8   86.16    2.71
   1  -5   8   84.55    5.30
   1   5   8   91.02    4.10
  -1  -5  -8   84.19    5.28
  -1   5  -8   85.57    5.57
   1  -5   8   87.17    2.98
   1  -5   8   83.54    6.06
  -1   5  -8   84.86    5.65
  -1  -5  -8   88.47    4.21
  -1   5  -8   86.23    5.45
   1  -5   8   80.30    4.42
  -1   5  -8   82.67    4.93
  -1   5  -8   85.81    5.12
   1  -5   8   86.16    5.03
  -1   5  -8   89.64    3.19
   1   5   8   88.71    4.36
  -1   5  -8   86.38    2.69
   1  -5   9    7.51    1.56
  -1   5  -9    7.59    0.86
  -1   5  -9    6.40    0.83
  -1   5  -9    7.62    0.87
   1  -5   9    5.98    0.89
   1  -5   9    7.07    0.84
   1   5   9    7.01    1.16
  -1   5  -9    5.35    1.33
  -1   5  -9    6.61    0.91
   1  -5   9    5.23    1.35
  -1  -5  -9    6.73    1.57
   1  -5   9    6.55    0.79
  -1   5  -9    7.90    1.57
  -1  -5  -9    6.32    0.89
   1  -5   9    6.75    0.84
   1   5   9    6.64    1.59
   1  -5   9    6.09    0.74
  -1  -5  -9    7.74    1.24
  -1   5  -9    6.67    0.83
  -1   5  -9    5.75    1.54
  -1  -5  -9    6.31    0.75
  -1  -5  -9    7.57    0.88
  -1  -5  -9    7.14    0.86
  -1  -5  -9    7.13    0.83
  -1  -5  -9    6.70    1.13
   1  -5  10    1.49    0.46
  -1  -5 -10    1.78    0.55
  -1   5 -10    1.29    0.50
  -1   5 -10    1.65    0.99
   1  -5  10    1.97    0.43
   1  -5  10    2.35    0.60
  -1  -5 -10    1.95    0.58
  -1   5 -10    0.42    0.42
  -1   5 -10    2.45    0.54
  -1   5 -10    3.45    0.72
  -1   5 -10    1.95    0.51
   1  -5  10    0.90    0.55
   1  -5  10    1.73    0.54
  -1   5 -10    2.07    0.60
  -1  -5 -10    2.22    0.89
   1  -5  10    2.13    0.58
  -1   5 -10    1.62    0.69
  -1  -5 -10    2.74    0.52
   1   5  10    1.14    0.68
   1  -5  10    2.13    0.55
  -1  -5 -10    2.36    0.45
  -1  -5 -10    2.46    0.59
  -1   5 -10    2.14    0.51
   1  -5  11   92.68    2.96
  -1   5 -11   89.80    3.14
  -1  -5 -11   93.95    3.63
   1   5  11   85.79    4.89
   1  -5  11   89.31    3.17
  -1   5 -11   92.39    3.67
  -1  -5 -11   89.05    3.13
  -1  -5 -11   91.27    3.24
  -1   5 -11   92.67    3.24
  -1  -5 -11   90.57    3.30
   1  -5  11   97.07    3.29
  -1   5 -11   90.00    3.47
  -1  -5 -11   88.85    3.18
   1  -5  11   91.99    3.28
   1  -5  11   92.35    3.48
  -1   5 -11   88.33    3.09
  -1   5 -11   83.94    2.33
   1   5  11   91.25    3.17
  -1   5 -11   91.21    3.43
   1  -5  12    7.49    0.89
   1   5  12    6.42    0.86
   1  -5  12    6.92    0.90
  -1   5 -12    6.98    1.02
  -1  -5 -12    7.73    1.02
  -1   5 -12    7.14    1.16
  -1  -5 -12    7.31    1.03
   1  -5  12    8.45    1.07
  -1   5 -12    6.43    0.95
   1  -5  12    7.40    0.91
   1  -5  12    7.59    1.04
  -1   5 -12    6.91    0.75
   1  -5  12    6.47    1.03
  -1   5 -12    7.51    1.11
  -1   5 -12    7.25    0.94
  -1  -5 -12    6.46    0.96
  -1   5 -12    6.76    0.99
  -1  -5 -12    6.33    1.08
  -1  -5 -12    6.33    0.88
  -1   5 -13   11.35    1.34
   1   5  13   11.22    1.17
  -1  -5 -13   12.61    1.52
   1  -5  13   12.68    1.36
  -1   5 -13   12.45    1.54
   1  -5  13   12.41    1.27
  -1   5 -13   13.41    1.59
  -1  -5 -13   12.19    1.31
  -1   5 -13   12.98    1.47
  -1  -5 -13   11.89    1.20
   1  -5  13   11.70    1.10
   1  -5  13   11.53    1.19
   1  -5  13   12.03    1.37
  -1   5 -13   11.41    1.30
  -1   5 -13   12.63    1.12
   1  -5  13   11.31    1.28
  -1   5 -13   11.97    1.25
  -1  -5 -13   12.92    1.39
  -1  -5 -13   10.91    1.29
   1  -5  14    9.43    1.26
   1  -5  14    8.39    1.23
  -1   5 -14    7.68    1.26
   1  -5  14    9.72    1.20
  -1   5 -14    9.44    1.28
   1  -5  14    9.55    1.00
   1  -5  14    8.27    1.08
   1  -5  14    9.13    1.20
  -1   5 -14    8.20    0.98
   1   5  14    9.46    1.15
  -1  -5 -14    9.43    1.26
  -1  -5 -14    7.70    1.21
  -1   5 -14    8.89    1.32
  -1   5 -14    9.40    1.36
  -1   5 -14    9.14    1.32
  -1  -5 -14    7.23    1.09
  -1  -5 -14    8.74    1.04
  -1  -5 -14    9.47    1.24
  -1   5 -14    7.56    1.03
   1  -5  15  218.01    5.48
   1  -5  15  205.72    4.48
  -1   5 -15  226.03    6.85
   1  -5  15  228.03    5.97
   1   5  15  224.53    5.22
  -1   5 -15  226.88    6.47
  -1   5 -15  238.87    6.62
  -1   5 -15  208.91    5.00
  -1   5 -15  218.47    5.99
  -1   5 -15  217.02    6.17
   1  -5  15  234.71    6.15
  -1   5 -15  219.70    5.82
  -1  -5 -15  217.34    6.10
   1  -5  15  224.09    6.06
  -1  -5 -15  227.49    6.80
  -1  -5 -15  219.59    6.26
  -1  -5 -15  234.91    6.44
   1  -5  15  230.67    5.71
   1  -5  15  220.45    5.31
  -1  -5 -15  214.80    5.35
  -1   5 -16   21.72    2.03
   1  -5  16   21.58    1.76
  -1   5 -16   21.15    1.92
   1  -5  16   19.14    1.33
   1  -5  16   21.38    1.86
   1  -5  16   21.39    1.77
  -1   5 -16   18.25    1.58
   1  -5  16   21.98    1.92
  -1   5 -16   23.19    2.20
  -1   5 -16   20.99    2.26
   1   5  16   20.17    1.61
  -1  -5 -16   21.49    1.71
   1   5  16   21.64    1.38
  -1  -5 -16   22.75    2.06
   1  -5  16   21.22    1.76
   1  -5  16   20.09    1.96
  -1   5 -16   18.67    1.81
  -1  -5 -16   23.56    2.16
  -1  -5 -16   20.98    2.02
  -1   5 -16   19.69    1.99
  -1   5 -17   24.91    2.20
  -1   5 -17   22.16    2.04
   1  -5  17   23.78    2.09
  -1  -5 -17   23.54    2.14
  -1   5 -17   21.61    2.15
   1  -5  17   23.49    1.92
   1   5  17   21.95    1.61
   1  -5  17   20.18    1.68
   1  -5  17   22.94    2.00
  -1   5 -17   22.12    1.72
  -1  -5 -17   23.22    2.11
  -1  -5 -17   21.68    1.67
  -1   5 -17   21.20    1.94
   1   5  17   23.03    1.48
   1   5  17   21.72    2.02
  -1   5 -17   20.68    2.10
  -1   5 -17   21.27    2.35
   1  -5  17   24.54    1.85
   1  -5  17   25.39    2.05
  -1  -5 -17   22.80    2.13
   1   5  18    4.86    0.72
  -1  -5 -18    5.77    1.19
   1  -5  18    3.16    0.68
   1  -5  18    4.95    0.88
  -1   5 -18    5.90    1.14
  -1   5 -18    6.22    1.08
  -1   5 -18    4.88    1.04
  -1  -5 -18    4.92    1.01
   1  -5  18    6.08    1.04
   1  -5  18    5.04    0.98
   1   5  18    6.00    1.09
   1  -5  18    5.04    0.96
  -1  -5 -18    5.55    1.15
  -1   5 -18    3.81    1.16
  -1   5 -18    5.14    1.19
   1  -5  18    4.90    0.93
  -1   5 -18    5.04    1.10
   1   5  18    4.20    0.73
  -1  -5 -18    4.65    0.71
  -1   5 -19   44.20    2.89
  -1   5 -19   44.38    3.49
   1   5  19   41.56    2.09
   1  -5  19   44.16    2.34
  -1  -5 -19   48.06    3.12
  -1   5 -19   41.21    3.02
   1  -5  19   44.52    2.69
   1  -5  19   43.82    2.65
   1  -5  19   43.65    2.61
  -1   5 -19   46.87    2.85
   1  -5  19   45.10    2.88
   1   5  19   40.52    1.99
  -1   5 -19   40.68    2.83
  -1  -5 -19   46.19    3.00
   1   5  19   48.13    2.87
  -1   5 -19   43.09    3.02
  -1  -5 -19   41.68    2.07
  -1  -5 -20    1.08    0.73
   1   5  20    1.59    0.47
  -1   5 -20    2.11    0.74
   1  -5  20    1.02    0.46
   1  -5  20    1.77    0.56
  -1   5 -20    1.63    0.50
  -1   5 -20    0.67    0.56
   1  -5  20    1.63    0.63
  -1  -5 -20    1.64    0.82
   1   5  20    1.61    0.44
  -1   5 -20    2.13    0.88
   1  -5  20    1.23    0.49
  -1   5 -20    0.33    0.69
   1   5  20    1.83    0.67
   1  -5  20    1.37    0.42
  -1   5 -20    0.72    0.40
   1  -5  20    2.78    0.61
   1  -5  21   27.87    1.70
  -1   5 -21   29.87    1.97
   1   5  21   28.64    1.50
   1   5  21   29.72    2.18
  -1   5 -21   28.67    2.93
  -1   5 -21   30.55    2.50
   1  -5  21   29.00    1.59
  -1  -5 -21   31.64    2.35
  -1   5 -21   29.31    2.35
   1  -5  21   31.22    2.16
   1  -5  21   29.36    2.23
   1  -5  21   29.04    1.95
   1  -5  21   28.45    2.04
  -1  -5 -21   28.52    2.22
   1   5  21   29.46    1.93
  -1   5 -21   30.20    2.36
   1  -5  22    1.47    0.62
  -1   5 -22    3.05    1.09
  -1   5 -22    2.91    1.47
   1  -5  22    1.89    0.60
  -1  -5 -22    2.34    0.64
  -1   5 -22    1.19    0.51
   1  -5  22    2.62    0.76
   1  -5  22    2.24    0.69
   1   5  22    1.58    0.53
   1   5  22    2.02    0.54
  -1   5 -22    2.99    1.43
  -1   5 -22    2.32    0.59
   1  -5  22    2.73    0.76
  -1  -5 -23   51.61    2.81
  -1   5 -23   52.78    2.86
   1  -5  23   45.52    2.04
   1   5  23   52.17    2.41
  -1   5 -23   51.47    2.62
  -1   5 -23   55.79    2.87
   1   5  23   45.75    1.98
  -1   5 -23   50.79    2.66
  -1  -5 -23   51.65    2.69
   1  -5  23   55.75    2.63
   1  -5  23   49.99    2.34
   1  -5  23   50.64    2.42
   1   5  24    7.88    0.85
   1  -5  24    7.09    0.83
  -1   5 -24    7.85    1.05
  -1   5 -24    8.08    0.97
  -1  -5 -24    6.98    0.98
  -1   5 -24    7.83    0.94
   1  -5  24    5.89    0.62
   1  -5  24    7.36    0.87
   1  -5  24    6.88    0.83
  -1   5 -24    7.17    1.27
  -1  -5 -24    7.83    1.00
   1  -5  25   79.42    2.39
   1   5  25   73.83    2.47
  -1  -5 -25   78.32    2.61
  -1  -5 -25   75.31    2.68
  -1   5 -25   78.68    2.62
   1  -5  25   79.21    2.41
  -1  -5 -26    6.78    0.67
  -1   5 -26    6.84    0.67
   1  -5  26    6.59    0.55
  -1  -5 -26    7.25    0.67
   1  -5  26    7.07    0.58
   1   5  26    5.68    0.58
   1   7 -25   36.44    1.62
   1  -7 -25   33.14    1.52
  -1  -7  25   35.62    1.53
  -1   7  25   35.64    1.49
   1  -7 -24    1.02    0.37
   1   7 -24    1.15    0.44
   1   7 -24    1.11    0.35
  -1  -7  24    0.48    0.34
  -1  -7  24    0.97    0.36
  -1  -7  24    1.08    0.32
  -1   7  24    1.18    0.40
  -1   7  23   49.43    1.82
  -1   7  23   50.96    2.35
   1   7 -23   47.22    2.16
  -1  -7  23   48.90    2.22
   1   7 -23   48.69    2.24
   1  -7 -23   49.30    2.46
   1   7 -23   46.80    1.81
  -1  -7  23   50.14    2.19
   1   7 -23   52.32    2.60
  -1  -7  23   52.23    2.43
   1   7 -23   49.54    2.44
  -1   7  23   47.66    1.89
   1   7 -22    2.21    0.61
  -1   7  22    1.53    0.45
   1  -7 -22    1.57    0.53
  -1  -7  22    1.97    0.46
  -1   7  22    1.69    0.60
   1   7 -22    1.88    0.61
   1   7 -22    1.48    0.40
  -1  -7  22    1.53    0.51
  -1  -7  22    1.52    0.47
  -1   7  22    1.97    0.47
   1   7 -22    1.51    0.48
   1  -7 -22    2.19    0.63
   1  -7 -22    1.66    0.41
  -1  -7  22    1.75    0.54
   1   7 -21   45.47    2.57
  -1  -7  21   46.02    2.55
   1  -7 -21   43.86    2.75
  -1   7  21   45.50    2.19
   1  -7 -21   43.40    2.54
  -1  -7  21   46.28    1.95
  -1  -7  21   44.31    2.33
  -1   7  21   43.75    2.27
  -1  -7  21   43.32    2.10
  -1   7  21   45.21    2.56
   1   7 -21   44.69    2.76
  -1  -7  21   47.04    2.64
   1   7 -21   44.69    2.42
   1  -7 -21   43.37    2.19
  -1  -7  21   46.36    2.61
   1   7 -21   44.57    2.50
  -1   7  20    0.23    0.36
  -1   7  20   -0.06    0.28
   1  -7 -20    0.34    0.37
   1  -7 -20    0.07    0.40
  -1  -7  20   -0.04    0.47
  -1  -7  20   -0.22    0.38
   1   7 -20    0.05    0.51
  -1  -7  20   -0.07    0.39
   1  -7 -20   -0.34    0.48
   1   7 -20    0.00    0.42
  -1  -7  20   -0.31    0.46
  -1  -7  20   -0.16    0.25
   1  -7 -20   -0.03    0.25
   1   7 -20   -0.11    0.45
  -1  -7  20   -0.20    0.29
   1  -7 -20    0.17    0.29
  -1   7  20    0.15    0.30
   1   7 -20    0.25    0.45
   1  -7 -19   16.00    1.40
   1  -7 -19   16.92    1.91
  -1  -7  19   18.52    1.87
  -1  -7  19   17.42    1.73
   1   7 -19   17.86    1.92
   1   7 -19   17.91    1.77
  -1   7  19   17.56    1.74
  -1   7  19   17.98    1.67
   1  -7 -19   19.62    2.01
  -1  -7  19   16.96    1.86
  -1  -7  19   17.94    1.69
  -1  -7  19   15.57    1.29
   1  -7 -19   18.17    1.77
  -1   7  19   19.82    1.66
  -1  -7  19   16.48    1.40
  -1  -7  19   17.07    1.73
   1  -7 -19   16.59    1.68
   1   7 -19   17.10    1.75
   1   7 -19   18.54    1.83
  -1  -7  18   20.33    2.09
   1  -7 -18   21.81    2.10
   1   7 -18   21.13    2.08
   1  -7 -18   19.72    1.92
  -1  -7  18   22.88    1.98
  -1   7  18   21.86    1.83
  -1  -7  18   21.39    1.93
  -1  -7  18   18.67    1.50
   1   7 -18   22.37    1.95
   1   7 -18   20.19    2.24
   1  -7 -18   22.12    2.23
  -1  -7  18   19.47    1.51
   1  -7 -18   20.34    1.67
  -1  -7  18   21.88    2.01
  -1   7  18   22.25    2.00
   1  -7 -18   19.61    1.91
   1   7 -18   19.46    1.95
  -1   7  18   24.67    2.05
   1   7 -18   22.75    2.09
   1  -7 -17   -0.65    0.64
   1   7 -17    0.68    0.61
   1  -7 -17    0.15    0.40
  -1  -7  17   -0.35    0.54
  -1  -7  17    0.70    0.52
   1   7 -17    0.35    0.46
  -1  -7  17    0.35    0.36
   1  -7 -17    1.44    0.76
  -1   7  17    0.32    0.32
   1   7 -17    0.35    0.49
  -1  -7  17   -0.35    0.40
  -1   7  17   -0.12    0.42
  -1  -7  17    0.67    0.54
  -1  -7  17    0.15    0.35
  -1  -7  17   -0.17    0.31
   1  -7 -17    0.51    0.41
   1   7 -17    0.00    0.47
  -1   7  17    1.53    0.74
   1   7 -17    0.04    0.62
  -1   7  16   46.32    2.86
   1  -7 -16   47.29    3.18
   1  -7 -16   41.30    3.01
  -1  -7  16   41.90    3.04
  -1   7  16   47.23    2.97
   1  -7 -16   43.63    2.54
   1   7 -16   42.42    2.84
   1  -7 -16   46.99    2.97
  -1  -7  16   42.39    2.19
   1   7 -16   48.31    3.19
  -1  -7  16   47.12    3.06
  -1  -7  16   44.80    2.74
   1   7 -16   43.48    3.18
  -1  -7  16   47.00    2.83
  -1  -7  16   43.28    2.43
   1   7 -16   42.67    2.76
   1   7 -16   44.95    2.80
  -1   7  15    5.03    1.02
   1  -7 -15    4.53    1.12
  -1  -7  15    3.42    0.73
   1   7 -15    4.99    1.02
   1  -7 -15    4.82    0.97
  -1  -7  15    4.63    1.13
   1   7 -15    1.57    0.68
   1   7 -15    4.75    0.96
  -1  -7  15    5.34    1.09
   1   7 -15    2.43    0.78
  -1  -7  15    3.71    0.95
   1   7 -15    4.65    1.19
  -1  -7  15    4.00    0.84
  -1  -7  15    3.43    0.61
  -1   7  15    4.86    1.03
   1  -7 -15    4.46    0.91
   1  -7 -15    4.52    0.99
  -1  -7  14  107.02    4.48
  -1  -7  14  103.49    3.19
   1  -7 -14  102.09    3.46
   1   7 -14  103.72    4.07
  -1   7  14  113.31    4.24
   1   7 -14  115.29    4.96
   1   7 -14  107.13    4.59
   1  -7 -14  103.01    3.88
  -1  -7  14  108.50    4.57
  -1  -7  14  113.68    3.97
  -1  -7  14  109.28    4.08
  -1  -7  14  106.95    4.15
   1  -7 -14  113.50    4.75
   1  -7 -14  106.41    4.34
   1  -7 -14  104.49    4.52
   1   7 -14  101.85    4.09
   1   7 -14  101.51    4.13
  -1   7  14  111.16    4.62
  -1  -7  13  422.24    7.62
  -1   7  13  408.75    7.77
   1   7 -13  394.81    7.66
   1   7 -13  429.14    9.40
   1  -7 -13  392.33    7.39
   1  -7 -13  395.86    8.42
   1  -7 -13  393.36    6.92
  -1  -7  13  409.16    7.99
  -1  -7  13  406.30    7.53
   1   7 -13  406.66    8.49
   1  -7 -13  420.98    8.84
  -1  -7  13  394.78    5.80
   1   7 -13  409.59    7.70
   1  -7 -13  410.09    8.15
  -1  -7  13  417.65    8.52
   1   7 -13  391.49    7.74
  -1  -7  13  408.34    8.70
  -1   7  13  423.41    8.71
  -1   7  12    0.89    0.29
  -1  -7  12    1.26    0.80
   1   7 -12    0.81    0.44
  -1   7  12    0.52    0.50
   1  -7 -12    0.64    0.38
   1  -7 -12    1.43    0.54
   1  -7 -12    1.61    0.57
   1   7 -12    1.49    0.62
   1   7 -12    0.93    0.49
   1   7 -12    1.03    0.42
  -1  -7  12    0.79    0.47
   1   7 -12    1.52    0.69
   1  -7 -12    1.27    0.50
  -1  -7  12    1.39    0.40
  -1   7  12    1.54    0.52
   1  -7 -12    0.41    0.38
  -1  -7  12    0.93    0.46
  -1  -7  12    1.03    0.57
   1  -7 -11   95.89    3.74
  -1  -7  11   97.80    3.93
  -1   7  11   98.18    4.03
   1  -7 -11   97.65    3.83
   1   7 -11  100.96    4.38
   1  -7 -11   96.79    3.46
   1   7 -11   95.02    3.41
   1   7 -11   97.96    3.56
  -1  -7  11   96.15    3.59
   1   7 -11   89.77    3.32
   1  -7 -11   97.92    3.95
   1  -7 -11   94.75    3.43
  -1  -7  11   95.89    3.67
  -1   7  11   95.46    3.44
   1   7 -11   89.78    3.64
  -1   7  11   97.80    3.16
  -1  -7  11   96.61    3.44
  -1  -7  11  100.16    4.00
  -1  -7  10   51.63    2.60
  -1  -7  10   56.27    2.88
  -1  -7  10   53.17    2.46
  -1  -7  10   53.28    2.88
  -1  -7  10   52.88    2.66
  -1  -7  10   49.12    2.74
   1   7 -10   52.10    2.40
   1  -7 -10   49.42    2.58
   1   7 -10   51.15    2.38
   1  -7 -10   53.14    2.74
   1  -7 -10   55.79    2.54
  -1   7  10   52.36    2.33
   1  -7 -10   56.42    2.58
   1   7 -10   54.70    3.20
   1  -7 -10   54.22    2.83
   1   7 -10   49.42    2.42
  -1   7  10   50.68    2.42
  -1  -7   9  152.04    4.55
  -1   7   9  147.11    3.96
  -1   7   9  137.41    3.82
   1  -7  -9  144.38    4.43
   1  -7  -9  140.18    4.14
  -1  -7   9  136.97    4.38
   1   7  -9  133.48    3.59
  -1  -7   9  142.88    4.17
   1  -7  -9  141.17    3.28
   1   7  -9  138.52    3.63
   1  -7  -9  147.09    3.94
   1  -7  -9  157.51    4.26
   1   7  -9  141.06    4.89
  -1  -7   9  144.96    3.87
  -1  -7   9  139.28    4.15
   1   7  -9  135.65    3.61
   1  -7  -9  150.53    4.35
  -1  -7   9  141.01    3.01
  -1  -7   9  134.17    2.74
   1  -7  -8    5.75    0.72
  -1  -7   8    5.67    0.89
   1   7  -8    5.31    0.70
   1  -7  -8    5.01    0.76
  -1  -7   8    5.40    0.83
   1   7  -8    5.45    0.70
   1  -7  -8    6.32    0.86
  -1  -7   8    4.40    0.49
  -1  -7   8    5.21    0.68
  -1   7   8    5.40    0.70
  -1  -7   8    6.14    0.91
   1  -7  -8    4.66    0.61
  -1  -7   8    4.37    0.79
  -1   7   8    5.58    1.24
   1  -7  -8    5.89    0.84
  -1   7   8    5.48    0.77
   1  -7  -8    4.92    0.75
  -1  -7   8    5.21    0.56
  -1  -7   8    4.83    0.61
   1  -7  -8    5.89    0.81
   1   7  -8    4.56    0.92
  -1  -7   7   62.03    2.56
   1  -7  -7   61.19    2.35
  -1   7   7   61.78    2.55
   1   7  -7   59.49    1.98
   1  -7  -7   62.72    2.60
   1   7  -7   54.57    4.14
  -1  -7   7   59.18    1.93
  -1   7   7   57.67    2.14
   1  -7  -7   59.78    2.30
  -1  -7   7   57.29    2.62
  -1  -7   7   57.34    2.03
   1   7  -7   58.91    1.91
  -1  -7   7   55.64    1.87
   1  -7  -7   61.46    2.56
  -1  -7   7   62.01    2.76
  -1  -7   7   55.56    2.02
  -1   7   7   56.67    3.72
   1   7  -7   56.14    2.85
   1  -7  -7   60.25    2.58
   1  -7  -7   58.07    2.47
  -1  -7   7   53.73    3.29
   1  -7  -7   62.14    2.58
  -1  -7   7   62.19    2.65
  -1  -7   6   33.85    1.53
  -1   7   6   34.83    1.90
  -1  -7   6   33.46    2.52
   1  -7  -6   34.99    1.87
  -1  -7   6   28.01    3.32
   1   7  -6   32.50    2.10
   1  -7  -6   32.64    1.79
   1  -7  -6   35.74    1.72
   1  -7  -6   33.28    1.73
  -1  -7   6   34.73    1.96
  -1  -7   6   35.42    2.01
   1  -7  -6   35.71    1.88
  -1   7   6   32.74    2.79
  -1  -7   6   32.12    1.47
   1   7  -6   27.48    2.79
  -1   7   6   34.85    3.45
  -1  -7   6   32.83    1.83
   1  -7  -6   37.03    1.95
  -1  -7   6   33.60    1.59
  -1  -7   6   31.97    1.92
  -1  -7   5   47.91    2.26
  -1   7   5   45.79    3.23
  -1   7   5   44.47    3.87
   1  -7  -5   47.17    4.23
  -1   7   5   47.09    2.17
  -1  -7   5   50.12    2.33
   1  -7  -5   45.13    2.07
   1   7  -5   45.27    2.34
  -1  -7   5   48.32    2.06
  -1  -7   5   45.62    1.80
  -1  -7   5   41.68    3.99
   1   7  -5   44.68    3.46
   1  -7  -5   49.76    2.19
  -1  -7   5   47.10    1.93
   1  -7  -5   48.81    2.16
  -1  -7   5   47.79    2.28
   1  -7  -5   51.92    2.29
  -1   7   5   45.05    3.85
   1  -7  -5   47.25    1.99
   1  -7  -5   46.42    4.37
  -1  -7   4   19.72    1.39
   1  -7  -4   31.25    2.36
  -1   7   4   23.01    3.05
  -1   7   4   20.10    2.58
  -1   7   4   32.71    2.14
   1  -7  -4   23.68    1.50
   1   7  -4   17.65    2.68
   1   7  -4   17.40    2.09
  -1   7   4   22.50    2.26
   1  -7  -4   19.90    2.78
   1  -7  -4   21.93    1.50
   1  -7  -4   26.19    1.68
  -1  -7   4   17.03    1.22
  -1   7   4   21.84    2.35
  -1  -7   4   17.42    2.54
   1  -7  -4   18.76    2.37
   1   7  -4   18.61    1.45
  -1  -7   4   19.63    1.41
   1   7  -4   16.67    2.49
   1  -7  -4   20.51    2.96
  -1  -7   4   20.42    1.45
   1   7  -4   18.63    2.57
  -1   7   4   21.52    2.90
  -1  -7   4   18.41    1.18
   1  -7  -3  382.14   12.15
   1   7  -3  363.91    7.58
  -1   7   3  397.39    6.28
  -1   7   3  361.43    9.47
   1  -7  -3  386.93   12.52
  -1  -7   3  337.33   10.85
   1   7  -3  358.08   11.36
  -1  -7   3  363.69    5.27
   1   7  -3  347.08    8.61
   1   7  -3  345.12    5.76
   1  -7  -3  378.76    6.22
  -1  -7   3  345.00    5.45
   1  -7  -3  366.27    4.82
  -1  -7   3  353.19    5.94
  -1  -7   3  338.54   10.97
   1  -7  -3  373.73    5.64
   1  -7  -3  360.26   10.77
  -1   7   3  372.16   11.67
  -1   7   3  369.26    8.86
   1   7  -3  361.01   11.29
  -1   7   3  391.41   12.13
   1  -7  -3  362.39    5.51
  -1   7   3  370.86   10.76
   1   7  -3  357.68   12.05
   1   7  -3  360.59   11.48
  -1  -7   3  379.33    5.96
   1   7  -2   92.88    3.67
   1  -7  -2  105.66    2.50
   1  -7  -2  107.77    6.09
  -1   7   2  106.42    5.31
   1  -7  -2  125.83    3.49
  -1  -7   2   90.92    2.67
  -1  -7   2   99.80    3.05
   1   7  -2   89.77    2.76
  -1   7   2  112.58    4.92
  -1   7   2  115.08    6.90
   1   7  -2   88.63    5.62
  -1   7   2  120.61    6.32
  -1   7   2  102.80    4.35
   1   7  -2   91.38    5.99
  -1   7   2  150.24    3.96
   1   7  -2   90.03    4.00
   1  -7  -2  132.16    3.58
  -1   7   2  142.89    7.62
   1   7  -2   90.30    5.57
  -1  -7   2   88.65    5.32
  -1  -7   2   87.29    5.54
   1   7  -2   91.55    5.59
   1  -7  -2  115.15    7.00
   1  -7  -2  115.68    6.81
   1   7  -1  150.22    7.56
  -1  -7   1  136.52    6.29
  -1  -7   1  137.60    7.04
  -1  -7   1  151.64    3.77
   1  -7  -1  155.99    3.65
  -1   7   1  147.04    5.48
   1   7  -1  137.33    4.78
   1  -7  -1  162.31    7.98
  -1   7   1  148.32    6.71
   1   7  -1  142.03    6.86
  -1   7   1  154.42    2.41
   1   7  -1  142.41    6.90
  -1   7   1  159.78    7.73
  -1   7   1  162.57    3.96
   1  -7  -1  170.29    4.03
   1   7  -1  150.64    4.53
  -1   7   1  159.84    7.66
  -1   7   1  147.99    6.19
   1  -7  -1  155.43    7.50
  -1  -7   1  147.48    3.50
   1   7  -1  142.07    4.47
   1   7  -1  138.85    3.24
   1  -7  -1  155.77    7.70
  -1   7   1  155.49    7.50
   1   7  -1  146.01    7.03
   1   7   0   14.51    0.97
  -1   7   0   16.15    1.92
   1   7   0   13.98    2.22
   1  -7   0   13.35    1.65
   1   7   0   13.50    1.13
   1   7   0   14.97    2.37
  -1  -7   0   16.76    1.31
   1  -7   0   16.32    1.49
   1   7   0   17.63    2.64
  -1   7   0   14.92    2.20
   1  -7   0   15.81    1.59
  -1  -7   0   14.30    2.26
   1  -7   0   16.91    2.80
   1  -7   0   15.87    2.50
  -1  -7   0   17.52    1.38
  -1   7   0   17.42    2.63
  -1  -7   0   12.43    1.73
  -1  -7   0   14.89    2.38
  -1   7   0   15.71    2.45
   1  -7   0   15.58    2.65
  -1   7   0   21.08    1.32
  -1   7   0   15.63    3.15
   1   7   0   16.38    1.52
   1   7   0   12.64    1.32
  -1   7   0   13.65    1.91
   1   7   0   14.69    2.18
   1  -7   1   84.95    5.64
   1   7   1   89.59    3.47
  -1   7  -1   83.72    2.29
   1   7   1   81.35    2.95
  -1  -7  -1   86.39    5.34
  -1   7  -1   87.73    5.71
   1   7   1   85.71    5.56
   1   7   1   81.22    5.07
   1  -7   1   86.10    4.02
  -1   7  -1   88.14    4.65
  -1   7  -1   85.88    5.09
  -1  -7  -1   89.98    5.75
  -1  -7  -1   82.79    4.21
  -1   7  -1   83.24    5.50
   1  -7   1   81.15    5.64
  -1   7  -1   87.07    5.78
   1  -7   1   91.22    5.89
   1   7   1   84.12    1.94
   1   7   1   87.25    5.11
   1  -7   1   89.88    2.98
  -1   7  -1   85.86    4.97
  -1  -7  -1   89.69    2.92
   1  -7   1   91.32    2.86
  -1   7  -2    2.35    0.88
  -1  -7  -2    1.86    0.75
  -1   7  -2    2.56    0.93
  -1   7  -2    2.30    0.83
   1   7   2    2.75    1.02
  -1  -7  -2    2.02    0.47
   1   7   2    2.84    0.99
  -1   7  -2    3.47    1.11
  -1  -7  -2    2.59    0.70
   1  -7   2    3.41    0.63
   1  -7   2    2.46    0.47
   1   7   2    2.97    0.67
   1  -7   2    2.50    0.70
  -1  -7  -2    2.00    0.85
   1   7   2    3.93    1.25
   1  -7   2    2.00    0.97
   1  -7   2    2.62    1.25
   1  -7   2    2.73    1.11
  -1   7  -2    2.84    0.47
  -1   7  -2    2.51    0.90
  -1   7  -2    3.58    1.01
   1  -7   3   85.84    5.59
   1   7   3   96.13    5.18
   1  -7   3   89.43    6.10
  -1   7  -3   85.79    5.72
   1   7   3   96.83    3.90
   1  -7   3   89.68    2.70
   1  -7   3   86.52    4.11
  -1   7  -3   91.14    5.91
  -1   7  -3   86.97    5.21
  -1  -7  -3   88.08    5.12
  -1  -7  -3   88.44    5.61
   1  -7   3   94.48    3.09
   1  -7   3   97.37    3.07
  -1   7  -3   88.93    2.73
  -1   7  -3   90.39    5.04
  -1   7  -3   85.93    5.67
   1   7   3   89.09    5.31
  -1  -7  -3   96.53    3.35
   1  -7   3   84.17    5.68
  -1  -7  -3   86.26    3.05
   1   7   3   92.12    5.61
  -1   7  -3   88.99    5.28
   1  -7   4  178.21    4.32
   1   7   4  173.64    5.53
   1  -7   4  154.75    7.45
  -1   7  -4  169.66    4.05
  -1  -7  -4  161.88    3.07
   1  -7   4  161.53    5.73
  -1   7  -4  175.20    3.79
  -1  -7  -4  173.11    3.86
   1  -7   4  173.42    4.19
  -1   7  -4  162.18    7.28
   1  -7   4  165.41    3.83
   1  -7   4  168.37    7.05
   1  -7   4  172.28    3.80
   1   7   4  162.55    7.33
   1  -7   4  171.34    3.68
   1  -7   4  173.96    3.96
  -1   7  -4  176.42    8.27
   1  -7   4  161.22    8.31
   1   7   4  158.59    6.97
  -1  -7  -4  162.91    6.92
   1  -7   4  170.44    3.83
  -1   7  -4  169.16    7.41
  -1  -7  -4  170.26    7.73
  -1   7  -4  166.16    7.11
   1  -7   5   29.90    2.50
   1  -7   5   31.66    3.33
   1  -7   5   31.59    1.80
  -1  -7  -5   29.31    2.82
  -1   7  -5   32.66    1.71
   1  -7   5   31.51    1.65
  -1  -7  -5   32.92    1.54
   1  -7   5   31.72    1.80
   1   7   5   28.07    2.93
   1   7   5   33.90    3.25
  -1  -7  -5   31.29    1.65
   1  -7   5   31.51    1.63
  -1  -7  -5   29.82    3.18
  -1  -7  -5   33.28    1.68
   1  -7   5   34.50    1.77
   1   7   5   31.82    2.42
  -1   7  -5   29.11    3.08
   1  -7   5   31.87    3.11
  -1   7  -5   32.37    1.85
  -1   7  -5   32.68    3.55
   1  -7   5   34.81    2.00
  -1  -7  -5   32.03    1.74
  -1  -7  -5   33.13    1.51
   1  -7   5   33.50    1.77
  -1   7  -5   31.59    3.15
   1  -7   6   32.01    1.95
   1  -7   6   30.81    1.73
  -1   7  -6   30.43    1.69
  -1   7  -6   29.72    1.71
   1  -7   6   30.55    1.83
   1  -7   6   30.71    2.60
  -1  -7  -6   27.77    2.66
   1  -7   6   28.35    1.53
   1  -7   6   28.07    1.55
  -1   7  -6   28.68    1.26
  -1  -7  -6   30.00    1.79
  -1  -7  -6   30.74    1.59
   1  -7   6   29.87    1.73
  -1   7  -6   32.21    1.99
   1  -7   6   32.23    3.12
  -1  -7  -6   29.93    3.07
  -1   7  -6   30.17    3.41
   1   7   6   30.29    2.96
   1  -7   6   30.95    1.84
  -1  -7  -6   32.25    1.75
  -1  -7  -6   31.60    1.64
  -1  -7  -6   34.18    1.66
  -1  -7  -6   28.28    1.47
  -1  -7  -7   13.27    1.03
   1  -7   7   11.90    1.06
  -1   7  -7   14.01    1.21
   1  -7   7   14.70    1.39
   1  -7   7   14.14    1.25
   1  -7   7   12.60    1.19
  -1  -7  -7   12.90    1.04
   1   7   7   12.21    1.86
  -1  -7  -7   11.47    1.84
   1  -7   7   13.10    1.09
  -1  -7  -7   12.77    1.20
   1  -7   7   14.52    1.06
  -1  -7  -7   14.09    1.14
  -1   7  -7   13.64    1.40
  -1  -7  -7   13.96    1.05
   1  -7   7   13.28    1.22
   1  -7   7   13.52    1.19
  -1   7  -7   13.56    1.20
  -1  -7  -7   13.61    1.19
  -1   7  -7   13.04    0.98
   1   7   7   13.05    1.03
  -1  -7  -7   14.11    1.18
   1  -7   7   11.37    1.65
  -1   7  -8    0.46    0.31
  -1   7  -8    0.51    0.33
   1   7   8    0.33    0.25
   1  -7   8    0.79    0.40
  -1  -7  -8    0.07    0.28
  -1  -7  -8    0.45    0.34
  -1  -7  -8   -0.10    0.30
   1  -7   8    0.05    0.34
   1  -7   8   -0.16    0.24
  -1   7  -8    0.21    0.26
   1  -7   8    0.40    0.38
  -1   7  -8   -0.27    0.20
   1  -7   8   -0.02    0.40
   1  -7   8    0.24    0.28
  -1  -7  -8    0.36    0.33
  -1  -7  -8   -0.03    0.22
  -1  -7  -8    0.44    0.26
  -1  -7  -8    0.68    0.36
   1  -7   8   -0.45    0.36
  -1   7  -8    0.29    0.35
  -1  -7  -9  226.98    5.09
   1  -7   9  213.09    3.77
  -1   7  -9  218.59    5.10
  -1   7  -9  218.78    5.37
  -1  -7  -9  208.43    3.79
   1   7   9  233.86    4.11
  -1  -7  -9  206.00    3.77
   1  -7   9  224.69    5.27
  -1  -7  -9  225.30    5.29
   1  -7   9  216.68    4.91
  -1   7  -9  226.59    5.99
  -1  -7  -9  219.67    4.98
   1  -7   9  217.82    4.92
  -1   7  -9  211.16    4.29
   1  -7   9  218.31    5.34
  -1  -7  -9  218.77    5.30
  -1  -7  -9  222.56    5.39
  -1   7  -9  215.06    4.59
   1  -7   9  209.59    4.96
   1  -7   9  226.92    5.71
   1  -7  10  146.19    4.43
  -1   7 -10  147.68    5.06
   1  -7  10  129.04    4.00
  -1   7 -10  127.35    3.66
  -1  -7 -10  148.10    4.30
   1  -7  10  143.66    4.55
   1  -7  10  145.78    4.73
  -1  -7 -10  141.66    4.26
  -1   7 -10  142.58    3.99
  -1   7 -10  140.91    4.58
   1  -7  10  138.19    3.99
   1  -7  10  138.44    4.14
  -1   7 -10  153.16    4.51
  -1   7 -10  134.80    3.74
  -1  -7 -10  148.71    4.54
  -1  -7 -10  151.28    4.56
  -1  -7 -10  142.90    4.52
  -1   7 -10  144.12    4.31
  -1  -7 -11   55.28    2.74
   1  -7  11   52.28    2.45
   1   7  11   56.16    2.79
  -1   7 -11   53.97    2.62
   1  -7  11   53.86    2.75
  -1   7 -11   52.10    3.15
   1  -7  11   47.01    2.51
  -1   7 -11   52.83    2.98
   1  -7  11   56.22    3.12
  -1  -7 -11   51.46    2.72
  -1   7 -11   55.00    2.82
  -1   7 -11   55.63    2.81
   1  -7  11   53.99    2.72
   1  -7  11   52.10    2.80
  -1  -7 -11   53.24    2.85
  -1  -7 -11   51.28    2.86
  -1   7 -11   47.49    2.12
  -1  -7 -11   52.85    2.81
  -1   7 -12   63.08    3.52
   1   7  12   60.24    3.00
   1  -7  12   60.91    3.17
  -1  -7 -12   60.52    3.26
  -1  -7 -12   63.41    3.10
  -1   7 -12   62.58    2.97
  -1  -7 -12   58.14    3.03
   1  -7  12   55.82    2.51
   1  -7  12   59.20    2.98
  -1   7 -12   59.97    3.05
   1  -7  12   62.85    3.25
  -1   7 -12   59.24    3.05
  -1   7 -12   58.22    2.64
  -1   7 -12   58.97    3.34
  -1  -7 -12   60.00    3.17
   1  -7  12   56.14    2.18
  -1  -7 -12   59.03    3.06
   1  -7  12   61.18    3.06
  -1  -7 -13   96.95    3.99
  -1   7 -13   92.18    3.73
   1  -7  13  104.61    4.27
   1  -7  13   92.12    3.95
   1  -7  13   89.46    3.76
  -1  -7 -13   92.12    4.16
   1  -7  13   85.64    3.04
  -1   7 -13   93.80    4.46
  -1  -7 -13   92.76    3.94
  -1  -7 -13   88.62    3.88
   1  -7  13   88.67    2.97
  -1  -7 -13   93.92    4.11
   1  -7  13   89.97    3.81
  -1   7 -13   87.45    3.34
   1  -7  13   90.99    4.03
  -1   7 -13   91.42    4.35
  -1   7 -13   93.86    4.00
   1   7  13   93.21    3.72
  -1   7 -13   94.46    3.97
  -1   7 -14   10.43    1.54
  -1   7 -14    9.29    1.35
   1  -7  14   10.81    1.47
   1  -7  14    9.69    1.04
   1   7  14   10.07    1.26
  -1   7 -14    9.87    1.51
  -1  -7 -14   10.07    1.41
   1  -7  14    9.87    1.40
   1  -7  14    8.98    0.98
  -1   7 -14    9.74    1.65
   1  -7  14   10.39    1.36
  -1  -7 -14   10.23    1.36
  -1   7 -14    8.92    1.14
  -1  -7 -14    8.00    1.20
  -1   7 -14   11.02    1.37
   1  -7  14    8.74    1.23
   1  -7  14   11.74    1.54
  -1  -7 -14   11.85    1.41
   1  -7  15   26.71    2.16
   1   7  15   25.36    1.94
   1  -7  15   25.67    2.16
   1  -7  15   26.20    2.25
  -1  -7 -15   28.20    2.27
   1  -7  15   25.91    2.13
  -1   7 -15   23.44    2.18
  -1  -7 -15   24.42    2.05
  -1   7 -15   21.15    2.31
   1  -7  15   23.02    1.62
  -1   7 -15   26.07    2.14
  -1  -7 -15   25.70    2.28
  -1   7 -15   25.47    1.97
   1  -7  15   25.88    2.12
  -1  -7 -15   25.38    2.22
  -1   7 -15   26.81    2.44
   1  -7  15   21.48    1.43
  -1   7 -15   23.11    2.10
   1  -7  16    5.40    1.02
   1  -7  16    5.27    1.05
   1  -7  16    5.26    0.99
   1  -7  16    4.85    0.77
  -1   7 -16    4.70    0.97
  -1  -7 -16    5.47    1.04
  -1   7 -16    4.26    0.95
  -1   7 -16    4.43    0.94
   1   7  16    4.33    0.77
   1  -7  16    5.52    1.10
  -1   7 -16    4.77    1.13
  -1  -7 -16    4.53    1.08
  -1   7 -16    5.03    1.17
   1  -7  16    5.19    1.03
  -1   7 -16    5.17    1.16
  -1  -7 -16    4.86    0.92
  -1  -7 -16    5.12    1.00
   1  -7  17    0.98    0.58
   1  -7  17    1.07    0.53
   1  -7  17    0.42    0.52
  -1   7 -17    0.46    0.45
  -1   7 -17    0.47    0.51
  -1   7 -17    1.55    0.82
  -1  -7 -17    1.45    0.68
  -1   7 -17   -0.09    0.54
   1  -7  17    0.47    0.34
   1  -7  17    0.92    0.50
  -1  -7 -17    0.34    0.49
  -1  -7 -17    1.22    0.61
  -1   7 -17    0.84    0.52
  -1  -7 -17    0.27    0.32
  -1   7 -17    0.80    0.36
   1   7  17    0.86    0.33
   1  -7  17    0.69    0.34
   1  -7  18    4.84    0.89
  -1   7 -18    4.39    0.87
  -1  -7 -18    4.21    0.97
  -1   7 -18    5.42    1.06
  -1   7 -18    3.67    1.10
  -1   7 -18    3.97    1.09
  -1  -7 -18    3.59    0.97
   1   7  18    4.22    0.95
  -1   7 -18    3.59    0.87
   1  -7  18    3.81    0.89
   1  -7  18    4.68    0.97
   1  -7  18    4.72    0.91
   1  -7  18    5.25    1.05
  -1  -7 -18    4.21    0.79
   1  -7  18    3.66    0.67
  -1  -7 -18    5.14    1.04
  -1   7 -18    4.71    1.09
   1   7  18    3.48    0.61
   1  -7  19   54.19    2.85
   1  -7  19   52.38    2.75
  -1   7 -19   52.28    2.96
   1   7  19   48.33    2.19
  -1   7 -19   53.73    3.10
  -1   7 -19   50.04    2.65
   1  -7  19   53.99    3.05
   1  -7  19   56.11    2.82
  -1   7 -19   50.65    3.59
  -1  -7 -19   49.49    3.19
  -1  -7 -19   51.58    3.08
  -1  -7 -19   48.31    2.44
  -1   7 -19   49.90    3.23
   1  -7  19   50.65    2.40
  -1   7 -19   55.46    3.11
   1  -7  19   46.47    2.59
  -1  -7 -19   57.08    3.20
   1   7  19   53.97    2.92
  -1   7 -20   -0.94    0.66
   1  -7  20   -0.11    0.31
  -1  -7 -20    0.43    0.41
   1   7  20    0.08    0.43
  -1   7 -20   -0.28    0.43
   1  -7  20    0.12    0.26
   1   7  20    0.18    0.24
   1  -7  20    0.10    0.33
  -1   7 -20    0.93    0.79
   1  -7  20   -0.01    0.38
  -1   7 -20    0.54    0.41
  -1  -7 -20    0.51    0.31
  -1   7 -20    0.21    0.45
   1  -7  20   -0.33    0.42
  -1  -7 -20    0.02    0.35
   1   7  21   48.00    2.42
  -1   7 -21   46.61    2.39
   1  -7  21   48.04    2.22
   1  -7  21   43.48    2.12
   1  -7  21   45.27    2.12
  -1  -7 -21   46.28    2.76
  -1   7 -21   46.99    2.65
   1  -7  21   48.24    2.36
   1  -7  21   50.78    2.69
  -1   7 -21   48.55    3.20
   1  -7  21   43.44    2.00
  -1   7 -21   46.29    2.49
  -1   7 -21   46.40    2.83
  -1  -7 -21   48.56    2.69
   1   7  22    1.76    0.45
   1  -7  22    2.29    0.47
  -1   7 -22    2.03    0.50
   1  -7  22    2.00    0.44
   1  -7  22    2.08    0.40
   1  -7  22    2.12    0.47
   1   7  22    1.87    0.45
   1   7  22    2.18    0.47
  -1   7 -22    1.85    0.71
  -1  -7 -22    2.33    0.63
   1  -7  22    2.72    0.65
   1  -7  22    2.70    0.54
  -1   7 -22    2.54    0.80
  -1   7 -22    2.96    0.65
  -1  -7 -22    2.19    0.54
  -1  -7 -23   48.40    2.31
   1   7  23   45.89    1.93
  -1   7 -23   46.18    2.07
   1  -7  23   44.04    1.81
   1  -7  23   49.67    2.23
  -1  -7 -23   49.58    2.28
  -1   7 -23   48.77    2.26
  -1   7 -23   44.17    2.40
   1   7  23   44.17    1.98
  -1   7 -24  101.99    3.09
  -1  -7 -24   99.99    2.85
   1  -7  24  111.28    2.87
  -1   7 -24   92.60    2.43
   1   7  24   93.92    2.44
  -1   7 -24  106.17    2.90
  -1   7 -25   42.82    1.51
   1  -7  25   41.65    1.43
  -1  -9  24   37.18    1.22
   1  -9 -24   34.93    1.25
   1   9 -24   37.99    1.37
   1   9 -23  196.46    3.89
   1   9 -23  177.20    3.20
   1  -9 -23  183.25    3.65
  -1  -9  23  188.57    3.44
  -1   9  23  188.23    3.18
  -1  -9  23  193.11    3.47
  -1   9  22   30.77    1.51
   1   9 -22   33.92    1.91
   1   9 -22   34.32    1.77
  -1  -9  22   29.52    1.03
   1  -9 -22   30.75    1.75
   1  -9 -22   28.07    1.27
  -1  -9  22   31.69    1.65
   1   9 -22   30.97    1.64
   1  -9 -21   35.69    2.11
  -1   9  21   38.15    1.90
  -1  -9  21   37.07    1.92
  -1   9  21   34.05    1.38
  -1  -9  21   37.54    1.93
  -1   9  21   37.44    1.75
   1   9 -21   36.59    1.95
  -1  -9  21   36.84    1.59
  -1  -9  21   38.69    1.99
   1   9 -21   35.81    1.95
   1   9 -21   31.24    1.81
  -1  -9  21   38.45    2.09
   1  -9 -21   35.03    1.74
   1  -9 -20    8.50    1.12
  -1   9  20   10.25    1.11
   1  -9 -20    9.38    1.09
  -1  -9  20    8.89    1.09
  -1  -9  20    9.73    1.22
  -1   9  20    9.32    0.97
  -1  -9  20    9.60    1.07
  -1  -9  20   10.16    1.01
   1   9 -20    9.90    1.16
  -1  -9  20    8.92    1.05
   1   9 -20    7.60    1.01
   1   9 -20    9.91    1.15
  -1   9  20    8.55    0.86
  -1  -9  19   14.09    1.00
  -1   9  19   17.31    1.48
  -1  -9  19   16.97    1.57
   1   9 -19   17.64    1.64
   1  -9 -19   16.63    1.54
  -1  -9  19   15.17    1.67
  -1  -9  19   16.37    1.53
   1  -9 -19   16.04    1.70
  -1   9  19   16.23    1.27
   1   9 -19   13.62    1.49
   1   9 -19   16.22    1.57
  -1   9  19   17.38    1.50
  -1  -9  19   15.21    1.43
  -1  -9  19   16.75    1.68
  -1  -9  18   38.63    2.77
   1   9 -18   39.73    2.62
  -1   9  18   39.95    2.35
  -1  -9  18   38.73    1.83
  -1  -9  18   40.00    2.52
  -1   9  18   37.94    2.08
   1  -9 -18   39.24    2.45
   1   9 -18   36.53    2.43
  -1   9  18   39.77    2.37
  -1  -9  18   34.15    1.83
   1  -9 -18   36.72    2.62
  -1  -9  18   39.81    2.49
   1   9 -18   35.02    1.84
   1  -9 -18   38.47    2.52
  -1  -9  18   39.81    2.36
   1   9 -18   37.12    2.45
  -1   9  17  201.12    5.04
  -1  -9  17  218.84    6.63
  -1  -9  17  237.33    6.44
   1  -9 -17  212.62    6.07
   1   9 -17  197.30    5.73
  -1  -9  17  210.33    5.95
  -1   9  17  214.88    5.87
   1   9 -17  215.99    6.47
  -1  -9  17  206.84    5.53
   1   9 -17  191.43    4.56
   1  -9 -17  200.73    6.27
  -1  -9  17  199.84    4.63
  -1  -9  17  199.82    4.75
   1  -9 -17  209.65    6.22
  -1   9  17  219.38    5.73
   1   9 -17  198.68    5.84
   1  -9 -16  107.57    4.62
   1   9 -16   97.13    4.19
   1  -9 -16  107.76    4.37
  -1  -9  16  108.71    4.49
   1   9 -16  100.95    3.38
  -1  -9  16  109.89    4.86
  -1  -9  16  102.24    3.56
   1   9 -16  110.51    4.82
  -1  -9  16  107.00    3.69
  -1  -9  16  103.98    4.01
  -1   9  16  107.47    4.07
  -1  -9  16  109.42    4.42
   1  -9 -16   89.86    3.33
   1   9 -16   98.95    4.24
  -1   9  16  103.42    4.24
   1   9 -16   97.06    4.10
   1  -9 -16  101.91    4.61
   1  -9 -15   15.30    1.31
   1  -9 -15   15.85    1.86
  -1  -9  15   15.10    1.87
   1   9 -15   15.40    1.91
   1   9 -15   17.04    1.86
   1   9 -15   16.34    1.37
  -1  -9  15   17.53    1.87
  -1   9  15   16.44    1.81
   1  -9 -15   15.35    1.68
   1   9 -15   14.23    1.62
  -1  -9  15   15.39    1.75
  -1  -9  15   16.34    1.59
   1   9 -15   15.68    1.61
   1  -9 -15   13.90    1.36
  -1  -9  15   16.55    1.56
   1  -9 -15   18.02    1.94
  -1   9  15   15.95    1.58
  -1   9  14    0.21    0.53
   1  -9 -14    0.08    0.31
  -1   9  14    0.51    0.32
   1  -9 -14    0.41    0.37
  -1  -9  14    0.62    0.68
  -1  -9  14    0.34    0.47
  -1  -9  14    0.20    0.31
   1  -9 -14    0.30    0.49
   1   9 -14    0.15    0.51
   1   9 -14    0.73    0.38
   1   9 -14    0.51    0.47
  -1  -9  14    0.85    0.50
  -1  -9  14    0.74    0.43
   1  -9 -14    0.63    0.37
   1  -9 -14    0.61    0.48
   1   9 -14    1.04    0.47
   1   9 -14    0.55    0.60
  -1  -9  13  157.88    5.39
   1  -9 -13  158.58    5.33
  -1  -9  13  165.84    5.96
   1   9 -13  158.06    5.30
  -1  -9  13  168.71    5.76
   1  -9 -13  148.39    4.62
  -1   9  13  168.91    5.74
   1  -9 -13  150.25    4.59
  -1  -9  13  157.19    4.78
   1  -9 -13  153.39    5.65
   1   9 -13  161.00    4.94
   1   9 -13  165.17    6.12
   1  -9 -13  155.29    5.68
   1   9 -13  156.18    5.13
  -1   9  13  157.34    4.89
  -1  -9  13  162.25    5.09
  -1   9  12   14.24    1.68
  -1  -9  12   14.86    1.55
  -1  -9  12   15.83    2.01
   1  -9 -12   15.89    1.79
   1   9 -12   14.46    1.81
   1  -9 -12   15.40    1.65
  -1   9  12   15.75    1.53
   1  -9 -12   15.22    1.48
   1   9 -12   13.04    1.50
   1  -9 -12   14.90    1.44
  -1  -9  12   15.13    1.76
   1   9 -12   15.43    1.65
  -1  -9  12   15.03    1.49
  -1   9  12   15.84    1.36
  -1  -9  12   14.41    1.67
   1   9 -12   13.81    1.50
  -1   9  11  147.10    4.30
   1  -9 -11  141.11    4.80
  -1  -9  11  149.16    5.54
  -1  -9  11  143.52    3.54
   1  -9 -11  143.91    4.70
  -1  -9  11  155.80    5.42
  -1   9  11  154.12    5.40
  -1  -9  11  149.59    5.12
   1  -9 -11  157.65    5.47
   1   9 -11  146.01    4.47
  -1  -9  11  141.99    4.87
   1   9 -11  146.45    5.58
  -1   9  11  141.77    4.37
  -1  -9  11  139.86    4.31
   1  -9 -11  141.90    4.50
   1   9 -11  158.42    5.19
   1  -9 -10    2.74    0.82
   1   9 -10    1.73    0.56
  -1   9  10    2.41    0.64
  -1  -9  10    1.94    0.68
  -1  -9  10    2.27    0.45
   1   9 -10    2.40    0.88
  -1  -9  10    1.71    0.50
  -1  -9  10    1.83    0.73
  -1  -9  10    2.00    0.64
   1  -9 -10    1.67    0.44
  -1  -9  10    2.49    0.57
   1  -9 -10    2.54    0.65
  -1  -9  10    2.45    0.60
  -1  -9  10    2.45    0.77
   1  -9 -10    3.01    0.63
  -1   9  10    1.93    0.50
   1  -9 -10    2.14    0.50
   1   9  -9    1.97    0.55
   1  -9  -9    2.28    0.66
  -1  -9   9    2.93    0.62
   1  -9  -9    3.09    0.73
  -1  -9   9    2.69    0.84
  -1   9   9    2.56    0.56
  -1  -9   9    2.50    0.73
   1  -9  -9    2.06    0.48
   1  -9  -9    2.93    0.61
  -1   9   9    2.21    0.55
   1  -9  -9    2.19    0.55
  -1  -9   9    2.57    0.60
  -1  -9   9    2.32    0.50
  -1  -9   9    2.27    0.79
  -1  -9   9    2.81    0.74
   1   9  -9    3.17    0.84
   1  -9  -8  147.68    4.40
  -1  -9   8  135.81    3.65
  -1   9   8  140.00    3.93
   1  -9  -8  139.10    4.20
  -1  -9   8  145.25    4.04
  -1  -9   8  151.93    4.88
   1   9  -8  142.87    5.11
  -1  -9   8  136.15    3.75
  -1  -9   8  144.45    5.08
   1   9  -8  140.69    3.96
  -1  -9   8  144.69    4.66
   1  -9  -8  148.76    4.91
  -1  -9   8  161.85    5.23
   1  -9  -8  152.37    4.41
   1  -9  -8  154.91    4.85
  -1   9   8  152.56    4.62
  -1  -9   7    0.58    0.44
   1  -9  -7    0.25    0.45
  -1  -9   7    0.64    0.49
  -1   9   7    0.34    0.22
   1  -9  -7    0.63    0.41
   1  -9  -7    1.09    0.53
   1  -9  -7    0.37    0.34
   1   9  -7    0.77    0.36
  -1  -9   7    0.68    0.51
   1  -9  -7    0.13    0.28
  -1  -9   7    0.03    0.29
   1   9  -7    0.27    0.55
  -1   9   7    0.40    0.38
  -1  -9   7    1.05    0.36
  -1  -9   7    0.17    0.44
  -1  -9   7    0.47    0.31
   1  -9  -7    0.87    0.39
  -1  -9   6   97.47    4.00
   1  -9  -6   98.66    3.71
   1  -9  -6   93.81    3.05
  -1  -9   6   98.03    3.60
   1   9  -6   95.40    3.82
  -1  -9   6   90.57    3.31
  -1  -9   6   92.52    3.17
   1  -9  -6   99.50    3.79
   1  -9  -6   93.70    3.72
  -1   9   6  101.84    3.76
  -1  -9   6   97.87    3.84
   1   9  -6   94.22    2.86
  -1   9   6   93.13    2.77
  -1  -9   6   93.20    3.00
  -1  -9   6  106.91    4.04
   1  -9  -6   98.68    3.84
   1  -9  -6   92.55    3.40
   1  -9  -5   67.57    3.03
  -1  -9   5   62.09    2.80
  -1  -9   5   63.15    2.79
  -1  -9   5   66.42    3.15
   1  -9  -5   62.82    2.77
  -1   9   5   63.01    2.12
   1   9  -5   59.64    2.96
  -1  -9   5   66.28    3.25
  -1  -9   5   62.07    2.65
  -1   9   5   68.20    3.17
   1  -9  -5   66.83    3.04
   1  -9  -5   63.32    2.28
   1  -9  -5   65.43    3.03
  -1  -9   5   62.66    2.53
   1  -9  -5   71.71    3.28
   1   9  -5   63.29    2.21
  -1  -9   4   62.25    2.95
   1   9  -4   54.58    2.68
  -1   9   4   72.67    3.32
  -1  -9   4   58.34    2.93
  -1  -9   4   56.74    2.45
  -1  -9   4   55.37    2.53
   1  -9  -4   63.34    2.93
  -1  -9   4   56.89    2.68
   1  -9  -4   64.74    3.06
  -1  -9   4   55.42    2.53
   1  -9  -4   67.42    3.04
   1  -9  -4   70.59    3.31
   1  -9  -4   60.10    2.72
   1   9  -3   48.22    2.39
  -1  -9   3   50.80    2.54
  -1  -9   3   49.96    2.56
   1  -9  -3  118.92    4.41
  -1  -9   3   51.00    2.38
   1  -9  -3  108.48    4.13
   1  -9  -3  106.31    4.47
  -1  -9   3   48.51    2.25
  -1  -9   3   51.10    2.72
   1  -9  -3  104.86    4.30
   1  -9  -3  103.36    3.80
  -1  -9   3   55.64    2.80
   1   9  -2  256.27    5.05
   1  -9  -2  289.04    6.18
  -1   9   2  308.70    6.79
  -1  -9   2  256.22    5.72
   1  -9  -2  280.70    5.89
  -1  -9   2  270.84    6.05
   1  -9  -2  265.81    5.89
   1  -9  -2  333.56    6.97
   1  -9  -2  308.74    6.81
  -1  -9   2  268.21    6.01
  -1  -9   2  260.64    5.47
   1  -9  -2  292.15    5.20
  -1  -9   2  249.79    4.05
  -1  -9   2  275.48    6.17
  -1  -9   2  242.88    4.58
  -1  -9   1   60.18    2.75
  -1  -9   1   63.00    2.77
   1  -9  -1   62.74    2.78
  -1  -9   1   64.14    2.89
  -1  -9   1   58.93    2.13
  -1   9   1   74.79    3.31
  -1  -9   1   65.38    2.95
   1  -9  -1   72.19    3.24
   1  -9  -1   67.41    2.98
  -1  -9   1   63.68    2.98
   1  -9  -1   71.41    3.00
   1  -9  -1   66.47    2.28
   1  -9  -1   76.33    3.32
   1   9  -1   61.64    2.30
   1  -9   0   12.36    1.55
  -1  -9   0   15.11    1.45
   1  -9   0   15.93    1.31
  -1  -9   0   14.37    1.41
  -1  -9   0   14.06    1.34
  -1   9   0   16.20    2.14
   1  -9   0   14.50    1.42
   1  -9   0   13.38    1.48
   1  -9   0   15.82    1.58
  -1  -9   0   13.15    1.10
  -1  -9   0   14.20    1.40
   1  -9   0   14.00    1.57
  -1   9  -1   52.43    1.98
  -1  -9  -1   53.44    2.63
   1  -9   1   58.60    2.78
  -1  -9  -1   49.76    2.21
   1  -9   1   51.71    2.28
   1  -9   1   57.83    2.85
   1  -9   1   58.66    2.89
   1  -9   1   54.11    2.84
  -1   9  -1   57.79    2.95
  -1  -9  -1   53.73    2.70
  -1  -9  -1   53.54    2.53
  -1  -9  -1   55.80    2.69
  -1   9  -1   55.42    2.50
  -1   9  -2   61.89    2.99
   1  -9   2   58.38    2.58
  -1  -9  -2   61.32    2.92
  -1  -9  -2   55.30    2.58
  -1  -9  -2   60.49    2.86
   1  -9   2   63.22    2.91
  -1   9  -2   57.18    2.26
   1  -9   2   60.30    2.93
   1  -9   2   62.68    2.99
  -1  -9  -2   55.87    2.39
  -1  -9  -2   58.96    2.64
  -1   9  -2   57.70    2.14
   1  -9   2   59.22    2.78
   1  -9   2   56.28    2.85
  -1   9  -2   60.37    2.65
   1  -9   3   82.99    3.29
  -1   9  -3   85.84    3.58
   1  -9   3   88.54    3.56
  -1  -9  -3   86.48    3.19
  -1  -9  -3   81.15    3.01
  -1   9  -3   88.22    3.22
  -1  -9  -3   86.13    3.41
   1  -9   3   94.44    3.61
   1  -9   3   85.01    3.45
  -1   9  -3   85.23    2.73
  -1   9  -3   83.27    2.92
   1  -9   3   84.07    3.20
  -1  -9  -3   86.78    3.09
   1  -9   3   86.62    3.48
   1  -9   4    4.74    0.80
  -1   9  -4    4.81    0.71
  -1  -9  -4    5.79    0.90
  -1   9  -4    5.03    0.79
   1  -9   4    5.65    0.96
   1  -9   4    4.97    0.85
  -1  -9  -4    4.20    0.68
  -1   9  -4    4.82    0.83
   1  -9   4    5.67    0.97
   1  -9   4    5.72    0.91
  -1   9  -4    5.09    0.81
  -1  -9  -4    5.14    0.81
   1  -9   4    5.41    0.89
  -1  -9  -4    5.30    0.79
  -1  -9  -4    6.09    0.93
  -1   9  -5   28.63    1.92
  -1  -9  -5   28.45    1.85
   1  -9   5   28.56    1.98
  -1  -9  -5   27.99    1.89
   1  -9   5   27.98    1.90
   1  -9   5   28.66    2.03
  -1  -9  -5   28.83    1.97
   1  -9   5   28.83    1.95
  -1  -9  -5   26.82    1.80
  -1  -9  -5   27.66    1.84
  -1   9  -5   28.44    1.77
   1  -9   5   31.09    2.17
  -1   9  -5   30.09    1.97
   1  -9   5   29.34    2.05
  -1   9  -5   28.61    2.05
  -1  -9  -6    0.40    0.32
  -1  -9  -6    0.84    0.46
   1  -9   6    0.15    0.38
  -1  -9  -6    0.12    0.49
  -1   9  -6    0.10    0.30
  -1   9  -6    0.23    0.47
  -1  -9  -6    0.36    0.37
   1  -9   6    0.30    0.33
  -1   9  -6    0.40    0.41
   1  -9   6    0.14    0.31
   1  -9   6    0.50    0.34
   1   9   6    0.35    0.31
   1  -9   6    0.84    0.46
   1  -9   6    0.17    0.41
  -1   9  -6   -0.02    0.24
   1  -9   6    0.19    0.41
  -1  -9  -6   -0.05    0.41
   1  -9   7    7.21    1.04
   1  -9   7    7.34    1.10
  -1   9  -7    8.24    1.13
  -1  -9  -7    7.37    0.94
  -1   9  -7    6.81    1.07
   1  -9   7    6.42    0.94
   1  -9   7    7.10    1.08
   1  -9   7    6.32    0.88
   1  -9   7    7.10    1.05
  -1   9  -7    7.19    1.03
  -1   9  -7    7.81    1.16
   1  -9   7    6.79    0.99
  -1  -9  -7    6.30    0.90
  -1  -9  -7    6.89    0.94
   1  -9   7    6.86    0.80
   1   9   7    7.43    0.97
  -1  -9  -7    8.15    1.17
  -1  -9  -7    6.58    0.94
  -1  -9  -8   82.01    2.79
   1  -9   8   85.26    3.43
  -1  -9  -8   89.78    3.82
  -1   9  -8   80.52    3.49
  -1   9  -8   85.64    3.81
   1  -9   8   81.38    3.59
  -1   9  -8   83.81    3.54
  -1   9  -8   81.69    3.53
  -1  -9  -8   82.06    3.09
   1  -9   8   87.56    3.91
  -1  -9  -8   85.40    3.20
   1  -9   8   83.50    3.66
  -1  -9  -8   83.34    3.12
   1  -9   8   83.46    3.11
  -1  -9  -8   88.00    3.58
   1   9   8   82.79    3.05
   1  -9   8   90.64    3.62
   1  -9   8   81.84    3.12
   1  -9   9  170.92    5.06
  -1   9  -9  165.06    5.13
   1  -9   9  156.74    4.62
  -1  -9  -9  162.65    4.35
  -1  -9  -9  153.51    4.06
   1  -9   9  161.70    4.24
  -1   9  -9  159.56    5.04
  -1  -9  -9  157.02    4.21
   1  -9   9  156.57    5.06
   1  -9   9  166.08    5.29
   1   9   9  164.56    4.12
  -1   9  -9  154.25    4.73
   1  -9   9  158.90    4.45
  -1   9  -9  169.11    5.53
  -1  -9  -9  165.40    5.16
   1  -9   9  148.26    5.23
  -1  -9  -9  159.14    4.31
  -1  -9  -9  166.99    5.35
  -1   9 -10   35.49    2.27
  -1  -9 -10   36.92    1.92
   1  -9  10   37.54    1.95
   1  -9  10   40.30    2.51
   1  -9  10   35.82    2.21
   1  -9  10   40.29    2.72
  -1  -9 -10   42.58    2.69
  -1   9 -10   38.65    2.57
  -1  -9 -10   36.62    1.93
  -1   9 -10   38.52    2.63
   1  -9  10   39.89    2.76
  -1  -9 -10   39.50    2.24
   1  -9  10   38.35    2.26
  -1  -9 -10   38.56    2.40
   1  -9  10   36.78    2.55
  -1  -9 -10   42.87    2.76
  -1   9 -10   42.46    2.68
  -1   9 -10   40.27    2.84
   1  -9  11  125.29    3.93
  -1   9 -11  126.21    4.69
  -1  -9 -11  130.96    4.84
   1  -9  11  133.36    4.94
  -1  -9 -11  120.82    4.05
  -1  -9 -11  134.99    4.67
   1  -9  11  134.15    5.04
  -1   9 -11  135.82    4.90
   1  -9  11  133.23    4.66
   1  -9  11  115.88    4.51
  -1   9 -11  119.07    3.89
  -1  -9 -11  128.36    4.90
  -1   9 -11  131.05    5.01
   1  -9  11  130.87    4.31
  -1   9 -11  126.28    5.08
   1   9  12   50.98    2.91
  -1  -9 -12   49.45    3.09
  -1  -9 -12   51.40    2.71
   1  -9  12   44.88    2.28
   1   9  12   50.17    2.37
  -1   9 -12   48.55    3.27
  -1  -9 -12   47.61    2.89
  -1   9 -12   48.67    3.01
   1  -9  12   49.92    2.89
  -1   9 -12   48.07    3.20
   1  -9  12   50.00    3.12
   1  -9  12   49.18    2.69
  -1   9 -12   48.01    2.25
  -1  -9 -12   51.47    3.10
  -1   9 -12   51.48    3.01
   1  -9  12   48.46    3.04
   1  -9  13  163.85    5.56
  -1   9 -13  161.38    5.93
  -1  -9 -13  157.52    4.94
  -1  -9 -13  156.04    5.27
   1  -9  13  162.15    5.74
   1   9  13  151.96    5.01
   1  -9  13  141.21    3.82
   1  -9  13  158.67    5.11
  -1   9 -13  156.05    5.43
  -1   9 -13  149.06    5.66
  -1  -9 -13  156.75    5.50
  -1  -9 -13  146.77    5.42
   1  -9  13  157.66    4.90
  -1   9 -13  150.09    4.06
  -1   9 -13  154.19    5.39
   1   9  13  157.15    4.34
  -1   9 -13  154.66    4.12
   1  -9  13  160.49    5.54
  -1  -9 -14  176.89    5.67
   1  -9  14  180.65    5.87
  -1   9 -14  172.07    6.22
   1  -9  14  175.51    5.27
   1  -9  14  186.72    6.10
  -1   9 -14  165.87    4.26
  -1   9 -14  187.99    6.37
  -1  -9 -14  180.49    5.40
   1  -9  14  178.58    5.75
  -1  -9 -14  172.31    5.81
  -1   9 -14  170.97    4.46
   1   9  14  177.92    4.72
  -1  -9 -14  176.53    5.97
  -1   9 -14  179.17    5.81
  -1   9 -14  173.20    5.85
   1   9  14  171.06    5.22
   1  -9  14  176.14    5.41
   1  -9  15   29.69    2.31
  -1  -9 -15   26.51    2.35
  -1   9 -15   25.65    2.48
   1  -9  15   28.61    2.17
   1  -9  15   26.68    2.09
   1   9  15   29.22    2.05
  -1   9 -15   26.48    1.68
  -1   9 -15   27.39    1.79
  -1  -9 -15   27.22    2.31
  -1  -9 -15   28.02    2.25
  -1   9 -15   28.64    2.40
   1   9  15   27.63    1.90
  -1   9 -15   25.77    2.31
   1  -9  15   29.85    2.42
   1  -9  15   30.81    2.43
  -1   9 -15   30.51    2.53
   1  -9  16    4.70    0.95
  -1  -9 -16    4.39    0.97
   1  -9  16    4.83    0.93
   1  -9  16    5.19    0.98
   1  -9  16    5.29    0.96
   1   9  16    3.03    0.75
  -1   9 -16    4.03    0.93
  -1   9 -16    4.27    0.70
   1   9  16    4.37    0.77
  -1  -9 -16    4.42    0.91
  -1   9 -16    4.44    1.07
  -1  -9 -16    3.79    0.90
  -1   9 -16    4.76    1.04
  -1   9 -16    4.89    1.06
   1  -9  16    3.95    0.89
   1  -9  17   31.10    2.30
   1  -9  17   32.75    2.20
  -1  -9 -17   29.15    2.19
   1  -9  17   33.02    2.38
   1  -9  17   31.29    2.09
   1   9  17   31.77    1.98
  -1   9 -17   30.77    2.59
   1   9  17   30.57    1.86
   1  -9  17   32.54    2.22
  -1  -9 -17   32.47    2.50
  -1   9 -17   34.30    2.55
  -1   9 -17   31.72    2.42
  -1  -9 -17   33.37    2.35
  -1   9 -17   31.60    2.45
   1   9  18   52.38    2.65
   1   9  18   48.94    2.16
  -1  -9 -18   52.13    2.85
   1  -9  18   49.85    2.75
  -1   9 -18   54.62    3.03
  -1   9 -18   52.13    3.03
  -1  -9 -18   50.06    2.94
  -1  -9 -18   50.84    2.64
   1  -9  18   55.16    2.85
   1  -9  18   50.23    2.52
  -1   9 -18   49.93    3.21
   1  -9  18   54.90    2.79
   1   9  18   53.02    2.40
  -1   9 -18   50.40    2.89
   1  -9  18   53.07    2.58
  -1   9 -19    3.59    0.76
  -1   9 -19    3.04    0.78
  -1  -9 -19    3.25    0.69
   1  -9  19    2.83    0.65
   1  -9  19    3.18    0.61
   1  -9  19    3.18    0.65
   1   9  19    3.18    0.50
  -1   9 -19    3.09    0.81
   1  -9  19    3.58    0.75
   1  -9  19    3.51    0.68
   1   9  19    2.93    0.64
   1   9  19    3.23    0.58
  -1  -9 -19    3.21    0.75
  -1   9 -19    3.59    0.76
   1  -9  20   15.87    1.31
  -1   9 -20   13.90    1.49
   1   9  20   13.33    1.07
   1  -9  20   14.87    1.26
   1   9  20   15.74    1.23
  -1  -9 -20   14.20    1.08
  -1   9 -20   15.46    1.45
  -1   9 -20   15.17    1.32
  -1   9 -20   12.36    1.49
   1  -9  20   13.48    1.08
   1  -9  20   15.11    1.31
  -1  -9 -20   14.50    1.43
   1  -9  20   14.16    1.16
   1   9  21   40.19    1.60
  -1   9 -21   48.21    2.08
   1  -9  21   46.07    1.89
   1  -9  21   45.05    1.92
  -1  -9 -21   44.67    2.19
  -1   9 -21   47.45    2.36
   1  -9  21   45.63    2.07
  -1   9 -21   49.74    2.28
   1   9  21   44.94    1.89
  -1   9 -22   15.02    1.13
   1  -9  22   15.64    1.07
  -1  -9 -22   14.96    1.10
  -1   9 -22   14.75    1.17
   1  -9  22   14.52    0.86
   1  -9  22   12.55    0.79
  -1   9 -23   14.65    0.87
  -1  -9 -23   13.75    0.86
   1  -9  23   15.12    0.87
  -1   9 -23   14.65    0.94
  -1   9 -23   12.92    0.91
  -1 -11  21   33.28    1.37
   1 -11 -21   30.17    1.31
   1  11 -21   32.12    1.37
   1  11 -21   28.82    1.12
   1 -11 -21   30.71    1.06
   1  11 -20   47.61    1.81
  -1 -11  20   48.79    1.63
  -1 -11  20   51.02    2.05
   1 -11 -20   46.44    1.93
   1 -11 -20   49.42    1.79
  -1 -11  19    2.13    0.58
  -1 -11  19    1.07    0.35
  -1 -11  19    1.31    0.44
   1  11 -19    1.73    0.45
   1 -11 -19    1.28    0.41
  -1  11  19    1.44    0.26
   1  11 -19    2.59    0.73
  -1 -11  19    1.54    0.36
   1 -11 -19    1.95    0.49
  -1 -11  18    6.14    0.64
   1 -11 -18    6.96    0.96
  -1 -11  18    6.18    0.98
  -1 -11  18    7.29    0.93
   1  11 -18    5.00    0.63
   1  11 -18    5.43    0.81
   1 -11 -18    7.69    0.96
  -1 -11  18    7.52    0.98
   1  11 -18    6.33    0.88
  -1  11  18    6.13    0.75
  -1  11  18    6.23    0.66
  -1 -11  18    6.11    0.69
   1  11 -17   36.75    2.23
  -1 -11  17   35.84    1.74
  -1 -11  17   35.77    2.16
  -1 -11  17   30.62    1.41
   1  11 -17   36.43    2.21
  -1  11  17   36.56    1.98
  -1 -11  17   34.49    2.36
   1 -11 -17   36.75    2.27
  -1 -11  17   33.01    1.72
  -1  11  17   33.45    1.53
  -1  11  17   35.40    1.71
   1  11 -17   30.90    1.71
   1 -11 -17   36.03    2.28
  -1  11  16    6.78    0.81
   1  11 -16    7.51    1.11
  -1 -11  16    5.97    0.80
   1  11 -16    7.14    1.08
  -1  11  16    6.94    0.79
   1  11 -16    5.73    0.81
  -1 -11  16    6.91    0.84
  -1 -11  16    6.64    1.04
  -1  11  16    6.79    0.96
  -1 -11  16    6.79    1.20
   1 -11 -16    6.55    1.06
   1 -11 -16    8.31    1.18
  -1 -11  16    6.36    0.78
  -1 -11  15   23.05    2.13
   1  11 -15   22.37    1.88
  -1 -11  15   21.86    1.51
   1  11 -15   25.11    2.09
  -1 -11  15   21.77    1.54
   1 -11 -15   23.26    2.00
  -1  11  15   24.38    1.89
  -1 -11  15   23.39    1.67
  -1 -11  15   23.94    1.97
   1 -11 -15   25.64    2.09
   1  11 -15   20.14    1.57
  -1  11  15   23.27    1.54
   1  11 -14   21.79    2.01
   1  11 -14   20.23    1.62
   1 -11 -14   20.08    1.99
  -1 -11  14   21.85    2.17
  -1 -11  14   21.67    1.97
  -1  11  14   21.93    1.84
   1 -11 -14   19.17    1.42
  -1  11  14   20.60    1.48
  -1 -11  14   20.60    1.59
  -1 -11  14   19.21    1.47
   1 -11 -14   21.19    1.97
   1  11 -14   21.46    1.92
   1  11 -13    2.31    0.75
   1 -11 -13    1.96    0.60
  -1  11  13    1.63    0.56
  -1 -11  13    2.17    0.60
  -1 -11  13    2.01    0.75
  -1 -11  13    1.51    0.48
  -1 -11  13    1.54    0.79
   1  11 -13    2.32    0.62
   1 -11 -13    1.82    0.70
   1 -11 -13    1.98    0.71
  -1  11  13    1.73    0.42
   1  11 -13    2.18    0.71
   1  11 -13    1.48    0.52
   1  11 -12  268.12    7.20
   1 -11 -12  252.20    6.09
   1 -11 -12  232.88    5.36
  -1  11  12  267.10    7.00
   1  11 -12  253.96    5.68
   1 -11 -12  267.45    7.28
  -1 -11  12  264.06    6.31
  -1  11  12  260.27    5.34
   1 -11 -12  247.69    5.43
  -1 -11  12  272.78    7.50
  -1  11  12  264.42    5.12
   1 -11 -12  258.70    7.06
  -1 -11  12  269.06    6.85
  -1 -11  12  234.18    5.06
   1  11 -12  278.14    7.00
   1 -11 -11   19.74    1.47
  -1 -11  11   19.55    1.84
  -1 -11  11   19.99    1.43
  -1  11  11   22.16    1.64
  -1 -11  11   19.63    2.10
  -1 -11  11   19.76    1.28
  -1  11  11   22.62    2.06
   1 -11 -11   20.61    1.48
   1 -11 -11   20.71    1.83
   1  11 -11   20.24    1.97
   1 -11 -11   21.11    1.51
   1 -11 -11   18.27    1.56
   1 -11 -11   20.88    2.03
  -1 -11  11   19.26    1.40
  -1 -11  11   22.89    2.00
   1 -11 -11   21.33    2.03
   1  11 -11   19.15    1.58
   1  11 -11   25.34    2.14
  -1  11  11   20.75    1.48
   1 -11 -10   37.68    2.28
  -1 -11  10   43.16    2.67
  -1 -11  10   38.26    1.94
  -1  11  10   41.94    2.05
   1  11 -10   42.06    2.82
   1 -11 -10   40.71    2.85
   1  11 -10   36.69    2.22
  -1  11  10   47.32    2.98
  -1 -11  10   40.37    2.96
  -1  11  10   42.51    2.40
   1 -11 -10   42.87    2.34
   1 -11 -10   41.05    2.66
  -1 -11  10   39.71    2.14
  -1 -11  10   42.34    2.72
   1 -11 -10   41.96    2.88
   1  11 -10   44.78    2.84
   1 -11 -10   41.71    2.32
   1 -11  -9   33.00    2.43
   1 -11  -9   31.58    2.47
  -1 -11   9   34.48    2.47
   1 -11  -9   30.80    2.10
   1  11  -9   32.53    2.03
  -1 -11   9   30.70    2.64
  -1 -11   9   31.10    1.99
   1 -11  -9   34.68    2.57
   1 -11  -9   35.02    2.26
   1  11  -9   36.51    2.60
  -1 -11   9   33.33    2.42
  -1 -11   9   33.60    1.93
  -1 -11   9   33.90    2.64
  -1  11   9   33.89    2.27
   1 -11  -8   42.93    2.51
   1 -11  -8   47.97    2.98
  -1 -11   8   44.57    3.10
  -1  11   8   49.33    2.81
  -1 -11   8   44.62    2.54
  -1 -11   8   45.75    2.35
   1  11  -8   46.32    2.85
   1 -11  -8   47.52    2.98
  -1 -11   8   46.10    2.85
  -1 -11   8   48.25    3.14
   1  11  -8   46.82    2.36
   1 -11  -8   48.73    2.79
   1 -11  -8   50.57    3.02
  -1 -11   8   45.70    2.79
   1  11  -7    6.46    0.86
  -1 -11   7    6.11    1.26
  -1 -11   7    6.96    1.13
   1 -11  -7    7.27    1.20
  -1 -11   7    6.09    1.02
  -1 -11   7    5.45    0.93
   1 -11  -7    6.04    1.11
   1 -11  -7    6.36    0.98
  -1 -11   7    6.73    0.98
   1 -11  -7    7.49    1.19
   1  11  -7    7.73    1.19
  -1  11   7    6.99    1.13
   1 -11  -7    7.50    1.18
   1 -11  -6   -0.14    0.42
   1 -11  -6   -0.19    0.41
   1  11  -6    0.28    0.39
   1 -11  -6    0.45    0.31
  -1 -11   6   -0.36    0.46
   1 -11  -6    0.11    0.40
  -1 -11   6    0.43    0.49
  -1 -11   6    0.23    0.55
  -1 -11   6    0.44    0.47
  -1 -11   6   -0.55    0.38
   1 -11  -6    0.07    0.49
  -1 -11   6    0.02    0.43
  -1  11   6    0.31    0.43
   1 -11  -6   -0.28    0.37
   1 -11  -5    0.54    0.52
  -1 -11   5    0.08    0.43
   1 -11  -5    1.18    0.75
  -1 -11   5    0.53    0.52
   1 -11  -5    0.22    0.36
  -1 -11   5    0.65    0.44
   1  11  -5    0.26    0.34
  -1  11   5    1.09    0.76
  -1 -11   5   -0.21    0.65
   1 -11  -5    0.43    0.41
  -1 -11   5    0.35    0.24
  -1 -11   5    0.07    0.29
   1 -11  -5    0.70    0.76
   1  11  -4   18.36    1.51
  -1 -11   4   17.99    1.54
  -1 -11   4   14.79    1.44
   1 -11  -4   26.32    2.36
   1 -11  -4   21.38    2.10
  -1 -11   4   19.80    1.72
  -1 -11   4   19.36    1.89
  -1 -11   4   20.93    2.03
   1 -11  -4   20.81    2.15
  -1  11   4   26.47    2.52
   1 -11  -4   19.91    1.67
   1 -11  -3   73.52    3.68
   1 -11  -3   71.43    3.75
   1 -11  -3   76.15    3.70
  -1 -11   3   69.97    3.68
  -1 -11   3   75.93    3.55
   1  11  -3   64.81    2.60
  -1  11   3   79.20    3.84
  -1 -11   3   67.33    3.57
  -1 -11   3   58.47    2.63
   1 -11  -3   69.53    2.88
  -1 -11   3   63.95    2.94
  -1  11   2   23.33    2.56
  -1  11   2   22.64    1.99
  -1 -11   2    9.71    1.51
  -1 -11   2   15.80    1.53
  -1 -11   2    6.67    1.45
   1 -11  -2   19.70    2.24
   1 -11  -2   21.88    2.00
   1 -11  -2   20.46    2.04
  -1 -11   2   19.21    1.92
   1 -11  -2   19.25    1.52
   1 -11  -1   39.02    2.88
  -1 -11   1   31.26    2.31
  -1 -11   1   40.14    2.47
  -1  11   1   45.12    2.60
  -1 -11   1   43.20    2.83
   1 -11  -1   44.39    3.01
   1 -11  -1   45.51    3.13
  -1 -11   1   35.68    2.62
   1 -11  -1   46.99    2.93
  -1 -11   1   38.73    1.91
   1 -11  -1   41.19    1.96
  -1  11   1   47.47    2.98
   1 -11   0   32.47    2.42
  -1 -11   0   29.95    2.42
  -1  11   0   29.94    2.10
  -1 -11   0   29.53    2.34
  -1 -11   0   29.91    1.79
  -1 -11   0   30.97    2.62
  -1  11   0   32.55    2.48
   1 -11   0   28.21    2.38
   1 -11   0   21.24    2.15
  -1 -11   0   29.71    2.27
   1 -11   0   24.32    2.26
   1 -11   1   59.13    3.24
  -1  11  -1   60.70    3.02
   1 -11   1   39.39    2.73
  -1 -11  -1   56.95    3.30
   1 -11   1   52.70    2.48
  -1 -11  -1   58.73    3.11
   1 -11   1   57.50    3.04
  -1 -11  -1   56.80    3.19
  -1 -11  -1   59.99    3.19
   1 -11   1   52.27    3.02
   1 -11   1   37.03    2.75
  -1 -11  -1   54.63    2.45
  -1  11  -1   61.36    3.43
   1 -11   2    1.73    0.65
  -1 -11  -2    4.39    1.49
   1 -11   2    0.92    0.60
   1 -11   2    1.85    0.74
  -1 -11  -2    6.28    1.77
   1 -11   2    1.33    0.90
   1 -11   2    1.88    0.82
  -1 -11  -2    8.13    2.04
   1 -11   2    1.98    1.58
  -1  11  -2    3.00    0.75
  -1 -11  -2    6.70    1.78
  -1  11  -2    3.06    0.98
  -1 -11  -2    5.93    1.26
   1 -11   3  384.99    8.55
  -1  11  -3  370.91    7.59
   1  11   3  395.78    8.23
   1 -11   3  347.19    7.10
  -1  11  -3  369.26    8.46
   1 -11   3  388.08    8.26
   1 -11   3  391.12    8.48
  -1 -11  -3  349.03    7.79
  -1 -11  -3  362.65    7.75
   1 -11   3  382.07    8.09
  -1  11  -3  378.70    5.92
  -1 -11  -3  364.24    7.99
  -1 -11  -3  357.90    6.98
  -1 -11  -3  359.23    8.08
   1 -11   3  371.98    8.07
   1 -11   4  846.60   11.40
  -1 -11  -4  833.75   12.29
  -1  11  -4  859.27    9.68
  -1 -11  -4  821.51   11.91
   1 -11   4  878.67   12.39
  -1 -11  -4  893.88   12.08
   1  11   4  908.60   12.13
   1 -11   4  850.49   12.88
  -1  11  -4  799.66   12.37
  -1  11  -4  872.66   11.59
  -1 -11  -4  901.08   12.64
  -1 -11  -4  858.76   11.20
   1 -11   4  808.57   11.85
   1 -11   4  877.50   12.14
   1 -11   4  884.44   12.67
  -1 -11  -5  184.55    5.79
   1  11   5  172.82    5.18
  -1  11  -5  150.53    5.35
  -1 -11  -5  173.02    5.32
  -1 -11  -5  183.52    5.48
   1 -11   5  145.50    4.97
  -1  11  -5  145.94    4.28
   1 -11   5  153.16    5.39
   1 -11   5  153.90    4.99
   1 -11   5  151.78    5.42
  -1  11  -5  149.47    4.87
  -1 -11  -5  155.53    5.21
  -1 -11  -5  156.35    5.29
  -1 -11  -5  180.57    5.72
   1 -11   5  151.00    4.97
   1 -11   5  144.56    5.03
   1 -11   6   81.69    3.62
  -1  11  -6   82.09    3.66
  -1 -11  -6   81.98    3.61
   1 -11   6   83.89    3.66
   1  11   6   88.65    3.61
  -1 -11  -6   81.33    3.69
   1 -11   6   81.70    4.04
   1 -11   6   85.39    4.03
  -1 -11  -6   80.65    3.55
  -1  11  -6   83.66    3.92
  -1 -11  -6   84.40    3.59
  -1 -11  -6   85.62    3.73
   1 -11   6   82.42    3.73
  -1  11  -6   80.10    3.21
  -1  11  -6   84.76    3.40
  -1 -11  -7  175.35    5.24
  -1  11  -7  184.53    5.25
   1 -11   7  178.17    5.24
  -1  11  -7  174.01    4.95
  -1 -11  -7  175.53    5.08
  -1  11  -7  177.92    5.45
   1 -11   7  182.84    5.25
  -1 -11  -7  174.39    5.33
   1 -11   7  174.72    5.82
  -1 -11  -7  170.42    5.10
  -1 -11  -7  185.75    5.69
   1  11   7  184.89    5.04
   1 -11   7  184.01    5.68
   1 -11   7  179.84    5.94
  -1  11  -7  181.14    5.76
  -1  11  -8    4.99    0.98
  -1 -11  -8    5.28    0.98
  -1  11  -8    5.41    0.97
  -1  11  -8    5.46    0.99
   1 -11   8    5.53    1.05
   1 -11   8    4.55    1.01
   1 -11   8    5.42    1.07
   1 -11   8    5.22    0.89
  -1 -11  -8    6.55    1.03
  -1 -11  -8    5.60    0.92
   1  11   8    6.01    0.94
  -1 -11  -8    5.30    0.90
   1 -11   8    5.62    0.91
  -1 -11  -8    5.45    1.09
  -1  11  -8    5.49    0.94
  -1 -11  -9    0.97    0.43
   1 -11   9    1.12    0.53
   1 -11   9    1.03    0.56
  -1  11  -9    1.76    0.67
   1 -11   9    1.93    0.51
   1 -11   9    1.42    0.64
  -1  11  -9    1.58    0.62
  -1 -11  -9    1.13    0.46
  -1  11  -9    1.37    0.51
   1  11   9    1.29    0.38
  -1 -11  -9    1.29    0.61
  -1 -11  -9    1.74    0.46
   1 -11   9    2.65    0.57
   1 -11   9    2.28    0.60
  -1  11  -9    1.81    0.61
  -1 -11  -9    1.04    0.54
  -1 -11 -10   80.57    3.91
  -1 -11 -10   71.71    2.85
   1 -11  10   80.09    3.82
  -1  11 -10   80.05    3.75
  -1 -11 -10   73.20    2.87
   1 -11  10   73.86    2.87
  -1 -11 -10   76.08    3.72
   1 -11  10   70.59    2.59
   1 -11  10   79.38    3.83
   1 -11  10   65.77    3.58
  -1  11 -10   73.17    3.42
  -1  11 -10   78.18    3.68
  -1  11 -10   79.40    3.88
   1 -11  10   72.64    2.96
  -1  11 -10   72.47    3.27
   1 -11  10   71.00    2.70
  -1  11 -11   85.91    3.99
  -1 -11 -11   78.31    3.75
   1 -11  11   84.48    3.90
  -1 -11 -11   76.13    2.68
  -1  11 -11   78.36    3.20
   1 -11  11   85.36    3.89
   1  11  11   82.02    3.73
  -1  11 -11   76.73    3.56
   1 -11  11   76.52    2.90
   1 -11  11   85.10    4.22
  -1  11 -11   78.64    3.75
   1 -11  11   79.16    2.69
   1 -11  11   76.38    2.82
  -1 -11 -11   82.38    3.98
  -1  11 -11   81.77    3.83
  -1  11 -12   75.07    3.63
  -1 -11 -12   75.01    3.73
  -1 -11 -12   73.58    3.62
   1  11  12   80.59    3.58
   1 -11  12   76.62    4.05
  -1  11 -12   69.21    3.42
   1 -11  12   75.15    3.66
   1 -11  12   76.87    3.69
   1 -11  12   70.20    2.81
  -1  11 -12   77.24    3.75
  -1  11 -12   84.16    3.96
   1 -11  13   79.09    3.62
   1 -11  13   80.96    3.98
  -1  11 -13   78.31    3.71
   1 -11  13   73.30    2.86
   1  11  13   76.24    3.31
  -1  11 -13   73.91    3.51
  -1  11 -13   82.05    3.83
  -1 -11 -13   73.35    3.56
  -1 -11 -13   75.34    3.71
   1 -11  13   82.29    3.72
  -1  11 -13   76.77    3.60
   1 -11  14   26.77    2.03
  -1 -11 -14   25.26    2.09
  -1  11 -14   24.95    2.05
   1 -11  14   28.50    2.20
  -1  11 -14   26.21    2.13
   1 -11  14   26.50    2.26
  -1  11 -14   26.32    2.12
   1 -11  14   25.60    1.67
   1  11  14   25.73    1.81
  -1 -11 -14   26.73    2.16
  -1  11 -14   26.23    2.13
  -1 -11 -15   44.94    2.63
  -1 -11 -15   46.72    2.72
   1 -11  15   48.42    2.70
   1  11  15   44.91    2.22
  -1  11 -15   49.13    2.81
   1 -11  15   45.83    2.49
   1 -11  15   43.91    2.74
  -1  11 -15   42.69    2.58
  -1  11 -15   45.45    2.71
   1 -11  15   44.10    2.11
  -1  11 -15   43.34    2.62
  -1 -11 -16    2.36    0.58
  -1  11 -16    3.09    0.78
   1  11  16    3.13    0.58
   1 -11  16    3.66    0.70
  -1  11 -16    2.83    0.69
  -1  11 -16    3.78    0.70
  -1  11 -16    3.49    0.76
   1 -11  16    4.07    0.73
   1 -11  16    2.68    0.74
   1 -11  16    3.30    0.56
  -1 -11 -16    2.82    0.61
   1 -11  17    0.23    0.31
  -1 -11 -17    1.02    0.45
   1  11  17    0.57    0.24
  -1  11 -17    0.53    0.39
   1 -11  17    1.02    0.32
  -1  11 -17    1.42    0.48
   1 -11  17    0.81    0.46
   1 -11  17    0.72    0.51
   1  11  17    0.26    0.24
  -1  11 -17    0.82    0.40
   1 -11  17    0.53    0.31
  -1 -11 -17    1.28    0.50
  -1  11 -17    0.19    0.45
   1 -11  18  135.40    3.20
  -1  11 -18  124.31    3.53
   1 -11  18  140.49    3.80
   1  11  18  147.09    3.44
   1 -11  18  156.18    3.96
  -1  11 -18  136.32    3.91
  -1  11 -18  152.24    4.07
   1 -11  18  140.71    3.13
  -1  11 -18  153.01    4.02
  -1 -11 -18  149.02    3.74
  -1 -11 -18  142.32    3.85
   1 -11  19   62.76    1.87
  -1 -11 -19   61.35    2.23
  -1  11 -19   67.43    2.45
   1 -11  19   66.77    2.35
  -1 -11 -19   62.99    2.06
  -1  11 -19   64.63    2.43
   1 -11  20    1.04    0.29
  -1 -11 -20    0.91    0.27
  -1 -11 -20    0.63    0.18
   1 -11  20    1.37    0.34
   1 -11  20    0.60    0.16
  -1  11 -20    1.02    0.33
  -1  11 -20    0.57    0.24
  -1  11 -21   36.22    1.25
   1 -13 -18    1.57    0.27
  -1 -13  17    2.90    0.42
   1 -13 -17    3.78    0.48
  -1 -13  17    3.54    0.46
   1  13 -17    3.03    0.44
   1 -13 -16    0.52    0.23
  -1 -13  16    0.98    0.35
  -1 -13  16    0.42    0.20
  -1 -13  16    0.87    0.32
  -1 -13  16    0.79    0.41
   1 -13 -16    1.20    0.37
   1  13 -16    0.43    0.24
  -1 -13  15    7.55    0.84
   1  13 -15    7.52    0.90
  -1  13  15    8.30    0.81
  -1 -13  15    7.32    0.80
  -1 -13  15    7.18    0.70
   1 -13 -15    7.46    0.86
  -1 -13  15    7.12    0.92
   1 -13 -15    9.78    0.97
  -1 -13  14   43.52    2.35
  -1 -13  14   45.24    2.01
  -1  13  14   45.60    2.06
   1 -13 -14   44.41    2.24
   1 -13 -14   42.69    2.23
  -1 -13  14   44.11    2.10
   1  13 -14   42.65    1.94
   1  13 -14   45.18    2.23
  -1 -13  13   26.58    1.67
  -1 -13  13   24.17    1.85
  -1  13  13   25.85    1.69
  -1 -13  13   26.93    1.74
   1  13 -13   26.07    1.64
   1 -13 -13   25.95    1.77
   1  13 -13   26.43    1.83
  -1  13  12  112.37    3.01
  -1 -13  12  121.63    4.24
  -1 -13  12  124.19    3.82
   1  13 -12  108.49    3.13
   1 -13 -12  121.81    4.04
  -1  13  12  122.22    3.95
   1  13 -12  128.48    4.21
   1  13 -12  115.44    3.56
  -1 -13  12  124.14    3.82
  -1 -13  11    0.72    0.38
   1  13 -11    0.57    0.47
  -1 -13  11    0.44    0.38
  -1 -13  11    0.36    0.17
  -1  13  11    1.04    0.43
  -1 -13  11    1.01    0.41
   1 -13 -11    0.14    0.34
  -1  13  11    0.37    0.32
   1  13 -11    0.35    0.31
   1 -13 -11    0.17    0.33
   1  13 -11    0.24    0.31
   1  13 -10   41.39    2.17
   1 -13 -10   42.97    2.48
  -1 -13  10   43.87    2.40
  -1  13  10   41.93    2.13
  -1 -13  10   41.07    1.76
  -1  13  10   43.59    2.00
  -1  13  10   45.23    2.54
   1 -13 -10   43.51    2.00
   1 -13 -10   44.98    2.41
   1 -13 -10   42.97    2.00
  -1 -13  10   43.83    2.70
  -1  13  10   42.29    1.91
   1  13 -10   39.10    2.33
   1  13 -10   50.76    2.79
  -1 -13  10   40.12    1.90
   1  13  -9   35.07    2.41
  -1  13   9   36.79    2.40
  -1 -13   9   40.03    2.56
  -1 -13   9   34.90    1.92
  -1  13   9   33.94    1.99
   1  13  -9   35.13    1.97
   1 -13  -9   37.16    2.05
  -1 -13   9   34.15    1.76
   1 -13  -9   36.65    2.33
  -1 -13   9   36.90    2.18
   1 -13  -9   37.59    2.29
   1  13  -9   39.65    2.57
  -1  13   9   37.25    2.08
   1 -13  -9   36.48    2.05
  -1  13   8   14.30    1.53
  -1 -13   8   12.81    1.18
  -1 -13   8   12.83    1.35
  -1 -13   8   14.03    1.58
   1 -13  -8   14.05    1.51
  -1 -13   8   13.03    1.62
  -1  13   8   13.63    1.31
   1 -13  -8   13.82    1.35
  -1 -13   8   14.21    1.37
   1  13  -8   13.80    1.19
  -1  13   8   14.29    1.33
   1 -13  -8   14.04    1.38
   1 -13  -8   15.27    1.44
   1  13  -8   13.18    1.52
  -1  13   7   41.42    2.30
   1  13  -7   37.19    2.60
  -1 -13   7   39.38    2.32
   1 -13  -7   41.89    2.47
  -1  13   7   40.44    2.38
   1 -13  -7   40.88    2.31
   1 -13  -7   45.57    2.64
   1 -13  -7   39.46    2.60
  -1 -13   7   40.46    2.84
   1 -13  -7   41.20    2.85
  -1 -13   7   39.36    2.62
  -1 -13   7   40.05    2.16
  -1 -13   7   39.19    2.18
   1  13  -6   71.42    3.71
  -1 -13   6   66.90    3.69
   1 -13  -6   74.87    3.54
  -1  13   6   73.07    3.35
  -1  13   6   74.19    3.17
  -1 -13   6   67.88    3.19
   1 -13  -6   73.77    3.04
   1 -13  -6   71.96    3.38
   1 -13  -6   75.73    3.68
  -1 -13   6   64.90    2.72
   1 -13  -6   76.40    3.89
  -1 -13   6   71.80    3.05
  -1 -13   6   69.12    3.43
  -1  13   5   -0.22    0.54
  -1 -13   5   -0.11    0.21
  -1 -13   5    0.01    0.46
  -1  13   5   -0.01    0.43
  -1 -13   5    0.74    0.57
   1 -13  -5    0.45    0.56
   1 -13  -5    0.12    0.47
   1 -13  -5    0.35    0.53
  -1 -13   5   -0.99    0.57
   1 -13  -5   -0.27    0.37
   1  13  -5   -0.31    0.63
   1 -13  -5    0.21    0.57
  -1 -13   5   -0.05    0.39
  -1 -13   4    5.90    1.20
   1 -13  -4    7.95    1.46
   1 -13  -4    5.54    1.15
  -1  13   4    5.95    1.04
   1  13  -4    4.92    1.02
  -1 -13   4    6.57    1.10
   1 -13  -4    5.50    0.72
  -1 -13   4    4.90    0.86
   1 -13  -4    7.59    1.43
   1 -13  -4    8.57    2.17
  -1  13   4    7.45    1.38
   1 -13  -3  187.92    6.30
   1  13  -3  163.26    5.71
  -1  13   3  164.23    4.89
  -1  13   3  182.71    6.14
  -1 -13   3  157.70    5.30
  -1 -13   3  154.59    4.99
  -1 -13   3  156.30    5.59
   1 -13  -3  171.20    6.07
   1 -13  -3  155.12    3.75
   1 -13  -3  160.61    5.73
   1 -13  -2  630.52   11.39
   1 -13  -2  622.23   11.16
  -1  13   2  667.25   11.14
  -1  13   2  650.22    9.65
  -1 -13   2  645.93   11.03
   1  13  -2  626.83   11.04
   1 -13  -2  652.17   11.02
  -1 -13   2  615.03   10.21
  -1 -13   2  611.61   10.96
   1 -13  -2  623.55   10.45
  -1  13   1   76.70    3.82
  -1  13   1   73.12    3.39
  -1 -13   1   76.94    3.88
   1 -13  -1   72.02    3.74
   1 -13  -1   74.11    4.09
  -1 -13   1  156.30    6.04
   1 -13  -1   71.29    3.66
   1  13  -1  102.65    5.76
   1 -13  -1   74.14    3.83
  -1  13   0   26.55    1.97
   1  13   0   47.64    3.27
  -1  13   0   26.48    2.27
  -1 -13   0   35.54    2.74
   1 -13   0   27.87    3.05
  -1 -13   0   49.67    3.16
   1 -13   0   29.40    2.46
   1 -13   0   25.97    3.11
   1 -13   0   25.84    2.16
  -1 -13   0   44.85    3.20
  -1 -13   0   32.09    1.69
  -1  13  -1  147.82    4.61
  -1 -13  -1  157.12    5.47
   1 -13   1  145.52    4.95
   1 -13   1  148.05    5.21
  -1 -13  -1  147.48    5.50
  -1 -13  -1  154.34    5.23
   1  13   1  167.97    5.52
  -1  13  -1  155.37    5.44
  -1 -13  -1  143.90    3.67
   1 -13   1  151.55    5.43
   1 -13   1  146.78    5.45
  -1  13  -2   98.95    3.76
  -1 -13  -2  116.98    4.81
   1  13   2  143.84    5.29
  -1  13  -2  103.39    4.47
   1 -13   2   97.69    4.46
  -1 -13  -2  125.11    3.63
   1 -13   2   95.08    3.92
  -1 -13  -2  124.02    3.70
  -1 -13  -2  140.50    5.27
  -1 -13  -2  140.79    5.09
   1 -13   2  102.64    4.39
   1 -13   3   27.09    2.18
   1 -13   3   24.27    1.91
   1 -13   3   23.76    1.54
  -1 -13  -3   38.73    2.86
   1 -13   3   23.31    2.23
  -1 -13  -3   43.98    2.98
  -1  13  -3   27.24    2.26
  -1  13  -3   24.54    1.89
   1 -13   3   25.59    2.06
   1  13   3   53.00    3.20
  -1 -13  -3   47.87    2.91
  -1 -13  -3   38.90    2.24
  -1  13  -4   54.93    3.20
  -1  13  -4   52.28    2.74
   1 -13   4   48.89    2.37
  -1 -13  -4   53.46    2.57
   1 -13   4   46.81    2.62
  -1 -13  -4   56.17    3.14
   1  13   4   57.55    3.04
   1 -13   4   50.09    2.82
  -1 -13  -4   57.14    3.18
  -1 -13  -4   55.50    3.01
   1 -13   4   53.82    3.06
   1 -13   4   50.32    3.23
  -1  13  -5    0.70    0.44
  -1 -13  -5    1.22    0.76
  -1  13  -5    0.78    0.43
   1 -13   5    0.18    0.37
   1 -13   5    0.52    0.44
  -1 -13  -5    1.44    0.75
  -1 -13  -5    1.78    0.82
   1  13   5    2.15    0.73
   1 -13   5    0.11    0.34
   1 -13   5   -0.17    0.52
  -1 -13  -5    1.35    0.62
   1 -13   5   -0.25    0.41
  -1  13  -6    2.19    0.71
  -1 -13  -6    3.59    0.71
   1 -13   6    2.47    0.57
   1 -13   6    2.94    0.81
   1 -13   6    2.73    0.63
   1 -13   6    3.78    0.80
  -1 -13  -6    3.24    0.79
  -1  13  -6    2.09    0.61
   1  13   6    3.18    0.64
  -1 -13  -6    3.31    0.83
  -1 -13  -6    3.30    0.74
   1 -13   6    3.24    0.58
   1 -13   6    2.75    0.66
   1 -13   7    1.25    0.66
   1 -13   7    2.04    0.58
   1  13   7    1.72    0.52
   1 -13   7    2.33    0.57
  -1  13  -7    1.69    0.43
  -1 -13  -7    1.36    0.51
   1 -13   7    2.14    0.58
  -1 -13  -7    1.83    0.59
  -1 -13  -7    2.31    0.63
  -1  13  -7    1.68    0.61
   1 -13   7    2.32    0.62
   1 -13   7    2.43    0.68
  -1 -13  -7    2.24    0.62
  -1 -13  -8   28.90    2.07
  -1 -13  -8   30.48    2.12
  -1 -13  -8   27.16    1.83
  -1 -13  -8   28.75    1.81
   1 -13   8   27.99    1.67
   1 -13   8   27.98    1.65
  -1  13  -8   27.92    2.01
   1  13   8   27.47    1.60
  -1  13  -8   28.78    1.59
   1 -13   8   30.34    1.87
  -1  13  -8   28.71    2.05
   1 -13   8   26.12    2.16
   1 -13   8   30.40    2.13
  -1  13  -8   35.62    2.43
   1 -13   8   29.87    2.02
   1  13   9    6.77    0.99
   1 -13   9    7.87    1.06
  -1 -13  -9    7.21    0.88
   1 -13   9    4.59    0.61
  -1 -13  -9    7.24    1.01
  -1  13  -9    7.56    1.03
   1 -13   9    7.67    1.07
  -1  13  -9    8.03    1.03
  -1  13  -9    8.17    0.91
   1 -13   9    8.15    0.85
  -1  13  -9    8.84    1.18
   1 -13   9    7.07    0.86
   1 -13   9    7.89    1.29
  -1 -13  -9    8.00    1.13
  -1 -13  -9    8.02    0.91
  -1  13 -10   28.45    1.68
  -1 -13 -10   31.71    1.97
  -1  13 -10   30.85    1.76
   1 -13  10   29.51    1.35
  -1 -13 -10   32.77    1.61
   1 -13  10   33.31    2.07
   1 -13  10   29.07    1.52
   1 -13  10   30.95    2.33
  -1  13 -10   27.82    1.96
  -1  13 -10   36.79    2.35
   1 -13  10   31.83    2.09
  -1 -13 -10   32.78    2.15
   1  13  10   32.82    2.06
   1  13  11    1.91    0.56
  -1  13 -11    0.78    0.38
  -1  13 -11    1.95    0.64
   1 -13  11    1.81    0.53
   1 -13  11    1.38    0.45
  -1 -13 -11    0.90    0.35
  -1  13 -11    1.77    0.46
   1 -13  11    2.23    0.68
  -1 -13 -11    1.75    0.59
   1 -13  12   62.51    2.66
   1 -13  12   68.37    2.81
  -1  13 -12   60.42    2.66
   1  13  12   60.47    2.52
   1 -13  12   63.60    3.09
  -1 -13 -12   62.00    2.80
  -1  13 -12   63.73    2.97
  -1  13 -12   58.34    2.34
  -1 -13 -13    9.08    1.07
   1 -13  13    8.92    0.92
   1 -13  13   10.08    1.04
  -1  13 -13    9.03    0.88
   1  13  13    8.83    0.87
  -1  13 -13    8.21    1.07
   1 -13  13   10.32    1.20
  -1  13 -13    8.20    0.97
   1 -13  14   14.66    1.34
  -1 -13 -14   15.68    1.27
   1 -13  14   14.12    1.07
  -1  13 -14   15.03    1.31
  -1  13 -14   12.58    1.07
   1 -13  14   15.40    1.21
   1 -13  15    1.60    0.39
   1 -13  15    0.99    0.35
  -1  13 -15    1.14    0.30
   1 -13  15    1.90    0.36
  -1  13 -15    1.66    0.48
  -1 -13 -15    2.00    0.48
   1 -13  16    1.32    0.25
   1 -13  16    1.02    0.29
   1 -13  16    1.26    0.31
  -1  13 -16    1.30    0.29
  -1  13 -16    1.98    0.39
  -1 -13 -16    1.47    0.34
   1 -13  17   19.34    0.98
  -1 -13 -17   18.58    0.93
  -1  13 -17   19.01    1.04
   1 -13  17   18.49    0.98
  -1 -15  12   25.81    1.08
   1  15 -12   25.23    1.15
  -1 -15  11   27.96    1.28
   1 -15 -11   31.24    1.44
  -1 -15  11   30.94    1.18
   1  15 -11   33.61    1.49
  -1 -15  11   33.42    1.36
  -1 -15  10    1.21    0.34
  -1 -15  10    2.05    0.38
   1 -15 -10    1.62    0.41
   1  15 -10    2.95    0.57
  -1 -15  10    2.12    0.38
   1 -15 -10    1.71    0.29
   1  15  -9    3.88    0.62
  -1 -15   9    3.29    0.54
   1 -15  -9    3.03    0.57
  -1 -15   9    3.17    0.40
  -1 -15   9    3.04    0.51
   1 -15  -9    2.98    0.37
   1  15  -8    8.66    1.00
   1 -15  -8    7.99    0.57
   1 -15  -8    9.59    0.76
  -1 -15   8    7.76    0.69
  -1 -15   8    9.49    0.89
   1 -15  -8    8.07    0.94
  -1 -15   8    8.43    0.83
  -1 -15   8    8.03    0.62
  -1 -15   7    0.04    0.19
  -1 -15   7    0.14    0.27
  -1 -15   7    0.64    0.30
  -1 -15   7    0.40    0.29
   1 -15  -7    0.74    0.35
   1 -15  -7    0.47    0.23
   1  15  -7    0.33    0.27
  -1  15   7    0.16    0.23
   1 -15  -7    0.42    0.28
   1  15  -7    0.76    0.29
   1 -15  -7    0.73    0.19
  -1 -15   6    9.54    0.90
   1 -15  -6    9.64    0.94
   1 -15  -6   10.80    1.17
  -1  15   6   10.93    0.95
  -1  15   6   10.07    0.90
  -1 -15   6   10.64    0.99
   1  15  -6    8.84    1.06
   1  15  -6   12.28    1.22
   1 -15  -6   10.71    0.97
  -1 -15   6    9.72    0.92
  -1 -15   6    9.52    0.85
  -1  15   6   10.43    0.99
  -1 -15   5    0.77    0.35
   1 -15  -5    0.98    0.48
   1  15  -5    0.53    0.35
  -1  15   5    0.83    0.40
  -1  15   5    0.61    0.35
   1 -15  -5    0.89    0.34
  -1 -15   5    0.48    0.33
  -1 -15   5    0.45    0.26
   1 -15  -5    0.95    0.40
  -1  15   5    0.45    0.29
  -1 -15   4   24.93    1.62
  -1  15   4   27.20    1.70
   1 -15  -4   28.35    1.96
  -1 -15   4   26.28    1.56
   1 -15  -4   27.47    1.77
  -1  15   4   27.12    1.70
   1  15  -4   25.29    1.80
  -1 -15   4   24.07    1.78
  -1 -15   4   24.17    1.45
   1 -15  -4   29.22    1.77
  -1 -15   3    1.23    0.61
  -1 -15   3    1.40    0.48
   1 -15  -3    2.70    0.82
  -1  15   3    1.72    0.53
   1 -15  -3    1.28    0.51
  -1 -15   3    1.04    0.67
   1 -15  -3    3.15    0.76
  -1 -15   3    1.60    0.67
   1  15  -3    0.85    0.58
   1  15  -2  192.74    5.01
  -1 -15   2  186.31    4.81
   1 -15  -2  198.94    5.01
  -1  15   2  200.05    4.88
  -1 -15   2  181.76    4.93
   1 -15  -2  209.40    5.47
   1 -15  -2  200.37    4.81
  -1 -15   2  171.15    3.67
  -1 -15   2  189.72    4.54
   1 -15  -1    2.87    1.46
   1 -15  -1    1.32    0.54
  -1 -15   1    4.06    1.15
   1 -15  -1    2.01    0.72
   1  15  -1    2.95    0.82
  -1  15   1    1.57    0.63
   1 -15   0  107.12    3.57
   1  15   0  108.70    3.65
  -1  15   0  106.83    3.70
   1 -15   0  108.19    3.95
   1 -15   0  106.81    3.70
  -1 -15   0  101.88    3.67
  -1 -15   0   98.38    3.57
  -1 -15   0  102.53    3.43
   1 -15   1   21.45    1.90
  -1 -15  -1   41.78    2.62
   1 -15   1   22.23    1.67
  -1 -15  -1   42.37    2.57
  -1 -15  -1   25.35    2.03
  -1  15  -1   21.93    1.66
   1  15   1   31.13    2.69
   1 -15   1   22.13    1.55
   1 -15   2    1.21    0.49
  -1 -15  -2    4.11    0.78
  -1  15  -2    1.53    0.49
  -1 -15  -2    2.49    0.70
  -1 -15  -2    3.89    0.79
   1 -15   2    1.01    0.45
   1  15   2    6.59    1.01
   1 -15   2    1.01    0.39
   1  15   3   28.16    1.69
   1 -15   3   25.39    1.86
  -1 -15  -3   28.59    1.82
   1 -15   3   28.36    1.68
  -1 -15  -3   26.49    1.69
  -1 -15  -3   25.84    1.79
   1 -15   3   27.55    1.77
  -1  15  -3   25.51    1.77
  -1 -15  -4    4.32    0.75
  -1  15  -4    3.34    0.67
  -1 -15  -4    5.38    0.80
   1 -15   4    3.78    0.71
  -1  15  -4    3.20    0.44
   1  15   4    4.86    0.71
  -1 -15  -4    4.33    0.78
   1 -15   4    3.23    0.59
   1 -15   4    2.89    0.61
   1 -15   4    3.57    0.59
  -1 -15  -4    4.03    0.43
  -1 -15  -5   20.36    1.47
   1 -15   5   22.23    1.44
   1 -15   5   22.04    1.58
   1 -15   5   20.34    1.59
  -1 -15  -5   21.15    1.42
  -1  15  -5   19.41    1.38
   1 -15   5   20.74    1.30
  -1 -15  -5   19.67    1.03
  -1 -15  -5   22.04    1.42
  -1  15  -5   24.13    1.67
  -1  15  -5   21.27    1.51
   1 -15   6   25.55    1.72
   1 -15   6   23.88    1.28
   1  15   6   28.48    1.70
  -1 -15  -6   26.50    1.49
  -1 -15  -6   25.73    1.45
  -1 -15  -6   25.17    1.54
   1 -15   6   26.12    1.45
  -1 -15  -6   24.64    1.22
  -1  15  -6   28.54    1.79
  -1 -15  -7   24.24    1.27
   1 -15   7   22.26    1.22
   1  15   7   26.67    1.54
   1 -15   7   23.85    1.59
  -1 -15  -7   23.30    1.27
  -1 -15  -7   22.93    1.19
  -1 -15  -7   24.22    1.40
   1 -15   7   20.68    1.07
  -1  15  -7   25.75    1.62
   1 -15   8   46.28    1.47
   1 -15   8   54.82    2.36
  -1  15  -8   56.37    2.37
   1 -15   8   48.51    1.25
  -1 -15  -8   50.38    1.77
   1 -15   9   22.51    1.44
  -1 -15  -9   20.50    1.11
  -1  15  -9   22.75    1.42
  -1 -15 -10   64.99    1.89
   1 -15  10   72.29    2.15
  -1  15 -10   73.89    2.38
   1 -15  10   71.35    2.37
  -1 -15 -11    5.54    0.52
   1 -15  11    4.97    0.51
  -1  15 -11    5.72    0.62
   1 -15  11    5.06    0.60
   1 -15  12   22.23    0.92
   1 -15  12   21.48    1.06
  -1  15 -12   22.24    1.05
  -2   0  28    6.90    0.60
   2   0 -27    0.05    0.17
  -2   0  27    0.13    0.20
   2   0 -26  161.07    4.04
  -2   0  26  145.38    3.19
   2   0 -26  157.45    3.43
  -2   0  26  151.22    3.09
   2   0 -25   -0.02    0.25
  -2   0  25   -0.04    0.20
  -2   0  25    0.49    0.31
  -2   0  25   -0.33    0.26
  -2   0  25   -0.41    0.42
   2   0 -25    0.27    0.40
   2   0 -25    0.00    0.25
  -2   0  24   48.74    2.29
   2   0 -24   53.57    2.87
  -2   0  24   50.31    2.49
  -2   0  24   50.73    1.86
   2   0 -24   46.89    2.32
  -2   0  24   50.33    2.04
   2   0 -24   50.94    2.58
  -2   0  24   48.93    2.21
  -2   0  24   56.49    2.84
  -2   0  23   -0.13    0.29
  -2   0  23   -0.07    0.34
  -2   0  23   -0.34    0.33
  -2   0  23   -0.16    0.30
   2   0 -23   -0.25    0.40
  -2   0  23    0.54    0.39
  -2   0  23   -0.24    0.38
   2   0 -23   -0.28    0.25
   2   0 -23    0.29    0.35
   2   0 -23   -0.15    0.38
  -2   0  22   56.75    2.74
  -2   0  22   55.40    2.40
  -2   0  22   58.71    3.12
   2   0 -22   50.74    2.35
   2   0 -22   55.74    2.78
   2   0 -22   56.96    3.12
  -2   0  22   56.16    2.61
  -2   0  22   57.44    2.99
   2   0 -22   57.62    3.33
   2   0 -21    0.48    0.39
   2   0 -21   -0.04    0.25
  -2   0  21    0.46    0.36
   2   0 -21    0.52    0.58
  -2   0  21   -0.23    0.52
   2   0 -21    0.26    0.38
  -2   0  21    0.45    0.25
   2   0 -21    0.30    0.57
  -2   0  21   -0.09    0.35
  -2   0  20    7.19    1.06
   2   0 -20    8.53    1.35
  -2   0  20    7.62    1.18
   2   0 -20    7.00    0.99
  -2   0  20    7.56    1.14
   2   0 -20    7.12    1.27
  -2   0  20    6.27    0.99
  -2   0  20    7.43    0.98
   2   0 -20    7.66    1.13
   2   0 -20    7.52    1.01
  -2   0  19   -0.40    0.53
   2   0 -19   -0.17    0.34
  -2   0  19    0.07    0.40
  -2   0  19    0.63    0.42
   2   0 -19    0.80    0.71
  -2   0  19    0.04    0.33
  -2   0  19    0.38    0.31
   2   0 -19   -0.32    0.35
   2   0 -19    0.68    0.55
   2   0 -19   -0.16    0.59
   2   0 -18   33.21    2.16
   2   0 -18   33.12    2.53
  -2   0  18   31.40    2.13
  -2   0  18   34.67    2.30
  -2   0  18   35.58    2.45
   2   0 -18   35.33    2.59
  -2   0  18   33.20    1.99
   2   0 -18   32.89    2.13
   2   0 -18   30.29    1.94
  -2   0  18   33.82    2.22
  -2   0  17   -0.01    0.31
   2   0 -17    0.73    0.55
  -2   0  17    0.14    0.43
   2   0 -17    0.61    0.41
   2   0 -17   -0.43    0.45
   2   0 -17    0.31    0.30
  -2   0  17   -0.05    0.31
  -2   0  17   -0.27    0.46
  -2   0  17    0.32    0.36
   2   0 -17   -0.42    0.41
  -2   0  16    2.64    0.63
   2   0 -16    2.94    0.84
   2   0 -16    3.14    0.79
   2   0 -16    3.11    0.66
   2   0 -16    3.12    0.76
  -2   0  16    3.20    0.74
  -2   0  16    2.49    0.50
  -2   0  16    3.30    0.69
   2   0 -16    2.60    0.56
   2   0 -16    2.68    0.59
  -2   0  16    3.12    0.72
  -2   0  15    0.51    0.33
   2   0 -15    0.35    0.23
   2   0 -15    0.35    0.28
  -2   0  15    0.53    0.34
  -2   0  15    0.03    0.23
  -2   0  15    0.08    0.36
  -2   0  15    0.25    0.30
   2   0 -15    0.10    0.41
   2   0 -15   -0.44    0.33
   2   0 -15    0.46    0.38
   2   0 -15    0.28    0.34
   2   0 -15    0.13    0.27
   2   0 -14  173.61    4.46
  -2   0  14  177.84    4.24
  -2   0  14  174.17    4.40
   2   0 -14  171.00    3.64
  -2   0  14  184.21    4.68
   2   0 -14  177.09    5.05
   2   0 -14  163.87    4.65
  -2   0  14  171.56    3.92
  -2   0  14  171.20    4.30
   2   0 -14  171.35    3.76
   2   0 -14  186.10    4.84
   2   0 -13   -0.23    0.49
  -2   0  13    0.63    0.35
  -2   0  13   -0.06    0.27
  -2   0  13    0.01    0.22
   2   0 -13    0.05    0.29
  -2   0  13    0.15    0.30
   2   0 -13    0.53    0.43
   2   0 -13    0.28    0.35
  -2   0  13   -0.04    0.19
   2   0 -13    0.22    0.27
   2   0 -12  205.45    9.41
   2   0 -12  210.75    9.51
   2   0 -12  195.39    9.07
  -2   0  12  212.35    8.36
  -2   0  12  206.52    3.64
  -2   0  12  217.91    4.21
   2   0 -12  215.22    5.06
   2   0 -12  211.65    4.54
  -2   0  12  215.09    9.03
  -2   0  12  217.23    4.69
   2   0 -12  220.79    4.59
  -2   0  12  214.03    4.36
   2   0 -11    0.80    0.87
  -2   0  11    0.66    0.52
  -2   0  11    0.26    0.22
   2   0 -11    0.32    0.39
   2   0 -11   -0.13    0.29
  -2   0  11    0.30    0.34
   2   0 -11   -0.96    0.95
   2   0 -11   -0.32    0.51
  -2   0  11   -0.70    0.38
  -2   0  11    0.20    0.23
  -2   0  10   70.67    2.10
   2   0 -10   69.39    5.09
   2   0 -10   69.36    2.39
  -2   0  10   77.81    2.20
  -2   0  10   70.44    4.78
  -2   0  10   75.72    2.44
  -2   0  10   71.54    4.67
   2   0 -10   68.94    4.96
   2   0 -10   71.85    5.04
   2   0 -10   73.60    2.65
  -2   0   9    0.27    0.45
   2   0  -9    0.72    0.38
  -2   0   9   -0.08    0.21
  -2   0   9    0.48    0.25
   2   0  -9    0.06    0.65
   2   0  -9   -0.14    0.29
  -2   0   9   -0.12    0.54
   2   0  -9   -1.25    0.92
   2   0  -9    1.23    1.06
  -2   0   9   -0.03    0.23
   2   0  -8 2495.05   27.82
  -2   0   8 2508.63   11.85
  -2   0   8 2466.65   10.22
  -2   0   8 2622.84   26.69
   2   0  -8 2674.23   28.91
  -2   0   8 2625.74   25.99
   2   0  -8 2468.86   12.33
   2   0  -8 2448.36   27.00
  -2   0   8 2524.12   12.39
   2   0  -8 2582.89   28.34
  -2   0   7    0.05    0.39
   2   0  -7    0.36    0.43
   2   0  -7    0.16    0.24
   2   0  -7    0.27    0.34
  -2   0   7    0.10    0.15
   2   0  -7    0.01    0.34
  -2   0   7    0.04    0.19
  -2   0   7    0.20    0.42
   2   0  -7    0.15    0.63
   2   0  -6   12.60    1.80
  -2   0   6   13.08    1.73
  -2   0   6   12.95    0.76
   2   0  -6   12.51    1.67
   2   0  -6   12.22    1.78
  -2   0   6   13.03    1.74
   2   0  -6   12.55    1.85
   2   0  -5    0.57    0.55
  -2   0   5    0.25    0.39
   2   0  -5   -0.09    0.31
  -2   0   5   -0.55    0.58
   2   0  -5    0.04    0.45
   2   0  -5   -0.13    0.43
   2   0  -4  131.81    4.44
   2   0  -4  144.89    5.29
   2   0  -4  144.71    5.53
   2   0  -4  133.67    5.20
  -2   0   4  139.57    4.96
  -2   0   4  129.03    4.85
   2   0  -3   -0.15    0.29
  -2   0   3    0.04    0.40
   2   0  -3    1.09    0.52
  -2   0   3    0.52    0.36
   2   0  -3   -0.05    0.28
   2   0  -3   -0.26    0.30
  -2   0   2  127.66    4.22
   2   0  -2  131.72    4.28
   2   0  -2  132.34    3.20
  -2   0   2  133.33    4.37
   2   0  -2  132.83    4.37
  -2   0   2  127.13    3.83
  -2   0   1   20.57    1.83
   2   0  -1   22.87    1.25
   2   0  -1   21.78    1.99
  -2   0   1   20.47    2.17
   2   0  -1   26.79    2.53
  -2   0   1   13.36    1.51
   2   0  -1   22.25    2.01
  -2   0   1   32.62    2.66
  -2   0   0 1173.60   11.05
  -2   0   0 1166.18   10.58
   2   0   0 1195.11   13.12
   2   0   0 1223.92   12.86
  -2   0   0 1179.83   12.54
  -2   0   0 1209.15   12.09
   2   0   0 1162.07   12.01
  -2   0   0 1213.76   13.12
  -2   0  -1    0.36    0.27
  -2   0  -1    0.20    0.27
   2   0   1    0.05    0.34
  -2   0  -1    0.50    0.26
  -2   0  -1    0.56    0.35
   2   0   1    0.02    0.27
  -2   0  -1   -0.12    0.26
   2   0   1    0.21    0.23
   2   0   1    0.11    0.20
   2   0   2    0.55    0.46
   2   0   2    1.88    0.70
  -2   0  -2    1.19    0.30
   2   0   2    1.20    0.32
  -2   0  -2    1.24    0.48
   2   0   2    0.92    0.40
  -2   0  -2    0.83    0.29
  -2   0  -2    1.16    0.44
  -2   0  -3    0.17    0.22
  -2   0  -3    0.03    0.26
   2   0   3    0.07    0.29
   2   0   3    0.15    0.14
  -2   0  -3    0.03    0.11
   2   0   3   -0.05    0.34
   2   0   3    0.40    0.43
  -2   0  -3   -0.12    0.22
  -2   0  -3   -0.12    0.23
   2   0   4   92.39    3.99
   2   0   4   95.20    4.32
  -2   0  -4   87.91    3.77
   2   0   4   95.85    4.01
  -2   0  -4   88.85    3.83
  -2   0  -4   87.91    2.99
   2   0   5    0.06    0.32
  -2   0  -5    0.37    0.42
   2   0   5    0.51    0.50
  -2   0  -5    0.52    0.44
   2   0   5    0.53    0.25
  -2   0  -5    0.33    0.31
  -2   0  -5    0.23    0.18
  -2   0  -6  143.01    4.90
  -2   0  -6  146.73    2.82
   2   0   6  139.28    5.31
  -2   0  -6  154.14    2.72
  -2   0  -6  148.55    5.31
   2   0   6  152.66    5.77
  -2   0  -6  122.74    2.36
  -2   0  -7    0.10    0.16
  -2   0  -7    0.30    0.20
  -2   0  -7   -0.37    0.43
  -2   0  -7    0.02    0.20
   2   0   7    0.48    0.32
  -2   0  -7   -0.28    0.21
   2   0   7   -0.65    0.59
  -2   0  -7    0.31    0.42
  -2   0  -8   -0.04    0.50
   2   0   8    0.75    0.32
   2   0   8   -0.08    0.41
  -2   0  -8    0.75    0.25
   2   0   8   -0.07    0.37
  -2   0  -8    0.26    0.26
  -2   0  -8    0.83    0.61
  -2   0  -8    0.66    0.26
   2   0   9    0.70    0.52
  -2   0  -9    0.11    0.21
  -2   0  -9    0.34    0.29
   2   0   9    0.17    0.26
  -2   0  -9   -0.35    0.29
   2   0   9    0.37    0.38
  -2   0  -9    0.49    0.39
  -2   0  -9    0.41    0.54
  -2   0 -10 1063.80   10.13
  -2   0 -10 1085.84    9.04
   2   0  10 1046.70    9.25
   2   0  10 1062.07   15.88
  -2   0 -10 1039.40   17.78
   2   0  10 1079.18   19.27
  -2   0 -11   -0.27    0.28
   2   0  11   -0.12    0.27
  -2   0 -11   -0.15    0.49
  -2   0 -11    0.06    0.39
  -2   0 -11    0.02    0.46
  -2   0 -11    0.23    0.38
   2   0  11   -0.11    0.68
  -2   0 -11    0.08    0.25
  -2   0 -11   -0.60    0.43
   2   0  11    1.11    0.55
  -2   0 -12   35.78    1.94
  -2   0 -12   31.37    3.10
   2   0  12   31.00    1.85
   2   0  12   32.55    2.62
   2   0  12   31.44    1.61
  -2   0 -12   31.73    1.85
  -2   0 -12   28.82    3.10
  -2   0 -12   33.67    2.07
  -2   0 -12   32.24    1.68
  -2   0 -12   31.60    1.85
  -2   0 -12   31.01    1.77
  -2   0 -12   32.24    1.77
  -2   0 -12   30.89    1.70
  -2   0 -13   -0.08    0.37
  -2   0 -13   -0.02    0.38
  -2   0 -13    0.31    0.27
   2   0  13    0.39    0.34
  -2   0 -13    0.05    0.28
  -2   0 -13    0.29    0.29
  -2   0 -13   -0.52    0.34
  -2   0 -13   -0.11    0.32
   2   0  13    0.04    0.25
  -2   0 -13   -0.27    0.43
  -2   0 -14  102.31    3.78
  -2   0 -14  105.70    3.79
  -2   0 -14  107.54    4.07
  -2   0 -14  108.22    3.26
   2   0  14  106.74    3.72
  -2   0 -14  104.45    3.79
   2   0  14  104.45    3.34
  -2   0 -14  113.74    3.90
  -2   0 -14  107.77    3.71
  -2   0 -14  101.25    3.52
  -2   0 -15   -0.02    0.50
   2   0  15   -0.11    0.42
  -2   0 -15   -0.33    0.38
  -2   0 -15   -0.38    0.50
  -2   0 -15    0.02    0.31
  -2   0 -15   -0.07    0.22
  -2   0 -15    0.39    0.53
   2   0  15   -0.25    0.48
   2   0  15   -0.06    0.27
  -2   0 -15    0.13    0.36
  -2   0 -15   -0.20    0.40
  -2   0 -16   33.01    2.39
   2   0  16   36.08    2.46
   2   0  16   35.08    2.29
  -2   0 -16   32.41    2.21
  -2   0 -16   32.83    2.43
   2   0  16   33.79    2.04
  -2   0 -16   36.07    1.87
  -2   0 -16   32.04    2.37
  -2   0 -16   35.99    2.48
  -2   0 -16   35.38    2.32
  -2   0 -16   33.46    2.45
   2   0  17   -0.23    0.38
  -2   0 -17    0.37    0.57
  -2   0 -17    0.98    0.65
   2   0  17    0.29    0.34
  -2   0 -17    0.80    0.45
  -2   0 -17    0.50    0.42
   2   0  17    0.21    0.43
  -2   0 -17    0.54    0.46
  -2   0 -17    0.90    0.59
  -2   0 -17    0.16    0.35
  -2   0 -18   79.60    3.99
  -2   0 -18   78.40    3.52
  -2   0 -18   80.23    3.98
   2   0  18   84.56    3.70
   2   0  18   86.28    3.27
  -2   0 -18   78.02    3.91
  -2   0 -18   78.67    3.96
  -2   0 -18   88.41    4.09
  -2   0 -18   80.42    3.81
   2   0  18   80.80    3.72
   2   0  19   -0.02    0.61
   2   0  19    0.36    0.40
  -2   0 -19   -0.08    0.63
  -2   0 -19    0.50    0.44
  -2   0 -19   -0.39    0.58
  -2   0 -19   -0.14    0.46
   2   0  19   -0.12    0.55
   2   0  19    0.13    0.44
  -2   0 -19    0.53    0.67
   2   0  20  220.56    5.96
  -2   0 -20  215.85    5.66
   2   0  20  220.23    6.23
   2   0  20  224.86    5.87
   2   0  20  220.02    4.87
  -2   0 -20  219.48    6.50
  -2   0 -20  227.10    6.52
  -2   0 -20  216.47    6.14
   2   0  21   -0.16    0.36
  -2   0 -21    0.52    0.69
  -2   0 -21    0.05    0.40
   2   0  21   -0.17    0.34
   2   0  21    0.02    0.38
  -2   0 -21   -0.45    0.37
   2   0  21    0.53    0.24
   2   0  21    0.25    0.58
  -2   0 -22  551.54    9.34
   2   0  22  540.56    8.52
   2   0  22  553.31    8.60
  -2   0 -22  516.18    7.90
   2   0  22  545.14    6.52
   2   0  22  569.41    9.45
  -2   0 -22  572.37    9.92
   2   0  23    1.92    0.61
  -2   0 -23    0.12    0.26
   2   0  23    0.79    0.45
   2   0  23    0.56    0.39
  -2   0 -23    1.56    0.72
  -2   0 -23    1.32    0.63
   2   0  24   14.52    1.21
   2   0  24   14.90    1.22
   2   0  24   15.82    1.37
  -2   0 -24   16.15    1.47
  -2   0 -24   14.38    1.43
  -2   0 -25    0.36    0.37
   2   0  25    0.46    0.26
   2   0  25    0.17    0.24
  -2   0 -25    0.37    0.40
   2   0  25    0.30    0.21
   2   0  26   40.68    1.66
  -2   0 -26   38.50    1.76
  -2   0 -26   37.38    1.70
   2   0  27   -0.05    0.11
  -2   0 -27   -0.01    0.12
  -2  -2  28    2.34    0.36
  -2   2  27    4.21    0.51
  -2  -2  27    4.20    0.58
   2   2 -27    3.48    0.54
   2  -2 -27    2.93    0.43
  -2   2  27    3.01    0.41
   2   2 -26    8.17    0.86
   2  -2 -26    7.02    0.81
   2  -2 -26    7.26    0.81
   2   2 -26    7.97    0.92
  -2   2  26    7.88    0.82
  -2  -2  26    9.13    0.98
  -2  -2  26    6.64    0.62
   2   2 -26    6.29    0.65
  -2  -2  26    7.24    0.63
  -2  -2  26    7.65    0.72
  -2   2  26    7.73    0.79
  -2   2  25    4.79    0.72
  -2   2  25    4.81    0.74
  -2   2  25    4.36    0.59
   2   2 -25    4.06    0.72
   2  -2 -25    4.87    0.79
   2  -2 -25    3.33    0.46
  -2  -2  25    5.53    0.72
  -2  -2  25    5.42    0.82
   2   2 -25    5.19    0.98
  -2  -2  25    6.09    0.77
   2   2 -25    5.16    0.72
  -2   2  25    3.89    0.63
  -2  -2  25    3.79    0.61
   2   2 -24   36.26    2.45
   2  -2 -24   31.60    1.67
   2  -2 -24   35.58    2.23
   2  -2 -24   32.22    1.79
  -2   2  24   34.84    1.83
  -2  -2  24   33.99    1.92
   2   2 -24   35.13    2.26
  -2   2  24   36.70    2.08
  -2  -2  24   34.19    1.92
  -2  -2  24   33.72    2.00
  -2   2  24   36.13    2.12
  -2  -2  24   38.90    2.33
  -2   2  24   34.76    2.08
   2   2 -24   34.48    1.95
  -2  -2  24   34.31    1.92
  -2   2  23   11.07    1.29
   2  -2 -23   10.57    1.11
  -2  -2  23   11.16    1.25
  -2   2  23   12.78    1.38
  -2  -2  23   12.26    1.34
   2  -2 -23   10.68    1.16
   2  -2 -23   12.82    1.47
   2  -2 -23   11.81    1.22
   2   2 -23   12.53    1.50
  -2   2  23   11.50    1.15
  -2   2  23   12.89    1.33
  -2  -2  23   12.91    1.48
  -2  -2  23   12.57    1.26
   2   2 -23   10.88    1.21
   2   2 -23   10.94    1.47
   2  -2 -23   11.46    1.25
  -2  -2  22  177.35    5.41
  -2  -2  22  178.38    4.96
   2  -2 -22  169.93    4.57
   2  -2 -22  180.92    5.07
   2   2 -22  182.44    5.88
   2  -2 -22  172.53    4.86
  -2   2  22  175.96    5.21
   2  -2 -22  176.66    5.64
  -2   2  22  174.37    4.63
  -2   2  22  178.30    5.15
  -2  -2  22  177.10    4.91
   2  -2 -22  175.19    4.81
   2   2 -22  174.27    4.84
   2   2 -22  175.73    5.75
  -2  -2  22  166.50    4.85
  -2  -2  22  177.41    5.22
  -2  -2  21   12.05    1.43
   2  -2 -21   11.40    1.34
  -2   2  21   12.19    1.28
  -2  -2  21   10.74    1.30
   2  -2 -21   12.86    1.47
  -2  -2  21   11.01    1.34
   2  -2 -21   10.48    1.45
   2   2 -21   11.26    1.53
  -2  -2  21   10.88    1.43
  -2   2  21   11.53    1.36
  -2   2  21   12.44    1.35
  -2  -2  21   10.92    1.28
   2  -2 -21   10.17    1.25
   2  -2 -21    9.81    1.25
   2   2 -21   10.88    1.30
  -2   2  21   10.84    1.08
   2   2 -21   10.98    1.56
   2  -2 -20  157.07    4.70
   2   2 -20  159.65    5.75
  -2   2  20  161.93    5.00
   2  -2 -20  160.33    5.19
   2  -2 -20  155.87    5.49
   2   2 -20  156.17    5.70
  -2  -2  20  160.21    4.88
  -2   2  20  160.41    4.61
  -2  -2  20  157.25    5.17
  -2  -2  20  154.28    4.98
   2  -2 -20  157.85    4.66
   2  -2 -20  156.16    5.00
   2   2 -20  163.86    4.84
  -2   2  20  160.42    4.17
  -2  -2  20  161.53    5.28
  -2   2  20  169.55    5.28
  -2  -2  20  159.78    4.93
  -2   2  19   10.86    1.26
   2   2 -19    9.85    1.48
   2  -2 -19    9.43    1.26
   2   2 -19    9.13    1.03
  -2  -2  19    9.72    1.28
   2   2 -19   10.94    1.71
  -2  -2  19   10.63    1.31
   2  -2 -19   10.16    1.49
  -2  -2  19   11.15    1.44
   2  -2 -19   11.23    1.38
  -2   2  19    9.53    1.06
  -2  -2  19    9.79    1.29
  -2   2  19   10.78    1.33
  -2  -2  19   10.03    1.32
   2  -2 -19    9.38    1.18
   2  -2 -19   10.50    1.24
   2   2 -19   10.63    1.27
   2   2 -19   11.56    1.59
  -2   2  19   10.01    1.35
   2  -2 -18   26.12    2.14
  -2  -2  18   25.56    1.95
  -2   2  18   24.95    2.08
   2   2 -18   25.86    2.38
  -2  -2  18   25.39    1.91
   2   2 -18   24.01    1.73
   2   2 -18   23.47    2.22
   2  -2 -18   24.16    2.16
  -2   2  18   25.70    1.92
  -2  -2  18   23.97    1.91
  -2   2  18   24.07    1.81
  -2  -2  18   25.32    2.12
   2  -2 -18   21.63    1.79
   2  -2 -18   25.46    1.84
   2   2 -18   23.54    1.84
   2  -2 -18   26.56    2.09
   2   2 -18   24.35    2.32
  -2   2  18   25.28    1.74
  -2  -2  18   25.65    2.02
  -2  -2  17   22.76    2.02
  -2   2  17   22.42    1.74
  -2  -2  17   23.29    1.55
   2   2 -17   23.13    1.76
   2   2 -17   26.00    2.30
   2  -2 -17   23.31    1.93
   2   2 -17   23.32    2.13
  -2  -2  17   23.68    1.93
   2  -2 -17   21.99    1.92
  -2   2  17   23.06    1.97
  -2  -2  17   23.14    1.93
   2  -2 -17   21.36    1.98
   2  -2 -17   21.99    1.56
  -2   2  17   22.66    1.73
  -2  -2  17   24.31    1.93
  -2  -2  17   22.95    1.82
   2   2 -17   23.61    1.75
   2  -2 -17   22.92    1.75
   2  -2 -17   22.88    1.75
  -2   2  17   22.10    1.65
  -2   2  16    7.54    0.92
  -2  -2  16    7.54    0.85
   2   2 -16    8.15    1.16
  -2  -2  16    7.44    1.07
   2   2 -16    7.82    0.82
   2  -2 -16    5.95    0.84
  -2  -2  16    7.46    1.12
  -2   2  16    7.41    1.12
   2  -2 -16    7.75    1.19
   2   2 -16    9.09    1.45
   2  -2 -16    6.97    1.08
   2  -2 -16    8.00    1.08
  -2   2  16    7.18    0.97
  -2  -2  16    8.61    1.14
  -2  -2  16    7.65    0.76
   2   2 -16    7.55    1.02
  -2  -2  16    7.41    0.97
  -2   2  16    7.92    1.00
   2  -2 -16    7.99    1.04
  -2  -2  16    8.03    1.11
   2  -2 -16    7.32    0.95
   2   2 -16    6.98    0.96
  -2  -2  15  157.60    3.39
   2   2 -15  163.18    4.48
  -2  -2  15  162.57    3.88
  -2   2  15  163.73    4.21
  -2  -2  15  164.80    4.60
  -2  -2  15  156.86    4.43
   2   2 -15  168.10    5.41
  -2   2  15  166.21    4.78
  -2  -2  15  168.29    4.91
   2   2 -15  168.22    3.77
   2  -2 -15  161.58    4.87
  -2  -2  15  164.61    4.64
   2  -2 -15  166.41    4.86
  -2   2  15  170.82    4.39
  -2  -2  15  164.65    4.40
   2   2 -15  170.92    4.96
   2  -2 -15  161.45    4.24
   2  -2 -15  156.12    4.08
   2  -2 -15  165.03    5.05
   2   2 -15  154.60    4.15
  -2  -2  14  327.12    6.25
   2  -2 -14  328.67    6.54
  -2  -2  14  321.84    5.90
   2   2 -14  324.67    5.09
   2   2 -14  319.23    6.28
   2  -2 -14  336.35    6.92
  -2  -2  14  335.56    6.25
  -2   2  14  334.68    5.66
  -2  -2  14  309.13    4.64
  -2  -2  14  345.19    6.74
   2  -2 -14  323.25    6.55
  -2   2  14  338.19    6.48
  -2   2  14  321.10    5.81
  -2  -2  14  326.79    6.05
   2  -2 -14  322.89    5.58
   2  -2 -14  315.23    5.30
  -2  -2  14  325.22    5.27
   2   2 -14  317.10    5.44
   2   2 -14  340.85    6.60
   2   2 -14  331.58    7.25
  -2  -2  13    0.52    0.22
  -2   2  13    1.28    0.46
  -2   2  13    0.33    0.35
   2  -2 -13    0.71    0.53
   2   2 -13    0.67    0.31
   2   2 -13    0.50    0.54
  -2   2  13   -0.08    0.23
  -2  -2  13    1.32    0.46
  -2  -2  13    0.90    0.43
   2   2 -13    0.72    0.23
  -2   2  13    0.50    0.36
  -2  -2  13    0.83    0.35
   2  -2 -13    0.83    0.37
   2  -2 -13    0.90    0.49
   2  -2 -13    0.48    0.45
   2   2 -13    0.13    0.51
   2  -2 -13   -0.56    0.61
  -2  -2  13    0.15    0.29
  -2  -2  13    0.33    0.22
  -2  -2  13    0.48    0.38
   2  -2 -13    0.24    0.22
   2  -2 -13   -0.09    0.52
   2   2 -13    0.45    0.35
  -2   2  13    0.27    0.24
  -2   2  12   12.75    1.19
  -2  -2  12   12.42    0.77
  -2  -2  12   14.39    1.30
   2  -2 -12   12.87    1.19
   2   2 -12   14.72    1.47
   2  -2 -12   13.02    1.34
  -2  -2  12   13.50    1.16
  -2  -2  12   14.50    1.30
  -2   2  12   11.17    0.98
  -2   2  12   11.80    1.01
   2  -2 -12   12.86    1.23
  -2  -2  12   12.76    1.99
  -2  -2  12   14.03    1.17
  -2  -2  12   12.81    2.09
   2  -2 -12   10.18    1.76
   2   2 -12   13.38    1.36
   2  -2 -12   13.44    2.19
  -2  -2  12   13.38    1.15
   2   2 -12   13.29    0.97
   2   2 -12   11.62    1.12
   2   2 -12    9.98    1.68
  -2   2  12   12.14    0.91
  -2  -2  12   12.40    1.13
  -2   2  11   62.08    2.07
  -2  -2  11   58.94    4.12
  -2   2  11   64.67    2.53
  -2  -2  11   62.66    2.35
   2   2 -11   64.64    2.79
  -2   2  11   63.18    4.63
  -2   2  11   62.77    2.08
   2  -2 -11   64.77    2.73
   2   2 -11   60.55    1.94
  -2  -2  11   63.23    2.58
  -2  -2  11   60.36    1.56
  -2  -2  11   62.79    4.86
   2   2 -11   61.48    5.04
   2  -2 -11   58.69    4.86
  -2   2  11   61.27    4.85
   2   2 -11   59.64    4.22
   2  -2 -11   61.08    4.51
   2  -2 -11   61.92    4.62
   2   2 -11   59.32    4.94
  -2  -2  11   56.47    4.43
   2  -2 -11   62.10    2.46
  -2  -2  11   62.90    4.58
   2  -2 -11   55.79    4.71
   2   2 -11   60.49    5.43
  -2  -2  10  618.76    7.62
   2  -2 -10  643.97   14.32
  -2  -2  10  654.78    6.99
  -2   2  10  663.34   14.36
   2  -2 -10  646.66    7.36
   2   2 -10  623.70    8.22
   2   2 -10  634.08   15.32
  -2   2  10  640.25    6.52
  -2  -2  10  686.31   15.43
   2  -2 -10  653.33   15.31
  -2  -2  10  649.51   13.07
   2   2 -10  637.54    5.85
   2   2 -10  643.61   13.62
   2  -2 -10  670.64   14.54
   2   2 -10  673.90   17.38
   2  -2 -10  669.18    8.22
  -2   2  10  642.67    6.24
   2   2 -10  618.16   15.23
  -2   2  10  661.63    7.53
   2  -2 -10  633.91   15.31
  -2  -2  10  680.56   14.20
  -2  -2  10  657.60   14.40
  -2   2  10  661.04   15.24
  -2  -2   9    7.25    1.35
  -2   2   9    7.52    0.72
  -2  -2   9    8.51    1.75
   2   2  -9    8.18    1.77
  -2  -2   9    8.72    0.79
   2   2  -9    8.93    1.73
   2   2  -9    8.93    0.66
   2  -2  -9    7.74    0.79
   2   2  -9    8.91    1.01
  -2  -2   9    8.74    1.57
  -2  -2   9    7.59    1.48
  -2   2   9    7.79    1.61
   2  -2  -9    8.34    1.71
   2  -2  -9    8.51    0.96
   2  -2  -9    7.79    1.72
   2  -2  -9   10.13    1.89
  -2   2   9    7.51    0.65
   2  -2  -9    7.97    1.60
  -2   2   9    8.34    0.88
   2   2  -9    9.02    2.13
   2   2  -9    7.64    1.63
  -2  -2   9    8.63    0.87
  -2   2   9   10.83    1.86
   2  -2  -8   64.67    4.40
   2  -2  -8   64.88    4.19
  -2   2   8   61.04    4.21
  -2   2   8   62.94    4.18
   2   2  -8   65.65    2.35
   2   2  -8   64.16    5.04
  -2  -2   8   65.09    2.17
   2   2  -8   60.87    4.53
  -2  -2   8   67.24    4.57
  -2   2   8   63.84    4.40
  -2  -2   8   63.39    3.97
   2   2  -8   65.37    4.31
   2  -2  -8   61.98    4.33
   2  -2  -8   60.70    4.36
  -2   2   8   57.53    1.55
  -2   2   8   61.90    1.93
  -2  -2   8   65.26    1.93
  -2  -2   8   62.29    4.13
   2  -2  -8   64.12    4.21
   2   2  -8   62.60    4.40
   2  -2  -8   66.25    2.30
  -2   2   8   62.51    2.08
   2  -2  -7   25.53    2.68
   2  -2  -7   23.63    2.45
  -2  -2   7   22.73    2.28
  -2   2   7   23.38    1.17
  -2  -2   7   21.42    1.07
  -2   2   7   23.34    2.57
   2  -2  -7   23.88    1.29
  -2   2   7   22.89    2.50
  -2   2   7   25.03    1.24
  -2  -2   7   23.08    1.21
   2  -2  -7   22.05    2.62
   2   2  -7   20.03    2.50
  -2  -2   7   22.69    2.59
   2  -2  -7   24.79    2.50
  -2  -2   7   22.61    2.42
   2   2  -7   22.13    2.82
  -2   2   7   22.70    2.48
   2  -2  -7   23.20    2.53
  -2   2   6   19.71    1.04
   2  -2  -6   21.18    2.21
   2  -2  -6   20.38    2.21
  -2   2   6   20.80    1.06
  -2   2   6   20.97    2.28
   2  -2  -6   20.49    2.32
   2  -2  -6   20.16    2.21
  -2  -2   6   19.14    2.35
   2  -2  -6   22.15    1.15
  -2  -2   6   21.41    1.09
   2   2  -6   18.96    2.35
  -2   2   6   20.91    2.33
   2  -2  -6   18.19    2.33
   2   2  -6   20.21    2.61
  -2   2   6   20.59    2.21
  -2  -2   6   19.91    2.00
  -2  -2   6   18.44    2.07
   2  -2  -5  200.53    7.45
  -2  -2   5  206.17    5.83
   2  -2  -5  212.98    7.07
  -2   2   5  202.03    6.80
  -2  -2   5  213.03    3.14
   2  -2  -5  213.68    6.81
   2   2  -5  188.13    6.79
  -2   2   5  208.79    7.03
   2  -2  -5  222.60    3.44
  -2   2   5  202.62    3.21
  -2  -2   5  198.28    7.10
   2   2  -5  205.72    7.67
  -2   2   5  206.09    6.55
   2  -2  -5  208.86    6.56
  -2  -2   5  205.42    6.51
   2   2  -4    2.78    0.78
   2  -2  -4    3.89    0.94
  -2  -2   4    2.80    0.77
   2  -2  -4    3.31    0.87
  -2   2   4    2.36    0.70
   2  -2  -4    3.01    0.98
   2  -2  -4    2.80    0.86
  -2  -2   4    3.55    0.74
   2   2  -4    2.73    0.87
   2  -2  -4    3.88    0.88
  -2   2   4    3.56    0.76
  -2   2   4    3.64    0.89
  -2   2   4    3.60    0.86
  -2   2   3   26.47    2.28
  -2   2   3   28.15    2.11
  -2  -2   3   26.93    1.74
   2   2  -3   24.39    2.14
   2  -2  -3   25.61    2.20
   2  -2  -3   28.34    2.35
  -2   2   3   26.01    2.30
   2   2  -3   25.80    2.44
  -2  -2   3   26.94    2.06
   2  -2  -3   24.67    2.01
   2   2  -2    9.17    1.49
   2  -2  -2    6.46    1.27
  -2   2   2   10.24    1.63
  -2   2   2    7.17    1.81
   2  -2  -2   13.36    2.37
  -2   2   2    8.08    1.58
  -2  -2   2   14.47    1.35
  -2  -2   2   15.19    0.89
   2   2  -2    5.58    1.33
   2  -2  -2    8.92    1.49
  -2   2   2    8.67    1.82
   2  -2  -2   11.14    2.28
  -2  -2   2    8.93    1.77
   2   2  -2    8.22    1.81
  -2   2   1  674.02   11.20
  -2   2   1  675.35   11.03
   2   2  -1  673.45    7.72
   2   2  -1  666.27    9.39
  -2   2   1  667.27    9.11
   2  -2  -1  657.91   10.57
  -2  -2   1  656.54    7.43
   2   2  -1  629.60    9.26
  -2   2   1  664.00   10.61
   2  -2  -1  676.61   10.92
   2  -2  -1  673.04   11.75
   2   2  -1  645.65   10.57
   2   2  -1  673.57    8.05
  -2  -2   1  678.30    8.82
   2   2   0   81.50    3.26
  -2   2   0   43.84    3.90
   2  -2   0  122.78    6.43
   2  -2   0   35.86    3.49
   2  -2   0   45.26    3.91
   2   2   0  156.56    5.30
  -2   2   0   31.14    3.98
   2   2   0   91.33    3.70
   2   2   0  113.72    3.30
   2   2   0   57.42    2.15
  -2   2   0   50.76    4.88
   2   2   1 4639.05   21.46
  -2   2  -1 4509.48   29.12
   2   2   1 4411.17   21.21
   2   2   1 4456.58   18.83
   2   2   1 4597.48   27.56
   2   2   1 4555.01   23.63
   2   2   1 4315.62   18.51
   2  -2   1 4475.93   28.07
  -2   2  -1 4545.32   29.02
  -2   2  -1 4454.25   27.86
   2  -2   1 4372.26   26.85
   2  -2   1 4508.59   28.12
  -2   2  -1 4505.16   23.07
   2  -2   1 4567.92   28.82
  -2   2  -2 9567.68   37.66
   2   2   2 9999.00   34.04
   2  -2   2 9785.44   43.44
   2   2   2 9604.82   31.22
   2   2   2 9682.91   21.98
  -2   2  -2 9684.64   43.76
   2   2   2 9723.86   30.81
   2   2   2 9704.83   25.40
  -2   2  -2 9590.53   41.95
   2  -2   2 9895.89   42.77
   2   2   2 9610.65   22.09
   2   2   2 9746.96   37.92
   2  -2   2 9540.40   40.03
   2   2   2 9789.67   25.46
   2  -2   2 9638.62   39.58
  -2   2  -2 9765.99   43.11
  -2   2  -3  857.34    6.20
  -2  -2  -3  863.63    9.15
   2  -2   3  913.68   14.13
   2  -2   3  912.10   13.66
  -2   2  -3  874.76   13.12
   2   2   3  905.12    9.26
   2  -2   3  920.68   13.52
   2  -2   3  899.39   11.78
   2   2   3  898.27   11.01
   2  -2   3  873.13   11.71
   2   2   3  887.17    8.85
  -2   2  -3  884.02   13.59
  -2  -2  -3  875.35    6.00
  -2   2  -3  868.90   11.21
   2   2   3  934.63   11.38
   2   2   3  896.22    8.52
   2   2   3  898.70    9.30
   2   2   4  219.24    6.00
   2  -2   4  210.49    7.05
  -2  -2  -4  199.84    4.55
  -2   2  -4  203.62    6.55
   2  -2   4  212.82    6.96
   2   2   4  216.88    5.22
   2  -2   4  222.52    6.94
   2  -2   4  211.62    5.66
  -2   2  -4  201.13    5.44
   2   2   4  211.99    5.08
  -2   2  -4  208.27    3.27
   2  -2   4  203.71    5.45
  -2   2  -4  203.62    3.15
  -2   2  -4  210.22    6.82
  -2  -2  -4  206.69    4.52
  -2  -2  -4  200.09    3.26
   2  -2   5   66.78    4.01
  -2   2  -5   67.11    1.96
   2  -2   5   61.55    1.85
   2   2   5   64.64    1.92
   2   2   5   68.39    2.68
  -2  -2  -5   65.58    2.88
   2  -2   5   67.97    4.09
  -2   2  -5   63.81    3.85
   2  -2   5   64.13    3.13
  -2   2  -5   67.40    3.22
   2  -2   5   63.77    2.92
   2  -2   5   61.54    4.26
  -2  -2  -5   66.29    2.74
   2   2   5   70.85    3.38
  -2  -2  -5   63.86    2.16
  -2   2  -5   68.83    4.11
  -2   2  -5   63.76    1.88
  -2   2  -5   63.85    2.93
  -2  -2  -6   73.54    1.84
  -2  -2  -6   73.36    3.04
  -2   2  -6   73.88    2.19
   2  -2   6   70.06    2.11
   2  -2   6   78.76    4.60
  -2   2  -6   76.63    4.35
   2   2   6   74.45    3.73
   2  -2   6   79.44    4.57
   2  -2   6   70.39    2.81
   2   2   6   69.95    2.44
   2   2   6   74.41    1.92
   2  -2   6   71.55    4.73
  -2  -2  -6   72.50    3.33
  -2   2  -6   72.61    3.40
  -2   2  -6   71.89    4.32
  -2   2  -6   70.33    3.14
  -2   2  -6   73.49    2.13
   2  -2   7   70.66    2.29
   2  -2   7   70.95    4.86
   2  -2   7   69.23    1.91
  -2   2  -7   73.83    3.53
   2   2   7   74.03    4.07
  -2  -2  -7   73.57    3.70
  -2   2  -7   74.99    4.55
   2  -2   7   75.86    2.62
   2   2   7   60.42    1.66
   2   2   7   77.60    1.90
  -2  -2  -7   77.39    3.26
  -2   2  -7   74.03    3.31
  -2   2  -7   76.82    2.37
  -2   2  -7   74.95    4.56
  -2   2  -7   74.96    2.35
   2  -2   7   76.64    4.77
  -2  -2  -7   73.77    2.01
   2  -2   7   76.01    4.67
   2  -2   8  330.08    5.23
  -2   2  -8  317.63    7.56
  -2  -2  -8  335.32    3.64
  -2  -2  -8  335.87    4.60
   2  -2   8  321.32    4.48
  -2   2  -8  340.65    5.28
  -2   2  -8  326.69    9.83
   2  -2   8  324.71   10.38
   2   2   8  324.69    9.05
   2  -2   8  349.59   10.46
   2   2   8  336.19    4.07
  -2   2  -8  336.45    7.37
  -2  -2  -8  327.57    8.45
   2  -2   8  342.19   10.43
  -2   2  -8  339.08   10.09
  -2   2  -8  335.71    5.27
  -2  -2  -8  332.44    7.20
  -2   2  -9   88.22    3.95
  -2   2  -9   90.71    2.96
  -2  -2  -9   90.87    1.97
   2  -2   9   87.57    2.50
  -2  -2  -9   91.25    2.59
  -2  -2  -9   86.84    4.69
   2   2   9   85.37    1.83
  -2   2  -9   91.84    2.90
   2  -2   9   88.12    5.56
   2  -2   9   89.25    5.60
   2  -2   9   85.56    2.89
   2   2   9   89.29    5.02
   2  -2   9   90.73    5.63
  -2   2  -9   84.78    4.06
  -2   2  -9   93.84    5.55
  -2  -2  -9   95.24    4.08
   2  -2  10   93.75    3.15
   2   2  10   94.01    2.01
  -2  -2 -10   89.90    5.11
   2  -2  10   96.59    2.80
  -2   2 -10  101.37    3.19
  -2   2 -10   93.61    5.60
  -2  -2 -10  101.88    2.92
  -2   2 -10  101.56    3.34
  -2   2 -10   99.14    4.36
   2   2  10   96.13    5.50
   2  -2  10   96.70    5.97
  -2   2 -10   89.53    4.33
   2  -2  10   92.76    5.86
  -2   2 -10  100.59    6.01
  -2  -2 -10  102.01    4.47
  -2  -2 -10  100.35    2.11
  -2   2 -11    0.76    0.52
  -2   2 -11    1.41    0.42
   2  -2  11    1.61    0.48
  -2  -2 -11    1.83    0.55
  -2   2 -11    1.31    0.56
  -2  -2 -11    1.77    0.50
  -2  -2 -11    1.74    0.54
   2   2  11    1.40    0.80
   2  -2  11    1.23    0.49
  -2   2 -11    1.53    0.49
   2   2  11    1.51    0.32
  -2   2 -11    0.24    0.26
  -2   2 -11    1.15    0.42
  -2   2 -11    2.01    0.52
  -2   2 -11    1.67    0.53
  -2  -2 -11    2.28    0.52
  -2   2 -11    0.60    0.43
   2  -2  11    1.50    0.86
  -2   2 -11    1.54    0.77
  -2  -2 -11    2.18    1.04
  -2  -2 -11    2.35    0.52
  -2  -2 -11    1.67    0.52
  -2   2 -11    1.24    0.47
  -2   2 -12  163.90    4.20
  -2   2 -12  163.58    3.37
  -2   2 -12  178.75    4.99
  -2  -2 -12  172.57    4.33
  -2  -2 -12  163.58    4.33
  -2   2 -12  160.70    4.16
  -2  -2 -12  153.44    6.81
   2  -2  12  172.58    3.37
   2  -2  12  177.56    4.26
  -2   2 -12  166.70    4.33
  -2   2 -12  174.97    4.59
   2  -2  12  149.94    6.99
  -2  -2 -12  173.50    4.44
  -2   2 -12  167.44    4.61
   2   2  12  177.22    3.06
  -2   2 -12  163.06    4.38
   2  -2  12  180.93    4.73
   2  -2  12  159.91    4.25
  -2  -2 -12  171.72    4.33
  -2  -2 -12  174.98    4.39
  -2  -2 -12  166.01    3.73
  -2   2 -12  173.44    4.47
  -2   2 -12  147.54    7.09
  -2   2 -13   33.06    2.07
   2   2  13   33.43    2.12
   2  -2  13   33.67    1.96
   2  -2  13   32.62    1.51
  -2  -2 -13   30.84    2.04
  -2  -2 -13   31.45    1.98
  -2   2 -13   29.46    1.60
  -2  -2 -13   30.20    2.07
  -2   2 -13   30.63    1.94
   2   2  13   33.48    1.38
  -2  -2 -13   31.42    1.72
  -2  -2 -13   30.15    1.80
  -2  -2 -13   36.20    2.10
  -2   2 -13   32.24    2.19
  -2   2 -13   32.96    2.29
  -2  -2 -13   31.67    2.02
   2  -2  13   32.88    1.99
  -2   2 -13   31.84    2.06
   2  -2  13   33.40    2.21
  -2   2 -13   33.08    2.06
  -2   2 -13   32.78    1.96
  -2   2 -14   40.25    2.35
   2  -2  14   39.56    2.25
   2  -2  14   39.63    1.69
  -2  -2 -14   35.61    2.36
  -2   2 -14   38.97    2.63
  -2   2 -14   35.74    1.86
  -2  -2 -14   39.10    2.32
  -2  -2 -14   38.37    2.32
  -2   2 -14   35.49    2.17
  -2   2 -14   37.02    2.48
   2  -2  14   40.37    2.45
   2  -2  14   38.34    2.28
  -2  -2 -14   38.95    2.36
   2   2  14   37.51    2.33
  -2   2 -14   36.27    2.29
  -2  -2 -14   37.98    2.30
  -2  -2 -14   38.02    2.18
  -2   2 -14   39.20    2.37
  -2   2 -14   37.18    2.26
  -2  -2 -14   36.50    2.04
   2  -2  15    3.82    0.89
  -2   2 -15    2.66    0.54
   2   2  15    3.85    0.85
  -2   2 -15    3.11    0.72
  -2  -2 -15    3.06    0.74
  -2  -2 -15    3.60    0.74
   2  -2  15    4.20    0.80
  -2   2 -15    3.17    0.74
   2  -2  15    3.36    0.85
  -2   2 -15    3.83    0.81
  -2   2 -15    4.72    0.88
  -2  -2 -15    4.09    0.79
  -2   2 -15    3.49    0.84
  -2  -2 -15    3.99    0.89
  -2  -2 -15    2.98    0.67
  -2   2 -15    3.86    1.00
  -2  -2 -15    3.23    0.86
  -2   2 -15    4.22    0.97
  -2  -2 -15    4.10    0.95
   2   2  16   32.26    2.25
   2  -2  16   30.39    2.13
  -2   2 -16   27.36    2.36
  -2   2 -16   26.42    1.77
  -2  -2 -16   28.84    2.25
  -2   2 -16   28.74    2.43
  -2  -2 -16   30.12    2.37
  -2   2 -16   24.92    2.22
  -2   2 -16   30.54    2.10
   2  -2  16   31.09    2.28
   2  -2  16   28.97    2.10
  -2   2 -16   30.23    2.30
  -2  -2 -16   33.05    2.34
  -2  -2 -16   28.83    2.05
  -2   2 -16   28.72    2.23
  -2  -2 -16   30.00    2.19
  -2   2 -16   27.85    2.15
   2  -2  17   40.76    2.68
   2  -2  17   38.95    2.45
  -2   2 -17   32.75    2.00
  -2  -2 -17   40.10    2.72
  -2   2 -17   38.72    2.87
   2  -2  17   36.09    2.22
  -2   2 -17   37.39    2.55
   2  -2  17   40.54    2.58
  -2   2 -17   41.05    2.73
  -2  -2 -17   42.80    2.76
  -2   2 -17   37.27    2.83
  -2   2 -17   36.20    2.29
  -2   2 -17   33.79    2.71
   2   2  17   42.78    2.63
  -2   2 -17   39.20    2.66
  -2  -2 -17   37.93    2.51
  -2   2 -18   46.87    3.07
   2   2  18   46.67    2.86
  -2   2 -18   49.27    2.59
   2  -2  18   47.34    2.77
   2   2  18   50.16    2.83
  -2   2 -18   43.46    2.28
  -2   2 -18   46.63    3.24
  -2  -2 -18   43.41    2.69
  -2  -2 -18   46.71    3.00
   2  -2  18   41.12    2.27
   2  -2  18   47.78    2.94
   2   2  18   44.31    2.65
  -2   2 -18   45.66    3.23
  -2   2 -18   49.23    3.08
   2  -2  18   47.78    2.81
  -2   2 -18   48.19    2.95
  -2  -2 -18   46.37    2.96
  -2   2 -18   43.12    2.90
   2  -2  19   98.13    4.12
   2   2  19   96.49    4.06
   2  -2  19   80.35    3.06
  -2  -2 -19   93.50    3.89
   2  -2  19   99.13    3.90
   2   2  19  100.62    4.04
  -2   2 -19   94.78    4.29
  -2   2 -19   91.95    4.55
  -2   2 -19   90.65    3.20
  -2   2 -19  100.38    3.49
   2  -2  19   96.77    4.27
   2  -2  19  100.15    3.99
   2   2  19   93.79    3.88
  -2   2 -19   88.69    4.35
  -2   2 -19   94.33    4.56
  -2  -2 -19  101.82    4.39
  -2   2 -19  100.41    4.34
  -2   2 -19   98.56    4.27
  -2  -2 -19   93.72    4.33
   2  -2  20  249.87    5.04
   2  -2  20  308.53    6.83
   2   2  20  317.00    7.05
  -2   2 -20  309.59    8.11
   2  -2  20  317.94    7.08
  -2  -2 -20  289.93    6.65
  -2   2 -20  299.06    8.25
  -2   2 -20  260.42    5.59
   2  -2  20  316.29    7.58
   2  -2  20  322.51    6.93
   2   2  20  310.02    6.88
  -2   2 -20  318.09    8.03
  -2  -2 -20  319.18    7.52
  -2  -2 -20  320.37    7.79
  -2  -2 -20  318.89    7.82
  -2   2 -20  310.40    7.63
   2   2  20  316.62    7.05
  -2   2 -20  309.74    7.56
  -2  -2 -21    1.12    0.56
   2  -2  21    2.39    0.64
  -2   2 -21    0.89    0.55
  -2   2 -21    0.72    0.48
   2   2  21    1.54    0.61
  -2  -2 -21    1.10    0.47
  -2   2 -21    0.53    0.24
   2   2  21    1.33    0.56
  -2   2 -21    0.80    0.44
   2   2  21    1.14    0.57
   2  -2  21    1.27    0.71
  -2  -2 -21    1.07    0.50
   2  -2  21    1.21    0.54
   2  -2  21    1.77    0.65
  -2   2 -21    1.69    0.86
  -2   2 -22    0.85    1.13
   2  -2  22   -0.29    0.31
   2   2  22    0.50    0.49
  -2   2 -22    0.03    0.45
   2   2  22    1.41    0.55
  -2  -2 -22    0.58    0.50
   2  -2  22    1.59    0.53
   2  -2  22    0.43    0.36
   2   2  22    0.93    0.49
   2  -2  22    0.69    0.52
  -2  -2 -22    0.51    0.43
  -2  -2 -22    0.13    0.45
  -2   2 -22   -0.22    0.50
   2  -2  23   42.16    2.20
   2   2  23   44.25    2.23
   2  -2  23   45.70    2.24
   2  -2  23   49.95    2.69
  -2   2 -23   46.44    2.64
  -2  -2 -23   46.17    2.64
  -2  -2 -23   43.85    2.38
   2   2  23   46.74    2.35
   2  -2  23   45.90    2.12
  -2  -2 -23   44.73    2.64
  -2   2 -23   46.38    2.75
   2   2  23   43.68    2.25
   2   2  24   86.27    2.78
   2  -2  24   91.90    2.86
  -2  -2 -24   97.48    3.51
   2   2  24   91.75    2.95
   2  -2  24   85.32    2.79
  -2   2 -24   97.63    3.55
  -2  -2 -24   98.11    3.52
   2   2  24   94.51    2.96
   2  -2  24   90.67    2.56
   2  -2  24  103.60    3.51
   2  -2  25   24.01    1.29
   2   2  25   26.29    1.39
   2   2  25   27.91    1.41
   2  -2  25   29.20    1.71
  -2  -2 -25   28.65    1.71
  -2   2 -25   31.18    1.82
  -2   2 -25   29.76    1.81
   2  -2  25   23.68    0.94
   2   2  26   21.70    0.96
   2  -2  26   26.04    1.35
  -2  -2 -26   24.11    1.32
  -2   2 -26   23.53    1.33
  -2   2 -26   23.95    1.27
   2  -2  27   17.58    0.87
  -2   2 -27   14.76    0.81
  -2  -2 -27   15.69    0.84
  -2  -4  27    3.08    0.44
  -2   4  27    1.46    0.29
   2  -4 -26    2.92    0.51
  -2  -4  26    4.59    0.71
  -2  -4  26    4.03    0.60
  -2  -4  26    5.47    0.63
   2   4 -26    3.53    0.44
   2  -4 -25   46.24    2.15
  -2  -4  25   50.36    2.23
  -2  -4  25   46.91    1.95
  -2  -4  25   52.34    2.14
  -2   4  25   44.86    1.92
   2   4 -25   47.65    2.25
  -2   4  25   44.71    1.60
   2  -4 -25   41.77    1.82
   2   4 -25   49.80    2.45
  -2  -4  25   50.05    2.15
  -2   4  25   49.44    2.21
   2   4 -25   41.61    1.80
   2  -4 -24    0.09    0.25
  -2   4  24    0.67    0.34
   2   4 -24    0.37    0.30
  -2  -4  24    0.82    0.49
   2  -4 -24   -0.25    0.37
   2   4 -24    1.29    0.61
  -2  -4  24    1.72    0.65
   2   4 -24    0.82    0.50
  -2   4  24    1.40    0.58
  -2  -4  24   -0.02    0.34
  -2   4  24    0.36    0.25
  -2  -4  24    0.64    0.55
   2  -4 -24    0.25    0.21
  -2   4  24    0.50    0.18
  -2   4  23   25.27    1.58
   2  -4 -23   23.35    1.88
   2   4 -23   23.16    1.68
  -2   4  23   24.05    1.48
  -2  -4  23   25.27    1.77
  -2   4  23   24.09    1.77
   2  -4 -23   23.40    1.76
  -2  -4  23   26.06    1.90
   2  -4 -23   25.88    1.88
   2   4 -23   28.17    2.65
   2   4 -23   25.44    2.15
  -2  -4  23   24.98    1.92
   2  -4 -23   22.98    1.64
  -2   4  23   26.02    1.93
  -2  -4  23   28.28    2.29
   2  -4 -22  188.38    5.46
  -2   4  22  191.42    4.47
  -2   4  22  203.35    5.59
   2   4 -22  201.07    6.03
  -2  -4  22  189.69    5.10
   2  -4 -22  194.32    5.52
  -2   4  22  199.28    5.33
   2   4 -22  210.18    6.27
  -2  -4  22  206.50    5.52
  -2   4  22  196.73    4.67
  -2  -4  22  206.12    5.50
   2  -4 -22  200.05    5.10
   2   4 -22  193.80    5.06
   2   4 -22  185.95    4.07
  -2  -4  22  205.29    5.56
  -2  -4  21   41.01    2.53
  -2   4  21   41.21    2.23
   2   4 -21   40.51    2.21
   2   4 -21   44.21    2.96
  -2  -4  21   40.97    2.62
  -2  -4  21   42.75    2.63
   2   4 -21   41.91    2.95
  -2   4  21   40.19    2.19
  -2   4  21   41.53    2.58
   2  -4 -21   40.73    2.66
  -2  -4  21   42.33    2.61
   2  -4 -21   44.03    2.78
  -2  -4  21   41.26    2.53
   2   4 -21   44.57    3.05
   2  -4 -21   40.57    2.45
   2   4 -21   41.56    2.45
  -2   4  21   42.74    2.65
  -2  -4  20   19.20    1.89
   2   4 -20   19.89    1.70
  -2   4  20   20.78    1.87
  -2  -4  20   20.17    1.91
   2   4 -20   20.38    2.07
  -2   4  20   19.83    1.86
  -2   4  20   20.10    1.60
  -2  -4  20   19.72    1.83
   2   4 -20   20.01    2.06
   2  -4 -20   20.17    1.97
  -2  -4  20   20.40    1.31
   2  -4 -20   21.05    2.01
  -2  -4  20   18.97    1.77
  -2  -4  20   19.73    1.84
   2  -4 -20   19.36    1.79
  -2   4  20   20.66    1.62
   2   4 -20   18.02    1.65
  -2  -4  19  303.65    7.26
   2   4 -19  304.58    8.02
  -2  -4  19  290.03    5.34
   2   4 -19  293.89    6.70
  -2   4  19  301.98    6.24
   2  -4 -19  288.09    5.80
  -2  -4  19  303.93    7.10
  -2  -4  19  309.45    7.43
  -2   4  19  310.38    7.32
   2  -4 -19  302.75    7.53
   2  -4 -19  309.40    7.66
  -2  -4  19  295.51    6.10
  -2   4  19  305.68    6.24
  -2  -4  19  292.24    6.72
  -2  -4  19  311.15    7.12
   2  -4 -19  304.85    6.87
   2   4 -19  292.06    6.58
   2   4 -19  300.89    7.74
  -2  -4  18  115.17    3.50
   2  -4 -18  115.22    3.75
   2   4 -18  124.39    4.48
   2  -4 -18  118.39    4.67
  -2  -4  18  118.77    3.94
  -2   4  18  122.48    4.59
   2   4 -18  120.81    4.83
  -2   4  18  114.42    3.86
   2  -4 -18  121.74    4.87
  -2  -4  18  125.66    4.75
  -2   4  18  116.99    3.85
  -2  -4  18  118.88    4.28
  -2  -4  18  116.92    4.41
  -2  -4  18  126.17    4.53
   2   4 -18  127.44    5.14
   2  -4 -18  116.47    4.04
   2  -4 -18  118.73    4.31
   2   4 -18  120.43    4.18
  -2  -4  18  122.14    4.64
   2  -4 -17   30.86    2.40
  -2   4  17   31.93    2.34
   2  -4 -17   32.19    2.45
   2   4 -17   32.25    2.37
  -2   4  17   30.81    1.93
   2   4 -17   33.56    2.67
  -2  -4  17   32.17    2.31
  -2  -4  17   33.77    2.45
  -2  -4  17   31.62    1.88
  -2   4  17   32.46    2.05
  -2  -4  17   32.36    2.07
  -2  -4  17   31.83    2.19
  -2  -4  17   32.96    2.33
   2  -4 -17   28.54    1.87
  -2  -4  17   31.16    2.40
   2  -4 -17   31.36    1.93
   2  -4 -17   30.38    2.04
   2  -4 -17   29.04    2.14
   2   4 -17   30.19    2.10
   2   4 -17   28.81    2.40
  -2  -4  16    4.89    1.01
  -2  -4  16    4.94    0.96
  -2  -4  16    4.37    1.02
   2   4 -16    5.42    0.97
   2   4 -16    5.29    1.08
   2  -4 -16    4.70    0.77
  -2   4  16    6.03    1.07
   2  -4 -16    3.75    0.72
  -2  -4  16    5.83    0.95
   2  -4 -16    5.16    1.10
  -2   4  16    5.35    0.87
  -2  -4  16    4.25    0.75
  -2   4  16    5.14    0.81
  -2  -4  16    4.71    0.84
   2  -4 -16    5.00    0.87
   2  -4 -16    5.18    0.86
   2  -4 -16    5.52    1.08
   2   4 -16    4.22    0.84
  -2  -4  16    4.94    1.03
   2   4 -16    5.06    1.02
  -2  -4  15    9.37    1.27
   2   4 -15   10.34    1.31
  -2  -4  15    9.45    0.90
   2  -4 -15   12.73    1.54
  -2   4  15   10.96    0.99
  -2  -4  15   10.51    1.17
   2   4 -15   10.17    1.47
   2  -4 -15   10.83    1.10
  -2   4  15   11.21    1.38
  -2  -4  15   10.71    1.38
  -2  -4  15   10.82    1.21
   2  -4 -15   10.78    1.16
  -2  -4  15   10.69    1.33
  -2   4  15   12.10    1.15
   2   4 -15    8.58    1.07
  -2  -4  15   10.15    1.25
  -2  -4  15   11.99    1.36
   2  -4 -15   11.15    1.32
   2  -4 -15   10.22    1.14
   2  -4 -15    9.98    1.27
  -2   4  15   11.60    1.18
   2   4 -15   10.79    1.56
   2   4 -15   10.18    1.26
   2  -4 -14   44.12    2.36
   2  -4 -14   42.28    2.29
  -2  -4  14   42.68    2.22
  -2  -4  14   41.13    2.50
   2  -4 -14   42.14    2.12
  -2   4  14   43.23    2.15
   2  -4 -14   47.29    2.83
  -2   4  14   45.31    2.59
  -2  -4  14   42.79    2.65
   2  -4 -14   41.06    2.49
  -2  -4  14   46.63    2.55
   2   4 -14   45.06    2.82
  -2   4  14   41.99    1.77
  -2   4  14   43.17    2.07
   2   4 -14   45.87    2.89
  -2  -4  14   42.03    1.71
  -2  -4  14   43.04    2.24
  -2  -4  14   41.89    2.37
   2   4 -14   39.91    2.16
   2  -4 -14   40.53    2.15
  -2   4  14   44.21    1.94
   2   4 -14   45.38    2.48
   2   4 -14   44.28    2.71
  -2  -4  14   42.60    1.83
   2  -4 -13  101.38    3.16
  -2   4  13  101.19    2.87
   2  -4 -13   98.70    3.69
  -2   4  13  100.65    3.11
  -2  -4  13   99.46    3.75
   2  -4 -13  107.85    4.12
   2  -4 -13  101.72    3.42
  -2  -4  13  101.57    3.35
  -2   4  13  106.89    3.85
  -2  -4  13  103.42    2.79
  -2  -4  13   91.76    2.53
  -2   4  13  100.43    2.94
   2   4 -13  101.83    4.10
  -2  -4  13  104.53    3.53
  -2  -4  13  102.21    3.28
   2  -4 -13   93.35    3.03
   2  -4 -13   99.70    3.41
  -2   4  13  103.21    2.86
  -2  -4  13  108.21    3.73
   2   4 -13   94.53    3.13
   2   4 -13  104.59    4.03
   2   4 -13   98.76    3.52
   2   4 -13  106.32    4.12
  -2  -4  13  102.67    3.89
  -2  -4  12    0.50    0.24
  -2   4  12    0.33    0.23
  -2   4  12    0.43    0.22
  -2  -4  12    0.17    0.39
  -2  -4  12    0.79    0.45
   2  -4 -12    0.56    0.36
   2   4 -12    1.63    0.79
  -2   4  12    0.22    0.31
  -2  -4  12    0.70    0.48
   2  -4 -12    0.13    0.33
  -2  -4  12    0.63    0.23
  -2  -4  12    0.16    0.26
  -2  -4  12    0.69    0.50
  -2  -4  12   -0.55    0.67
   2  -4 -12    1.76    0.93
   2   4 -12    0.12    0.28
   2   4 -12    0.40    0.43
   2  -4 -12    0.33    0.40
   2  -4 -12    0.25    0.27
   2   4 -12    0.67    0.50
  -2   4  12    0.07    0.24
  -2  -4  12    0.51    0.35
   2  -4 -12   -0.52    0.51
  -2  -4  12    0.67    0.30
   2  -4 -12    0.67    0.38
   2  -4 -12   -0.11    0.23
   2   4 -12   -0.05    0.24
   2  -4 -12    0.05    0.50
  -2  -4  11    3.38    0.99
   2  -4 -11    4.07    1.10
  -2  -4  11    3.38    0.49
   2  -4 -11    2.85    1.04
   2   4 -11    4.04    0.80
   2  -4 -11    3.97    0.60
  -2   4  11    3.30    0.56
   2  -4 -11    3.84    0.74
   2   4 -11    3.56    0.51
   2   4 -11    3.91    0.60
  -2  -4  11    3.92    0.71
  -2  -4  11    3.53    0.59
  -2  -4  11    3.28    0.74
   2  -4 -11    3.57    0.70
  -2  -4  11    3.67    0.71
  -2  -4  11    4.13    1.08
   2   4 -11    3.30    1.09
   2  -4 -11    3.69    1.09
   2  -4 -11    3.07    0.91
   2  -4 -11    4.04    0.67
   2   4 -11    2.96    0.63
  -2  -4  11    3.77    0.66
  -2   4  11    3.95    0.70
  -2  -4  11    3.71    0.58
   2  -4 -11    3.18    0.57
   2  -4 -10  130.81    6.91
  -2  -4  10  137.69    3.51
  -2   4  10  125.97    6.94
  -2  -4  10  131.60    3.72
  -2  -4  10  132.51    3.72
   2  -4 -10  137.72    3.16
   2  -4 -10  133.05    6.12
   2  -4 -10  139.94    4.27
  -2   4  10  135.71    3.88
   2  -4 -10  140.58    3.69
  -2   4  10  129.15    6.75
  -2   4  10  130.36    2.51
  -2  -4  10  129.30    5.79
  -2  -4  10  122.93    5.57
   2  -4 -10  132.99    7.48
   2   4 -10  124.61    6.69
   2  -4 -10  124.50    6.03
  -2   4  10  123.49    7.05
  -2  -4  10  139.69    3.57
  -2  -4  10  138.32    4.00
  -2  -4  10  132.67    2.87
  -2   4  10  133.39    3.36
   2  -4 -10  123.41    6.79
   2   4 -10  133.65    4.04
   2  -4  -9  361.98    4.67
  -2   4   9  369.86   11.33
   2  -4  -9  365.85    4.75
   2  -4  -9  355.72   10.02
   2   4  -9  357.52    6.24
   2  -4  -9  370.80   10.07
   2  -4  -9  364.10   11.25
  -2   4   9  340.38    5.33
  -2   4   9  349.11    4.43
   2  -4  -9  378.68    6.60
  -2   4   9  359.01    5.97
  -2  -4   9  341.89    8.93
   2   4  -9  347.10   11.61
  -2  -4   9  345.11    9.04
   2  -4  -9  357.96   12.16
   2   4  -9  349.70   12.42
   2   4  -9  355.31   11.34
   2  -4  -9  354.08   11.60
  -2  -4   9  349.47    4.44
  -2  -4   9  367.71   11.80
   2   4  -9  368.54   13.51
  -2  -4   9  370.65    5.82
   2  -4  -9  349.38   11.61
  -2   4   9  344.03   11.53
  -2  -4   9  373.93    6.28
  -2   4   9  363.18   11.55
   2  -4  -8  136.64    2.82
   2  -4  -8  135.77    2.68
   2   4  -8  131.05    6.81
  -2  -4   8  139.11    3.42
   2   4  -8  134.00    3.56
   2  -4  -8  144.34    3.86
  -2  -4   8  139.44    7.01
  -2   4   8  139.50    3.51
  -2   4   8  139.11    6.86
   2   4  -8  131.95    7.74
   2  -4  -8  144.95    6.06
  -2   4   8  135.85    3.29
  -2  -4   8  124.94    2.61
   2  -4  -8  141.34    7.35
  -2   4   8  133.29    6.77
  -2  -4   8  129.75    5.17
   2  -4  -8  141.53    6.14
  -2  -4   8  134.63    5.15
   2   4  -8  132.74    7.00
   2   4  -8  132.58    7.35
   2  -4  -8  132.06    6.97
   2  -4  -8  133.65    6.86
  -2   4   8  130.55    6.83
  -2  -4   8  132.96    2.61
   2  -4  -8  139.16    6.69
  -2  -4   8  144.99    3.70
   2   4  -7    7.46    1.70
   2  -4  -7    7.02    1.40
  -2   4   7    7.00    0.78
   2   4  -7    6.97    1.94
  -2   4   7    6.86    0.79
  -2  -4   7    7.40    0.83
   2  -4  -7    7.24    0.65
   2  -4  -7    7.22    1.59
  -2  -4   7    6.38    0.59
  -2  -4   7    6.57    0.66
  -2   4   7    7.10    1.50
   2   4  -7    5.18    1.55
   2  -4  -7    6.86    1.82
   2   4  -7    6.31    0.78
  -2   4   7    6.76    1.47
  -2  -4   7    5.09    0.95
  -2  -4   7    6.65    1.04
   2  -4  -7    7.24    1.64
   2   4  -7    6.68    1.65
  -2  -4   7    8.24    1.65
   2  -4  -7    6.22    1.48
  -2   4   7    6.27    1.52
  -2  -4   7    6.06    0.67
   2  -4  -7    7.09    0.83
   2  -4  -6   41.19    1.49
  -2   4   6   38.12    1.70
  -2   4   6   41.23    3.43
  -2  -4   6   37.99    1.32
   2   4  -6   38.64    1.73
   2   4  -6   41.62    3.70
   2  -4  -6   39.92    3.17
  -2  -4   6   41.50    1.80
  -2  -4   6   42.71    1.66
  -2  -4   6   38.49    1.50
  -2  -4   6   39.51    2.40
  -2  -4   6   39.92    2.33
   2   4  -6   39.89    3.65
   2  -4  -6   41.72    3.71
   2   4  -6   37.82    3.50
   2  -4  -6   42.90    3.96
   2   4  -6   38.85    3.87
   2  -4  -6   41.78    3.57
  -2   4   6   40.39    3.47
  -2  -4   6   39.46    3.56
   2  -4  -6   39.35    3.39
   2  -4  -6   39.73    1.83
  -2   4   6   41.16    3.48
  -2  -4   5  141.43    2.44
  -2   4   5  133.48    6.00
  -2   4   5  139.19    3.10
   2  -4  -5  154.63    3.36
  -2  -4   5  150.45    3.00
  -2   4   5  148.03    6.62
  -2  -4   5  141.38    3.91
  -2  -4   5  140.84    3.85
   2   4  -5  144.70    6.71
   2  -4  -5  143.75    6.71
   2   4  -5  145.19    6.87
  -2  -4   5  138.46    6.47
   2   4  -5  152.50    6.65
   2   4  -5  143.60    7.09
   2  -4  -5  145.19    6.40
  -2   4   5  150.53    6.36
   2  -4  -5  140.71    5.77
  -2  -4   5  148.74    3.21
  -2  -4   5  134.19    2.84
   2  -4  -5  148.36    6.37
  -2   4   5  146.29    6.08
   2  -4  -5  141.77    6.90
   2  -4  -5  145.70    2.72
   2   4  -4  333.87    9.38
  -2   4   4  354.22    9.39
  -2  -4   4  335.28    3.63
  -2   4   4  325.51    4.64
   2   4  -4  332.22   10.19
   2  -4  -4  340.13    4.10
  -2  -4   4  328.66    4.81
  -2  -4   4  343.01    4.35
   2   4  -4  334.74    9.71
   2  -4  -4  368.12    4.91
   2  -4  -4  347.06   10.10
   2   4  -4  345.61   10.32
  -2  -4   4  325.81    9.43
   2  -4  -4  329.90    9.41
   2  -4  -4  347.27    8.97
  -2   4   4  352.20    9.42
  -2   4   4  339.08    9.26
  -2  -4   4  313.04    4.28
  -2  -4   4  312.32    4.66
   2  -4  -4  348.84   10.65
  -2   4   4  343.40    9.77
   2  -4  -4  341.96    9.45
   2   4  -3   18.09    2.08
   2  -4  -3   20.17    1.11
  -2   4   3   19.30    2.16
   2   4  -3   17.57    2.28
  -2  -4   3   21.06    1.03
  -2   4   3   19.96    2.21
  -2   4   3   21.32    2.20
   2  -4  -3   21.28    2.50
  -2  -4   3   18.69    1.04
  -2  -4   3   15.75    0.73
   2  -4  -3   17.99    2.03
  -2   4   3   19.72    2.29
   2   4  -3   20.47    2.28
  -2  -4   3   16.51    2.09
   2   4  -3   18.24    2.26
  -2   4   3   20.10    2.24
   2  -4  -3   20.57    2.62
   2  -4  -3   20.32    2.19
   2  -4  -3   20.54    1.02
  -2   4   3   20.51    1.13
   2  -4  -2   38.10    3.34
  -2   4   2   33.05    3.52
  -2   4   2   36.82    4.08
   2  -4  -2   43.76    3.93
   2  -4  -2   30.94    3.65
   2  -4  -2   25.41    1.29
   2  -4  -2   18.84    1.73
   2   4  -2   12.25    1.83
  -2   4   2   53.30    2.10
  -2   4   2   42.08    4.18
   2   4  -2   12.93    2.17
  -2  -4   2    9.27    1.67
  -2   4   2   34.39    3.72
   2   4  -2   12.88    2.05
  -2   4   2   53.42    4.15
   2   4  -2   11.16    1.68
   2  -4  -2   29.26    2.95
   2  -4  -1  241.05    7.64
  -2   4   1  237.75    7.69
  -2   4   1  247.87    7.59
   2   4  -1  209.47    6.53
   2  -4  -1  260.62    8.77
   2  -4  -1  238.85    3.58
  -2  -4   1  233.07    3.74
  -2   4   1  215.90    3.56
   2  -4  -1  206.08    7.25
  -2   4   1  259.05    8.25
   2   4  -1  231.06    6.93
   2  -4  -1  261.20    8.60
   2   4  -1  228.14    7.84
  -2  -4   1  190.59    5.95
   2   4  -1  226.95    6.89
  -2   4   1  278.55    7.96
   2  -4  -1  215.98    3.20
  -2   4   1  259.58    8.15
   2  -4   0  280.69    7.74
  -2   4   0  290.71    8.20
   2   4   0  389.32   10.20
  -2   4   0  304.72    8.14
   2   4   0  403.87    8.31
   2  -4   0  305.47    9.06
  -2  -4   0  339.63    4.72
   2   4   0  262.77    3.34
  -2   4   0  305.16    8.87
   2   4   0  380.36    8.20
  -2   4   0  294.68    8.20
   2  -4   0  309.56    9.32
   2   4   0  302.63    5.51
   2  -4   0  286.53    8.39
   2   4   0  329.79    7.46
   2   4   0  346.29    8.00
  -2   4   0  302.38    8.65
   2  -4   0  291.72    3.98
  -2   4   0  289.76    4.17
   2  -4   1  232.07    3.24
   2   4   1  270.73    4.23
   2  -4   1  253.78    3.81
   2   4   1  338.92    7.35
  -2   4  -1  255.01    7.81
   2  -4   1  243.95    7.19
  -2   4  -1  241.54    7.75
   2  -4   1  247.32    7.72
   2  -4   1  261.46    8.34
  -2   4  -1  246.75    7.78
   2   4   1  351.32    9.29
   2  -4   1  244.76    7.95
   2  -4   1  250.90    7.86
   2   4   1  318.08    6.51
  -2   4  -1  241.77    7.31
   2   4   1  288.53    6.57
  -2   4  -1  235.42    7.29
  -2   4  -1  241.12    3.38
  -2   4  -1  254.87    7.98
  -2   4  -1  241.95    3.68
   2  -4   2  145.72    2.73
  -2   4  -2  149.35    2.84
   2   4   2  163.21    2.91
   2  -4   2  153.08    6.34
   2  -4   2  153.97    3.06
  -2   4  -2  148.09    6.02
  -2   4  -2  148.05    2.87
  -2   4  -2  145.73    6.02
   2  -4   2  155.86    6.22
   2  -4   2  152.45    6.33
   2   4   2  185.69    5.14
   2   4   2  202.90    6.91
   2  -4   2  144.75    5.98
  -2   4  -2  151.14    5.72
   2   4   2  207.71    5.74
  -2   4  -2  153.69    6.15
   2  -4   2  154.83    5.86
  -2  -4  -2  178.47    3.32
   2   4   2  173.03    5.00
  -2   4  -2  150.32    6.18
  -2   4  -3    6.73    1.38
   2   4   3    5.10    0.82
   2  -4   3    4.91    0.57
   2  -4   3    5.29    1.35
  -2   4  -3    4.92    0.61
   2  -4   3    4.77    0.61
  -2  -4  -3    4.87    0.59
   2   4   3    5.30    0.70
   2  -4   3    4.22    0.98
   2   4   3    4.63    0.50
  -2   4  -3    4.15    1.06
   2  -4   3    5.74    1.26
   2   4   3    5.91    1.03
   2   4   3    6.17    0.97
  -2   4  -3    4.80    1.13
   2   4   3    5.74    1.28
   2  -4   3    5.69    1.25
  -2   4  -3    5.57    0.60
  -2   4  -3    5.05    1.13
   2  -4   3    5.03    1.16
   2  -4   4    1.50    0.45
   2   4   4    1.00    0.35
   2  -4   4    1.40    0.38
  -2   4  -4    1.56    0.39
   2  -4   4    0.92    0.57
   2  -4   4    2.11    0.77
  -2  -4  -4    2.32    0.43
   2   4   4    1.24    0.46
   2   4   4    1.78    0.46
  -2   4  -4    1.37    0.70
  -2   4  -4    1.64    0.77
   2   4   4    0.84    0.57
   2  -4   4    0.93    0.58
   2  -4   4    1.67    0.96
   2   4   4    1.91    0.66
  -2   4  -4    1.20    0.34
   2  -4   4    0.97    0.52
  -2   4  -4    1.01    0.30
  -2   4  -4    1.64    0.83
  -2   4  -5  575.74   13.00
   2  -4   5  543.45    6.17
   2  -4   5  567.50   12.84
   2  -4   5  534.72    6.42
  -2   4  -5  522.46    5.75
   2  -4   5  585.33   12.46
   2   4   5  555.84    8.52
  -2   4  -5  567.14   12.65
   2  -4   5  557.26   14.58
  -2   4  -5  554.67    6.55
   2  -4   5  562.83   11.98
  -2   4  -5  561.32   11.92
  -2  -4  -5  524.64    5.45
   2  -4   5  555.62   11.14
   2   4   5  570.63   10.37
   2   4   5  578.13   10.50
  -2   4  -5  524.79    5.31
   2  -4   5  541.65    4.88
   2   4   5  547.66    7.01
  -2   4  -6    3.05    0.52
   2   4   6    2.92    0.44
  -2   4  -6    3.35    0.67
   2  -4   6    3.51    0.93
   2   4   6    2.33    0.62
   2   4   6    2.98    0.46
  -2   4  -6    3.31    1.05
   2  -4   6    3.26    0.94
   2  -4   6    2.93    0.46
  -2   4  -6    3.16    0.43
  -2  -4  -6    2.45    0.41
   2  -4   6    2.65    0.95
   2  -4   6    2.62    0.91
  -2   4  -6    2.42    0.87
   2   4   6    2.53    0.65
   2  -4   6    1.71    1.15
  -2  -4  -6    2.74    0.76
   2   4   6    2.73    0.81
   2  -4   6    2.84    0.52
  -2   4  -6    3.63    1.06
  -2   4  -6    3.21    1.19
   2  -4   6    2.60    0.56
   2   4   7    8.65    1.35
  -2   4  -7    7.93    0.62
   2   4   7    7.61    1.15
   2  -4   7    7.88    0.72
  -2   4  -7    7.41    1.63
  -2   4  -7    7.19    1.37
  -2   4  -7    7.69    0.83
  -2   4  -7    7.43    0.90
   2  -4   7    7.26    0.86
   2   4   7    7.91    0.63
  -2  -4  -7    7.35    0.66
   2  -4   7    8.13    1.70
  -2   4  -7    8.52    1.77
   2  -4   7    8.51    1.67
  -2   4  -7    7.45    1.44
   2  -4   7    7.20    1.74
   2   4   7    7.56    1.29
   2  -4   7    7.80    1.25
   2  -4   7    7.25    0.84
  -2  -4  -7    6.67    1.31
   2   4   7    7.26    0.61
  -2   4  -8   14.68    1.29
  -2   4  -8   13.51    2.24
  -2   4  -8   14.86    0.93
   2  -4   8   16.10    1.28
  -2   4  -8   14.16    1.19
   2  -4   8   13.81    1.19
  -2  -4  -8   14.02    1.89
   2  -4   8   14.93    1.03
   2  -4   8   15.13    2.32
  -2   4  -8   13.89    1.86
   2  -4   8   13.98    2.24
  -2   4  -8   14.11    2.06
   2  -4   8   14.94    1.67
   2   4   8   14.35    1.88
   2   4   8   14.44    1.41
   2  -4   8   14.70    2.61
  -2   4  -8   15.18    2.47
   2  -4   9    6.87    0.76
   2   4   9    5.83    1.23
   2  -4   9    7.30    0.93
  -2   4  -9    5.77    0.83
   2  -4   9    6.84    1.02
   2   4   9    6.29    0.72
  -2   4  -9    6.93    0.80
   2  -4   9    6.82    0.84
  -2   4  -9    6.43    0.76
  -2   4  -9    6.50    0.75
   2  -4   9    5.46    1.40
  -2   4  -9    5.98    1.35
  -2   4  -9    6.73    0.98
   2  -4   9    6.51    1.74
  -2  -4  -9    6.73    1.37
  -2  -4  -9    6.19    0.82
  -2   4  -9    4.61    1.13
   2  -4   9    7.49    0.97
  -2  -4  -9    6.59    0.74
  -2   4  -9    7.43    0.95
   2  -4  10  184.88    4.77
  -2  -4 -10  183.70    3.83
   2  -4  10  183.65    4.53
  -2   4 -10  196.21    5.01
  -2  -4 -10  185.82    4.49
   2  -4  10  180.82    4.21
   2   4  10  171.05    3.64
  -2  -4 -10  177.60    4.06
  -2   4 -10  180.06    3.83
  -2   4 -10  187.77    4.77
  -2   4 -10  174.04    4.18
  -2   4 -10  165.08    6.83
  -2  -4 -10  172.53    6.98
  -2   4 -10  175.20    6.50
  -2   4 -10  176.64    4.57
  -2   4 -10  180.44    4.33
  -2  -4 -10  192.38    4.31
  -2   4 -10  182.01    4.29
   2  -4  10  178.99    4.05
   2   4  10  167.03    6.53
   2  -4  11  265.36    5.96
   2  -4  11  258.41    5.15
   2  -4  11  255.85    5.48
  -2   4 -11  261.83    5.26
   2   4  11  240.59    4.44
  -2   4 -11  270.96    6.03
  -2  -4 -11  259.06    5.58
  -2  -4 -11  237.15    8.20
  -2   4 -11  268.11    6.16
  -2  -4 -11  261.89    5.39
   2  -4  11  245.58    5.44
   2   4  11  226.31    7.67
  -2   4 -11  229.77    7.91
   2  -4  11  261.18    5.31
  -2   4 -11  240.80    7.48
  -2   4 -11  254.36    5.79
  -2   4 -11  254.98    5.44
  -2  -4 -11  265.13    5.38
  -2  -4 -11  244.41    4.68
  -2   4 -11  253.23    5.43
  -2   4 -11  247.02    4.85
  -2   4 -12  414.98    7.94
   2  -4  12  415.78    7.67
  -2   4 -12  391.77    6.48
   2  -4  12  404.68    6.86
   2  -4  12  403.94    6.82
  -2  -4 -12  393.41    7.34
   2   4  12  381.68    5.68
  -2   4 -12  398.03    7.66
   2  -4  12  396.82    5.67
   2  -4  12  402.05    6.75
  -2   4 -12  389.84    7.15
   2  -4  12  382.68    7.13
  -2  -4 -12  397.98    7.12
  -2  -4 -12  381.14    6.07
  -2   4 -12  395.60    7.13
  -2   4 -12  407.34    7.78
  -2   4 -12  401.41    6.91
   2  -4  13   11.09    1.22
   2  -4  13   10.43    1.31
  -2  -4 -13   10.88    1.35
   2  -4  13   11.45    1.23
  -2   4 -13   10.63    1.22
   2  -4  13   11.30    1.00
  -2  -4 -13   10.42    1.32
  -2   4 -13   10.42    1.31
  -2  -4 -13   11.38    1.05
  -2   4 -13    9.67    1.33
  -2   4 -13   10.44    1.39
  -2   4 -13    9.15    1.13
   2  -4  13   11.37    1.25
  -2   4 -13   10.65    1.35
   2   4  13   10.83    1.00
   2  -4  13   10.64    1.32
  -2   4 -13   10.45    1.23
  -2  -4 -13   10.43    1.25
  -2  -4 -13    9.44    1.00
  -2   4 -13   10.16    1.26
  -2   4 -14   41.93    2.84
  -2   4 -14   42.19    2.74
  -2  -4 -14   43.96    2.63
  -2  -4 -14   43.29    2.68
   2  -4  14   42.75    2.32
   2   4  14   44.86    1.95
  -2   4 -14   37.26    2.29
  -2   4 -14   42.18    2.54
   2  -4  14   45.22    2.76
   2  -4  14   42.10    1.95
   2  -4  14   41.29    2.33
   2  -4  14   42.14    2.63
  -2   4 -14   44.68    2.86
  -2  -4 -14   41.57    2.63
  -2   4 -14   41.29    2.58
  -2  -4 -14   40.05    2.05
   2  -4  14   43.45    2.43
  -2   4 -14   41.14    2.50
  -2   4 -15    4.21    0.85
  -2  -4 -15    3.32    0.78
  -2   4 -15    3.25    0.80
  -2  -4 -15    3.83    0.93
   2  -4  15    4.08    0.78
   2   4  15    3.89    0.55
  -2   4 -15    3.26    0.79
  -2   4 -15    4.15    1.02
   2  -4  15    4.45    0.83
   2  -4  15    3.89    0.97
  -2   4 -15    3.69    1.04
   2  -4  15    3.57    0.73
   2  -4  15    5.29    1.04
  -2   4 -15    3.28    0.84
  -2  -4 -15    3.11    0.87
   2   4  15    3.17    0.66
  -2  -4 -15    2.97    0.52
  -2   4 -15    4.48    0.96
  -2   4 -16   46.94    2.94
   2  -4  16   49.97    2.96
  -2  -4 -16   44.07    2.04
   2   4  16   48.84    2.85
   2   4  16   45.28    2.28
  -2   4 -16   48.78    2.99
  -2   4 -16   43.40    2.65
   2  -4  16   46.28    2.43
   2  -4  16   46.57    2.64
  -2   4 -16   48.09    3.15
  -2   4 -16   40.12    3.12
  -2  -4 -16   44.01    2.99
   2  -4  16   42.15    2.90
   2  -4  16   44.64    2.41
  -2   4 -16   45.15    2.93
  -2  -4 -16   48.46    2.95
  -2  -4 -16   46.20    2.96
  -2   4 -16   45.32    2.92
   2  -4  17    0.36    0.33
  -2   4 -17    0.46    0.55
   2  -4  17    0.55    0.41
  -2   4 -17    0.75    0.73
  -2   4 -17    0.87    0.56
  -2   4 -17    0.16    0.47
  -2  -4 -17    1.26    0.69
   2  -4  17   -0.23    0.45
  -2   4 -17    0.08    0.46
   2  -4  17    0.41    0.37
   2   4  17    0.16    0.48
  -2   4 -17   -0.16    0.50
   2   4  17    0.04    0.29
  -2  -4 -17    0.14    0.43
  -2  -4 -17    0.71    0.50
  -2   4 -17   -0.26    0.47
   2  -4  17   -0.07    0.43
  -2   4 -18    6.13    1.25
   2  -4  18    5.60    1.03
  -2   4 -18    6.79    1.10
  -2   4 -18    5.25    1.07
   2  -4  18    5.98    1.02
  -2  -4 -18    5.94    1.19
   2  -4  18    5.65    0.83
   2  -4  18    5.71    1.10
  -2   4 -18    4.72    0.95
  -2   4 -18    5.29    1.08
   2   4  18    7.91    1.22
   2  -4  18    3.70    0.65
  -2   4 -18    4.81    1.20
   2  -4  18    5.96    1.15
  -2  -4 -18    5.96    1.10
   2   4  18    5.16    0.83
  -2  -4 -18    6.72    1.24
  -2   4 -18    5.68    1.13
   2  -4  19   75.69    2.73
   2  -4  19   97.96    3.99
   2  -4  19   95.70    2.98
   2   4  19   96.08    3.99
   2  -4  19   95.29    3.75
   2  -4  19   94.47    4.08
  -2   4 -19   91.26    4.46
  -2   4 -19   86.37    3.78
   2  -4  19   95.02    4.16
   2   4  19   90.15    3.27
  -2   4 -19   89.01    4.72
  -2   4 -19   94.75    3.86
  -2   4 -19   89.23    4.23
  -2  -4 -19   97.01    4.30
  -2  -4 -19   99.51    4.39
  -2   4 -19   95.37    4.25
  -2   4 -19   90.38    4.22
  -2  -4 -19   95.42    4.40
  -2   4 -20   47.66    3.44
  -2   4 -20   53.28    3.07
   2  -4  20   51.98    2.71
  -2  -4 -20   53.03    3.16
  -2   4 -20   51.58    3.26
  -2   4 -20   50.94    2.64
   2   4  20   53.06    2.86
   2  -4  20   52.70    2.87
   2   4  20   48.58    2.31
   2  -4  20   55.11    3.09
   2  -4  20   51.76    2.94
  -2  -4 -20   53.33    3.16
  -2  -4 -20   52.06    3.14
   2   4  20   49.40    2.78
  -2   4 -20   48.10    3.05
  -2   4 -20   49.80    3.16
   2   4  21   18.83    1.63
   2  -4  21   19.00    1.62
  -2  -4 -21   18.75    1.83
   2  -4  21   18.42    1.54
  -2   4 -21   19.93    1.94
   2   4  21   21.25    1.73
  -2   4 -21   18.51    1.94
   2   4  21   18.90    1.39
   2  -4  21   20.48    1.81
   2  -4  21   20.41    1.84
  -2   4 -21   17.73    1.42
  -2  -4 -21   20.82    1.94
  -2   4 -21   19.02    1.85
  -2   4 -21   17.59    1.85
  -2   4 -21   19.22    2.17
  -2  -4 -22    4.94    0.96
   2   4  22    4.92    0.80
  -2   4 -22    4.37    0.94
   2  -4  22    4.61    0.73
   2  -4  22    4.42    0.78
  -2   4 -22    3.93    0.69
   2   4  22    4.49    0.76
  -2   4 -22    4.15    0.89
  -2   4 -22    4.63    1.07
   2  -4  22    4.71    0.83
   2   4  22    4.22    0.63
   2  -4  22    5.25    0.90
  -2  -4 -22    4.19    0.80
  -2   4 -22    5.20    0.99
   2   4  23   31.01    1.69
   2  -4  23   30.60    1.77
   2  -4  23   29.53    1.67
  -2  -4 -23   31.86    2.07
   2   4  23   32.45    1.82
   2  -4  23   33.35    2.04
   2  -4  23   31.73    1.87
   2   4  23   29.53    1.38
  -2  -4 -23   33.40    2.13
  -2   4 -23   34.19    2.19
  -2   4 -23   34.24    2.30
   2  -4  24    3.54    0.56
  -2   4 -24    3.39    0.82
   2   4  24    4.02    0.61
  -2  -4 -24    3.78    0.67
   2   4  24    2.38    0.40
   2  -4  24    4.53    0.66
   2  -4  24    3.91    0.68
  -2  -4 -24    2.86    0.61
  -2   4 -24    4.61    0.88
   2  -4  24    3.12    0.48
  -2  -4 -25   24.62    1.41
   2  -4  25   26.67    1.23
   2  -4  25   30.50    1.50
  -2  -4 -25   29.03    1.57
  -2   4 -25   25.61    1.37
  -2   4 -25   27.18    1.51
   2   4  26    0.72    0.23
  -2  -4 -26    0.68    0.21
   2  -4  26    0.79    0.24
  -2  -4 -26    0.80    0.27
  -2   4 -26    1.26    0.29
  -2   4 -26    1.54    0.34
  -2  -6  26    3.41    0.42
  -2  -6  26    2.88    0.38
   2   6 -26    3.24    0.46
  -2   6  26    3.48    0.45
  -2   6  25   86.85    2.58
   2   6 -25   96.03    3.00
  -2  -6  25   90.26    2.66
  -2  -6  25   80.33    2.01
   2  -6 -25   74.53    2.32
   2   6 -25   77.58    1.78
   2  -6 -24    0.22    0.25
  -2  -6  24    0.55    0.31
  -2   6  24    0.09    0.22
   2   6 -24    0.14    0.25
  -2   6  24    0.09    0.18
   2   6 -24   -0.31    0.29
  -2  -6  24    0.04    0.30
  -2  -6  24    0.29    0.27
  -2  -6  24    0.38    0.20
   2   6 -24   -0.11    0.19
  -2  -6  23   66.57    2.90
  -2   6  23   61.26    2.48
   2   6 -23   58.93    2.68
   2   6 -23   56.87    1.98
  -2   6  23   63.76    2.79
   2  -6 -23   53.82    2.21
   2   6 -23   68.99    3.25
   2   6 -23   59.88    2.42
  -2  -6  23   57.14    2.41
   2  -6 -23   58.29    2.70
  -2  -6  23   63.83    2.83
  -2  -6  23   59.59    2.34
   2  -6 -22    4.94    0.76
   2  -6 -22    5.22    0.88
  -2   6  22    6.34    1.01
  -2  -6  22    5.55    0.85
   2   6 -22    6.77    1.23
  -2   6  22    5.10    0.81
  -2  -6  22    6.83    1.10
  -2   6  22    4.99    0.64
  -2  -6  22    6.65    1.20
  -2  -6  22    5.73    0.79
   2  -6 -22    5.45    0.74
   2   6 -22    5.15    0.82
   2   6 -22    5.06    0.76
   2  -6 -22    4.90    0.87
   2   6 -22    5.24    0.90
  -2  -6  21  173.81    5.19
   2   6 -21  160.76    4.57
  -2   6  21  157.06    3.87
  -2  -6  21  161.63    4.79
  -2   6  21  172.28    4.96
   2  -6 -21  158.46    4.73
   2  -6 -21  170.19    5.25
   2   6 -21  170.72    5.30
  -2  -6  21  163.93    3.81
  -2  -6  21  163.16    4.45
  -2   6  21  178.06    5.22
   2  -6 -21  161.29    5.22
   2  -6 -21  166.70    4.83
   2   6 -21  165.66    5.17
   2   6 -21  168.32    4.69
   2  -6 -21  149.32    4.30
  -2  -6  21  171.32    5.33
  -2   6  20    6.90    0.89
   2   6 -20    6.88    1.07
  -2  -6  20    8.38    1.18
  -2  -6  20    7.73    1.09
   2  -6 -20    9.37    1.38
  -2   6  20    8.57    1.20
  -2  -6  20    7.41    1.21
   2   6 -20    7.80    1.19
   2  -6 -20    7.29    1.14
  -2   6  20    6.80    1.10
  -2  -6  20    7.38    1.04
   2  -6 -20    7.44    1.22
  -2  -6  20    7.40    0.87
  -2  -6  20    5.95    0.96
   2  -6 -20    6.56    1.02
   2   6 -20    5.55    1.07
   2   6 -20    9.12    1.21
  -2   6  19  214.63    5.94
  -2  -6  19  209.45    5.92
   2   6 -19  205.07    6.23
  -2   6  19  207.18    6.04
  -2  -6  19  195.01    5.12
   2  -6 -19  191.95    6.09
  -2  -6  19  203.76    6.24
   2  -6 -19  212.37    6.39
   2  -6 -19  194.87    5.81
  -2  -6  19  203.02    5.90
   2   6 -19  205.20    5.93
   2  -6 -19  200.53    5.75
   2   6 -19  197.83    5.49
   2   6 -19  190.94    5.93
  -2   6  19  197.69    4.76
  -2  -6  19  200.33    4.94
  -2  -6  19  199.90    5.55
   2   6 -18   -0.04    0.57
  -2  -6  18    0.42    0.39
   2   6 -18   -0.70    0.50
  -2  -6  18   -0.56    0.60
  -2   6  18    0.20    0.40
  -2   6  18    0.39    0.30
  -2  -6  18    0.09    0.47
   2   6 -18   -0.96    0.70
  -2   6  18    0.65    0.56
   2  -6 -18    0.15    0.36
   2  -6 -18    0.42    0.36
  -2  -6  18   -0.17    0.50
  -2  -6  18    0.36    0.35
   2  -6 -18    0.17    0.46
   2  -6 -18    0.45    0.43
   2   6 -18    0.52    0.48
   2  -6 -17   36.33    2.67
   2  -6 -17   39.38    2.84
  -2  -6  17   36.46    2.47
  -2  -6  17   36.80    2.73
   2   6 -17   41.76    2.85
  -2   6  17   42.86    2.79
  -2  -6  17   35.70    2.52
  -2  -6  17   36.86    1.84
   2  -6 -17   36.94    2.61
  -2  -6  17   39.88    2.69
   2  -6 -17   38.47    2.19
  -2   6  17   39.91    2.64
  -2  -6  17   37.40    2.22
   2   6 -17   40.48    2.83
  -2   6  17   36.82    2.16
   2  -6 -17   36.22    2.55
   2   6 -17   35.06    2.41
   2   6 -17   34.05    2.57
  -2  -6  17   37.79    2.88
   2  -6 -16  161.40    5.41
   2   6 -16  172.21    5.85
  -2  -6  16  165.91    5.55
  -2  -6  16  154.00    3.94
  -2   6  16  161.48    4.50
   2  -6 -16  172.68    5.89
   2   6 -16  171.64    5.72
  -2   6  16  174.16    5.69
  -2  -6  16  165.51    5.14
   2  -6 -16  154.37    4.56
  -2  -6  16  160.33    4.51
  -2  -6  16  164.89    5.21
  -2  -6  16  167.72    5.85
   2  -6 -16  157.05    5.48
   2  -6 -16  160.19    5.22
   2   6 -16  154.22    4.86
   2   6 -16  178.93    5.47
  -2  -6  16  151.15    3.81
  -2   6  16  168.62    5.45
  -2  -6  15  700.13    8.63
   2  -6 -15  749.98   12.18
  -2  -6  15  749.34   11.52
  -2  -6  15  751.49   12.01
   2  -6 -15  734.73   11.45
  -2   6  15  758.32   11.16
  -2   6  15  734.19   11.48
   2  -6 -15  715.42   11.18
   2   6 -15  752.19   11.68
  -2  -6  15  744.88   10.69
   2  -6 -15  728.49   10.08
   2   6 -15  762.30   12.29
  -2  -6  15  719.40    9.29
  -2  -6  15  736.27   10.75
  -2   6  15  732.18    9.49
  -2  -6  15  725.66    8.50
   2  -6 -15  734.31   10.91
   2   6 -15  699.23   10.10
   2   6 -15  745.06   10.61
   2   6 -15  717.09   12.05
   2  -6 -14  231.61    6.24
  -2  -6  14  223.70    4.91
   2   6 -14  248.39    6.69
  -2  -6  14  239.92    5.96
  -2  -6  14  238.62    6.56
  -2  -6  14  237.02    6.39
   2   6 -14  236.54    6.41
   2  -6 -14  244.84    6.85
  -2   6  14  228.10    4.65
   2  -6 -14  231.22    6.21
   2  -6 -14  226.54    5.65
   2   6 -14  240.73    6.92
  -2   6  14  234.16    6.05
  -2  -6  14  229.57    5.11
  -2  -6  14  237.09    5.93
  -2   6  14  235.97    6.41
   2  -6 -14  231.12    5.99
   2   6 -14  219.08    5.48
   2   6 -14  230.18    5.69
  -2  -6  14  223.53    4.74
   2  -6 -13  386.52    7.67
  -2  -6  13  391.37    6.25
  -2  -6  13  386.41    7.47
  -2  -6  13  384.70    8.15
   2   6 -13  400.55    8.21
  -2  -6  13  365.64    6.31
   2   6 -13  384.09    7.91
   2  -6 -13  403.68    8.63
  -2   6  13  395.45    8.24
   2   6 -13  414.45    8.95
   2  -6 -13  393.00    7.82
  -2   6  13  392.96    6.37
  -2  -6  13  372.87    6.27
  -2  -6  13  389.68    7.41
  -2   6  13  398.90    7.65
  -2  -6  13  396.31    8.01
   2  -6 -13  385.39    7.48
   2   6 -13  375.13    6.89
   2   6 -13  375.45    7.02
   2  -6 -13  389.62    7.30
   2  -6 -12   26.28    1.99
   2   6 -12   27.43    2.36
  -2  -6  12   26.52    2.14
  -2  -6  12   25.19    2.09
   2   6 -12   26.23    2.01
   2  -6 -12   26.55    1.97
  -2   6  12   27.80    2.10
  -2  -6  12   27.32    1.95
  -2   6  12   27.21    1.71
   2  -6 -12   26.79    1.91
   2   6 -12   27.61    2.08
  -2  -6  12   25.82    1.55
  -2  -6  12   27.42    1.92
   2  -6 -12   29.08    2.25
   2  -6 -12   27.60    1.97
   2   6 -12   25.39    1.76
   2   6 -12   24.72    1.71
  -2   6  12   28.62    1.99
  -2  -6  12   26.18    1.65
  -2   6  11   73.85    2.87
  -2   6  11   72.49    3.05
  -2  -6  11   71.21    3.22
   2   6 -11   76.32    3.74
   2  -6 -11   70.87    3.05
   2   6 -11   70.85    3.13
  -2  -6  11   69.91    2.61
  -2   6  11   74.88    3.37
  -2  -6  11   72.74    3.30
  -2   6  11   71.08    2.36
   2  -6 -11   71.02    3.11
   2  -6 -11   77.70    3.56
   2  -6 -11   75.32    3.15
   2   6 -11   70.93    2.92
  -2  -6  11   72.86    2.98
  -2  -6  11   70.89    3.01
   2   6 -11   72.85    2.84
  -2  -6  11   66.03    2.22
   2  -6 -11   68.50    2.97
   2   6 -11   68.20    2.59
  -2   6  10    0.25    0.39
   2  -6 -10    0.39    0.33
  -2   6  10    0.02    0.26
  -2  -6  10    0.26    0.34
  -2  -6  10    0.59    0.46
   2   6 -10    0.49    0.32
   2   6 -10   -0.19    0.26
  -2  -6  10    0.27    0.19
   2  -6 -10    0.63    0.34
   2  -6 -10    0.26    0.36
   2   6 -10    0.01    0.28
   2  -6 -10    1.48    0.49
  -2  -6  10    0.23    0.29
  -2  -6  10    0.24    0.28
   2  -6 -10    0.18    0.30
   2   6 -10   -0.01    0.28
  -2   6  10    0.47    0.30
   2  -6  -9  257.07    6.06
  -2  -6   9  253.41    5.28
   2   6  -9  228.10    5.10
   2  -6  -9  256.46    5.30
  -2   6   9  243.35    5.10
   2  -6  -9  246.94    4.77
  -2   6   9  250.56    5.25
  -2   6   9  253.90    5.71
   2  -6  -9  254.77    5.46
   2  -6  -9  252.87    5.57
  -2  -6   9  240.36    5.40
   2  -6  -9  226.18    7.20
  -2  -6   9  233.12    3.56
  -2  -6   9  236.25    4.89
   2  -6  -9  246.12    5.18
  -2  -6   9  257.71    5.70
  -2  -6   9  245.39    4.69
  -2  -6   8   13.49    1.28
  -2   6   8   15.23    1.29
  -2  -6   8   16.24    1.33
   2  -6  -8   14.48    2.14
   2  -6  -8   14.24    1.33
   2  -6  -8   15.05    1.44
  -2  -6   8   15.04    1.29
  -2  -6   8   15.95    1.36
   2  -6  -8   12.30    1.71
   2   6  -8   13.93    1.19
   2  -6  -8   15.50    1.27
  -2  -6   8   14.47    1.12
   2  -6  -8   16.63    1.24
  -2  -6   8   14.78    1.14
   2  -6  -8   16.19    1.30
   2  -6  -8   15.78    1.31
  -2   6   8   14.05    1.17
  -2  -6   7   36.95    1.77
   2  -6  -7   37.08    1.82
   2   6  -7   38.23    4.20
  -2  -6   7   33.97    1.88
  -2  -6   7   37.98    2.09
  -2  -6   7   33.72    1.92
   2  -6  -7   34.75    2.04
  -2  -6   7   32.01    2.09
   2  -6  -7   37.41    1.95
  -2   6   7   35.12    3.39
   2  -6  -7   37.64    2.03
   2  -6  -7   35.95    3.89
  -2   6   7   36.25    1.79
  -2  -6   7   35.62    3.74
  -2  -6   7   36.32    1.88
   2  -6  -7   36.72    1.80
  -2   6   7   38.18    1.99
   2  -6  -7   32.27    2.82
   2   6  -7   31.72    1.69
  -2  -6   6   37.30    1.87
   2   6  -6   33.67    1.61
   2  -6  -6   39.86    2.07
   2  -6  -6   40.71    1.92
  -2  -6   6   38.17    1.88
  -2   6   6   34.99    3.39
  -2  -6   6   33.07    1.94
  -2   6   6   40.91    3.98
   2   6  -6   33.23    3.73
   2  -6  -6   35.46    3.79
   2   6  -6   35.48    3.91
   2  -6  -6   42.16    2.06
   2  -6  -6   41.65    4.26
   2  -6  -6   40.97    1.88
   2   6  -6   35.03    3.92
   2   6  -6   36.64    3.74
  -2   6   6   40.63    3.93
  -2  -6   6   39.44    2.06
   2  -6  -6   37.75    3.09
  -2  -6   6   39.10    1.80
  -2  -6   6   35.69    3.71
  -2   6   6   40.27    2.01
   2  -6  -5   33.51    1.68
  -2   6   5   33.52    3.24
  -2  -6   5   34.41    1.81
   2   6  -5   28.10    1.30
  -2  -6   5   29.13    1.56
  -2   6   5   31.50    3.44
   2   6  -5   31.35    3.52
   2  -6  -5   30.23    3.49
  -2   6   5   33.84    3.17
  -2   6   5   33.75    3.51
   2   6  -5   27.49    3.43
   2  -6  -5   37.07    3.97
  -2  -6   5   28.37    3.29
   2  -6  -5   31.51    2.86
   2   6  -5   33.04    3.48
   2  -6  -5   33.31    1.77
   2   6  -5   30.08    3.44
  -2   6   5   33.60    1.77
   2  -6  -4    3.48    0.67
  -2  -6   4    1.77    0.30
  -2  -6   4    2.07    0.45
   2  -6  -4    2.66    0.50
   2  -6  -4    1.50    0.72
   2   6  -4    1.60    0.71
  -2   6   4    2.76    1.07
   2   6  -4    1.58    0.30
   2  -6  -4    1.99    0.57
  -2   6   4    5.34    0.89
  -2   6   4    1.32    0.73
  -2   6   4    1.80    0.64
   2   6  -4    1.15    0.65
   2  -6  -4    0.92    0.58
   2  -6  -4    2.26    1.05
  -2  -6   4    2.11    1.07
   2   6  -4    1.97    0.95
  -2   6   4    2.23    1.00
  -2  -6   4    2.04    0.43
   2   6  -4    1.64    0.77
   2   6  -3   51.76    4.12
  -2   6   3  164.27    7.50
  -2   6   3  131.93    5.99
  -2  -6   3   50.21    3.88
  -2   6   3   87.18    5.26
   2  -6  -3   77.33    4.95
  -2   6   3  103.42    6.14
   2   6  -3   54.19    4.23
   2  -6  -3  140.16    7.93
   2   6  -3   55.20    4.67
   2  -6  -3  107.72    6.76
   2   6  -3   53.64    4.17
   2  -6  -3   95.22    3.09
  -2   6   3  156.35    7.73
   2  -6  -2  934.67    7.79
  -2   6   2  949.06   15.54
  -2   6   2 1015.13   18.22
   2  -6  -2  921.73    8.94
   2  -6  -2  831.69   15.14
   2  -6  -2  948.58   19.01
  -2   6   2  790.45   15.04
   2  -6  -2  813.88   14.52
  -2   6   2  912.26   17.45
   2   6  -2  753.86   15.20
  -2   6   2  926.51   17.26
   2   6  -2  756.57   16.77
   2  -6  -2  984.12   19.53
  -2  -6   2  681.98   13.49
   2   6  -2  714.95   14.00
   2   6  -2  719.64   14.75
  -2   6   1  872.68    6.41
  -2   6   1  811.57    8.63
   2   6  -1  912.42   15.45
   2  -6  -1  786.66    7.00
   2  -6  -1  862.10   15.52
   2   6  -1  811.54   10.48
  -2   6   1  786.53   14.64
   2  -6  -1  814.09   14.18
  -2   6   1  859.24   16.62
   2  -6  -1  943.05   18.75
   2   6  -1 1111.39   20.31
   2  -6  -1  849.05   18.33
  -2  -6   1  875.14   14.74
  -2   6   1  907.36   16.90
  -2   6   1  909.44   16.65
   2   6  -1  822.09   15.25
  -2   6   1  872.59   15.19
   2  -6  -1  838.05    7.50
   2   6  -1 1025.30   17.47
   2  -6  -1  875.13    8.58
  -2   6   0  276.12    9.42
   2  -6   0  274.73    3.78
   2  -6   0  306.13   10.71
  -2   6   0  292.09    5.25
   2  -6   0  282.47    9.07
   2   6   0  332.01    9.91
  -2   6   0  282.67    9.39
   2   6   0  285.38    4.63
  -2   6   0  284.40    9.40
  -2   6   0  256.50    8.33
   2  -6   0  265.65    8.09
   2   6   0  378.60   10.01
   2   6   0  417.14   12.05
   2  -6   0  269.72    9.88
  -2   6   0  280.84   10.21
  -2   6   0  297.90    9.06
   2   6   0  365.04    9.65
   2  -6   0  293.66    4.53
  -2   6   0  284.19    4.06
  -2  -6   0  368.17    5.64
  -2  -6   0  361.67    8.38
   2   6   0  320.07    4.79
   2  -6   0  290.75    5.11
   2  -6   1  189.96    3.73
   2  -6   1  184.24    2.85
  -2   6  -1  180.59    3.42
  -2   6  -1  176.61    7.52
  -2   6  -1  186.58    4.07
  -2   6  -1  176.89    7.13
   2  -6   1  200.36    4.22
   2  -6   1  191.73    8.33
   2   6   1  279.83    8.20
  -2   6  -1  183.64    7.97
   2  -6   1  182.08    7.98
   2   6   1  282.28    9.66
  -2   6  -1  185.07    8.08
   2  -6   1  181.61    6.68
   2   6   1  266.35    8.04
  -2   6  -1  174.22    7.50
   2   6   1  243.77    7.84
  -2   6  -1  186.78    7.68
   2   6   2  132.81    5.65
  -2  -6  -2  131.67    3.28
   2  -6   2   92.94    2.69
  -2   6  -2   93.56    2.90
   2   6   2  128.97    5.51
  -2   6  -2   92.10    5.33
   2  -6   2   88.40    6.12
   2  -6   2   93.11    4.90
  -2   6  -2   89.85    5.48
   2  -6   2   90.78    5.76
   2   6   2  140.77    5.56
  -2   6  -2   93.91    5.71
   2  -6   2   91.77    2.22
   2  -6   2   87.08    5.51
   2   6   2  138.89    6.67
  -2   6  -2   89.55    5.62
  -2   6  -2   93.21    5.44
  -2   6  -2   93.88    5.56
   2  -6   2   99.88    3.03
  -2   6  -2   91.52    2.59
   2  -6   3  225.82    4.35
   2  -6   3  217.89    3.59
  -2   6  -3  219.63    8.40
  -2   6  -3  215.25    4.24
  -2   6  -3  222.97    4.49
   2  -6   3  214.15    7.53
   2  -6   3  237.23    4.75
   2  -6   3  212.79    8.55
  -2   6  -3  219.74    8.57
   2  -6   3  223.65    8.55
   2  -6   3  219.70    8.99
  -2   6  -3  218.29    8.73
   2   6   3  298.85    7.79
   2   6   3  314.89   10.09
   2  -6   3  216.87    9.79
  -2   6  -3  219.60    8.54
   2   6   3  290.90    8.60
  -2   6  -3  220.11    8.65
   2   6   3  271.72    8.05
  -2   6  -3  211.40    8.76
  -2   6  -4   41.82    1.95
   2  -6   4   40.80    1.61
   2  -6   4   39.35    3.33
   2  -6   4   42.55    1.99
   2   6   4   27.82    1.16
  -2   6  -4   37.97    3.62
   2   6   4   28.75    1.19
   2  -6   4   44.27    3.88
   2  -6   4   40.26    3.85
  -2   6  -4   42.80    3.96
   2  -6   4   36.15    3.47
  -2   6  -4   41.98    1.96
   2   6   4   47.30    4.18
  -2   6  -4   39.64    3.68
  -2   6  -4   42.94    3.96
   2  -6   4   37.33    4.12
  -2   6  -4   40.09    3.67
   2   6   4   40.69    3.20
   2  -6   4   45.34    2.12
  -2   6  -4   42.63    3.87
   2   6   4   41.47    2.92
   2  -6   5    5.71    0.81
  -2   6  -5    6.36    1.47
  -2   6  -5    6.11    0.75
   2   6   5    5.39    1.02
   2  -6   5    5.24    0.76
   2   6   5    4.81    1.27
  -2   6  -5    5.46    0.77
   2   6   5    4.69    1.06
   2   6   5    4.57    0.63
   2   6   5    3.91    0.61
   2  -6   5    7.13    1.66
   2  -6   5    4.91    1.26
   2  -6   5    5.58    0.63
   2  -6   5    6.49    1.61
  -2   6  -5    4.93    1.35
   2  -6   5    5.28    1.38
  -2   6  -5    4.37    1.36
  -2   6  -5    3.97    1.19
  -2   6  -5    5.77    0.74
  -2   6  -5    5.90    0.76
  -2  -6  -5    5.42    0.73
   2  -6   5    5.72    0.82
  -2   6  -5    4.81    1.27
  -2   6  -6   -0.10    0.24
   2  -6   6   -0.15    0.30
  -2   6  -6    0.29    0.23
   2  -6   6    0.41    0.32
  -2   6  -6    0.04    0.39
   2   6   6    0.81    0.43
  -2   6  -6    0.20    0.25
   2  -6   6    0.58    0.28
   2  -6   6    0.19    0.18
   2  -6   6   -0.27    0.48
   2  -6   6   -0.55    0.71
  -2   6  -6    0.95    0.79
   2   6   6   -0.23    0.38
  -2   6  -6   -0.64    0.68
   2   6   6   -0.35    0.35
  -2   6  -6   -0.06    0.30
  -2   6  -6    0.00    0.33
  -2   6  -6   -0.37    0.31
  -2  -6  -6   -0.26    0.23
   2  -6   6    0.56    0.41
  -2   6  -7   36.92    1.81
  -2   6  -7   38.11    1.94
  -2   6  -7   40.83    2.27
   2  -6   7   38.90    1.80
  -2  -6  -7   37.22    1.77
   2  -6   7   37.02    2.04
   2  -6   7   39.66    2.16
   2  -6   7   35.02    3.24
   2  -6   7   38.70    2.17
   2  -6   7   35.03    3.12
   2   6   7   38.30    2.96
  -2   6  -7   35.60    3.42
  -2  -6  -7   42.11    1.80
   2   6   7   38.92    3.15
  -2   6  -7   37.46    2.07
  -2   6  -7   38.33    1.81
  -2   6  -7   38.90    1.84
  -2  -6  -7   39.24    1.70
  -2  -6  -7   39.28    1.99
  -2   6  -8   17.69    1.57
  -2   6  -8   18.86    1.41
   2  -6   8   18.32    1.30
  -2  -6  -8   17.31    1.33
  -2  -6  -8   18.45    1.29
   2  -6   8   17.56    1.11
   2  -6   8   18.65    1.52
  -2   6  -8   17.01    1.23
  -2  -6  -8   16.83    1.01
   2  -6   8   20.01    1.58
  -2   6  -8   17.87    1.32
   2  -6   8   15.61    1.90
   2   6   8   17.05    2.09
  -2   6  -8   17.68    1.49
   2  -6   8   20.00    1.58
  -2   6  -8   18.47    1.35
  -2  -6  -8   19.19    1.31
  -2  -6  -8   19.38    1.46
  -2   6  -8   19.46    1.42
   2  -6   9  115.56    3.97
  -2   6  -9  103.95    2.83
  -2  -6  -9  109.86    3.42
   2  -6   9  106.65    3.29
   2  -6   9  108.34    3.74
  -2   6  -9  110.42    4.10
  -2  -6  -9  108.68    3.50
  -2   6  -9  111.39    3.55
   2  -6   9  100.85    2.74
   2  -6   9  112.90    3.72
  -2   6  -9  106.41    3.51
  -2   6  -9  110.09    3.83
  -2   6  -9  106.71    3.42
   2  -6   9  104.74    3.52
  -2  -6  -9  110.18    3.38
  -2  -6  -9  109.63    3.59
  -2   6  -9  117.98    3.66
  -2   6 -10    1.20    0.41
   2  -6  10    1.63    0.57
   2  -6  10    1.61    0.42
  -2   6 -10    1.30    0.48
   2  -6  10    1.39    0.44
  -2   6 -10    1.85    0.56
  -2  -6 -10    1.49    0.40
  -2   6 -10    1.10    0.38
  -2   6 -10    2.09    0.75
  -2   6 -10    1.47    0.50
   2  -6  10    1.39    0.52
  -2   6 -10    1.10    0.42
   2  -6  10    1.71    0.51
  -2  -6 -10    1.14    0.32
  -2  -6 -10    1.21    0.38
   2  -6  10    1.74    0.48
  -2   6 -11  331.07    7.70
   2  -6  11  312.29    6.13
   2  -6  11  295.85    6.57
  -2  -6 -11  324.82    6.70
   2  -6  11  318.66    6.87
  -2  -6 -11  324.25    6.50
   2  -6  11  314.81    7.12
   2   6  11  306.55    5.82
  -2   6 -11  302.31    5.49
  -2   6 -11  324.40    6.75
  -2   6 -11  322.21    6.61
   2  -6  11  322.58    6.55
  -2   6 -11  318.72    7.19
  -2   6 -11  312.09    6.47
  -2  -6 -11  316.44    6.50
  -2   6 -11  315.19    6.61
  -2   6 -12    0.48    0.32
   2  -6  12    0.28    0.35
  -2   6 -12    0.49    0.46
  -2  -6 -12    0.60    0.52
   2  -6  12    0.21    0.37
   2   6  12    0.08    0.27
  -2   6 -12   -0.14    0.28
  -2   6 -12   -0.09    0.34
  -2   6 -12    0.27    0.45
  -2   6 -12    0.38    0.45
  -2   6 -12    0.34    0.48
   2  -6  12    0.29    0.47
  -2  -6 -12    0.11    0.34
   2  -6  12    0.60    0.70
  -2  -6 -12   -0.03    0.31
   2  -6  12    0.05    0.27
   2  -6  13    0.32    0.31
   2   6  13    0.22    0.30
  -2   6 -13    0.45    0.43
   2  -6  13    0.93    0.57
   2  -6  13    0.60    0.45
  -2   6 -13    0.60    0.42
  -2  -6 -13    0.26    0.41
   2  -6  13    0.17    0.28
  -2   6 -13    0.37    0.68
   2  -6  13    0.96    0.67
  -2   6 -13    0.96    0.64
  -2   6 -13    0.75    0.51
  -2   6 -13    0.88    0.63
  -2   6 -13    0.19    0.49
   2  -6  13    0.57    0.38
  -2  -6 -13    0.11    0.38
  -2  -6 -13    1.16    0.55
  -2   6 -13    0.69    0.38
  -2  -6 -14    7.41    1.24
  -2   6 -14    6.87    1.16
   2   6  14    7.23    0.90
  -2   6 -14    6.96    0.98
  -2   6 -14    7.12    1.23
   2  -6  14    7.66    1.07
  -2   6 -14    8.02    1.27
   2  -6  14    7.12    1.03
   2  -6  14    6.84    1.03
  -2   6 -14    8.08    1.45
   2  -6  14    8.07    1.24
  -2   6 -14    6.89    1.36
   2  -6  14    7.67    1.16
   2  -6  14    7.66    1.23
  -2   6 -14    8.62    1.26
  -2  -6 -14    6.76    1.17
  -2  -6 -14    7.90    1.10
  -2   6 -15    1.06    0.47
  -2   6 -15    1.99    0.76
   2  -6  15    1.97    0.56
  -2   6 -15    2.76    0.89
  -2   6 -15    1.95    0.79
   2  -6  15    2.56    0.71
   2  -6  15    1.61    0.73
   2  -6  15    1.53    0.53
   2   6  15    2.24    0.58
   2  -6  15    1.97    0.53
  -2   6 -15    1.54    0.74
   2  -6  15    2.27    0.79
  -2   6 -15    1.89    0.71
  -2  -6 -15    1.91    0.63
  -2  -6 -15    2.35    0.61
  -2   6 -15    1.80    0.65
  -2  -6 -15    2.19    0.71
  -2   6 -16   36.84    2.82
   2  -6  16   32.25    2.22
   2  -6  16   36.29    2.44
  -2   6 -16   29.58    2.06
  -2  -6 -16   35.06    2.69
  -2   6 -16   33.33    2.61
  -2   6 -16   34.61    2.59
   2  -6  16   31.89    2.04
  -2   6 -16   34.19    2.99
   2   6  16   33.55    1.79
   2  -6  16   34.87    2.60
   2  -6  16   34.21    2.18
   2  -6  16   33.97    2.53
  -2   6 -16   32.90    2.43
  -2  -6 -16   33.71    2.59
  -2  -6 -16   32.01    2.14
  -2   6 -16   34.33    2.64
   2  -6  16   28.66    1.84
   2  -6  17    3.35    0.83
   2  -6  17    3.01    0.87
   2  -6  17    2.10    0.54
  -2   6 -17    3.09    0.91
  -2   6 -17    2.16    0.80
  -2  -6 -17    2.59    0.82
   2   6  17    2.94    0.84
   2  -6  17    2.54    0.64
   2  -6  17    2.79    0.73
  -2   6 -17    2.79    0.74
  -2   6 -17    2.13    0.61
  -2   6 -17    2.48    0.96
   2  -6  17    2.62    0.79
  -2   6 -17    2.41    0.75
  -2  -6 -17    2.18    0.73
   2  -6  17    3.68    0.82
  -2  -6 -17    2.22    0.54
  -2   6 -17    2.47    0.75
  -2   6 -18    2.32    0.80
   2   6  18    1.53    0.59
   2  -6  18    2.18    0.57
  -2   6 -18    1.98    0.78
  -2  -6 -18    1.53    0.79
   2  -6  18    2.61    0.63
   2  -6  18    0.86    0.40
  -2   6 -18    1.50    0.47
  -2   6 -18    2.38    0.74
   2  -6  18    1.17    0.28
  -2   6 -18    2.10    0.90
   2  -6  18    1.81    0.73
  -2   6 -18    1.30    0.52
  -2  -6 -18    2.43    0.86
   2  -6  18    2.21    0.64
   2  -6  18    2.20    0.65
  -2  -6 -18    1.59    0.40
  -2   6 -18    1.79    0.66
   2  -6  19    3.57    0.79
  -2  -6 -19    3.63    0.93
  -2  -6 -19    3.90    0.92
   2  -6  19    4.91    0.92
  -2   6 -19    4.89    1.00
   2  -6  19    3.65    0.77
  -2   6 -19    3.34    0.76
  -2   6 -19    4.06    0.95
  -2   6 -19    2.64    1.07
   2  -6  19    3.61    0.77
  -2   6 -19    2.31    0.77
  -2   6 -19    3.90    0.97
   2  -6  19    3.41    0.73
  -2  -6 -19    3.74    0.87
  -2  -6 -19    3.28    0.56
   2   6  19    2.62    0.77
   2  -6  20    3.04    0.62
   2  -6  20    3.94    0.76
  -2  -6 -20    2.86    0.72
   2   6  20    2.83    0.73
  -2   6 -20    4.00    0.82
  -2  -6 -20    5.30    1.05
   2  -6  20    2.98    0.61
   2  -6  20    4.19    0.65
  -2   6 -20    4.06    0.90
  -2   6 -20    3.57    0.92
   2  -6  20    3.42    0.77
  -2   6 -20    2.94    0.78
   2  -6  20    3.08    0.71
  -2  -6 -20    3.31    0.79
  -2   6 -20    2.70    0.84
  -2   6 -20    3.20    0.85
   2  -6  21   55.18    2.55
   2   6  21   58.00    2.67
   2  -6  21   54.54    2.37
  -2  -6 -21   62.73    3.09
   2  -6  21   54.95    2.02
  -2  -6 -21   58.40    2.98
  -2   6 -21   57.83    2.57
   2   6  21   56.50    2.51
  -2   6 -21   55.31    3.42
   2  -6  21   55.57    2.49
   2  -6  21   60.79    2.97
  -2  -6 -21   63.40    3.08
  -2   6 -21   56.99    2.88
  -2   6 -21   54.30    3.02
   2  -6  22    0.70    0.27
  -2   6 -22    0.18    0.21
   2   6  22    0.70    0.31
  -2   6 -22    0.17    0.37
  -2  -6 -22    0.70    0.47
  -2   6 -22    0.46    0.46
   2  -6  22    0.44    0.28
   2  -6  22    0.34    0.31
  -2  -6 -22    0.96    0.46
   2  -6  22   -0.59    0.30
  -2   6 -22    0.75    0.41
   2   6  22   -0.21    0.21
   2  -6  23   63.35    2.15
   2   6  23   69.60    2.37
   2  -6  23   69.55    2.29
   2  -6  23   77.04    2.74
  -2  -6 -23   67.27    2.60
  -2  -6 -23   77.20    2.82
  -2   6 -23   68.28    2.64
  -2   6 -23   67.83    2.85
   2   6  23   65.34    2.06
  -2   6 -24    5.26    0.70
   2   6  24    5.47    0.92
  -2  -6 -24    5.51    0.65
   2  -6  24    6.07    0.58
   2  -6  24    6.17    0.68
  -2  -6 -24    7.84    0.99
  -2   6 -24    5.80    0.73
   2  -6  25   52.80    1.51
  -2  -6 -25   56.07    1.69
  -2   6 -25   50.92    1.60
   2  -8 -24   21.78    1.12
  -2   8  24   24.35    1.21
   2   8 -24   24.55    1.34
  -2  -8  24   22.90    1.20
  -2  -8  24   24.28    1.25
  -2   8  23  149.97    3.52
  -2  -8  23  145.06    3.64
   2   8 -23  153.29    3.91
  -2  -8  23  149.07    3.56
  -2  -8  22    1.19    0.48
   2  -8 -22    1.77    0.47
   2   8 -22    2.09    0.48
  -2  -8  22    0.99    0.37
  -2  -8  22    1.85    0.45
  -2   8  22    1.62    0.41
   2   8 -22    2.10    0.54
  -2  -8  22    1.27    0.30
  -2   8  22    1.73    0.44
   2  -8 -22    1.25    0.32
   2   8 -22    1.32    0.38
  -2   8  21   30.01    1.91
  -2  -8  21   29.85    1.82
  -2  -8  21   30.52    2.07
   2   8 -21   28.24    1.80
   2   8 -21   27.63    1.62
  -2   8  21   30.45    1.83
   2   8 -21   31.69    2.16
  -2  -8  21   29.58    1.93
  -2  -8  21   30.30    1.60
   2  -8 -21   29.38    2.00
   2   8 -21   27.90    1.71
   2  -8 -21   29.63    1.79
   2  -8 -21   28.76    1.90
   2  -8 -20    3.92    0.82
  -2   8  20    4.30    0.80
   2   8 -20    3.93    0.69
   2  -8 -20    3.96    0.80
  -2  -8  20    3.21    0.70
   2   8 -20    3.87    0.75
   2  -8 -20    4.12    0.69
  -2   8  20    2.52    0.44
  -2  -8  20    3.59    0.75
   2   8 -20    3.15    0.66
  -2  -8  20    3.68    0.68
  -2  -8  20    4.16    0.83
  -2   8  20    3.47    0.72
   2  -8 -20    3.51    0.69
   2   8 -20    3.68    0.76
   2  -8 -19   25.61    2.11
  -2   8  19   27.50    2.05
   2   8 -19   25.00    1.89
   2  -8 -19   23.63    1.78
  -2   8  19   26.53    1.51
  -2  -8  19   25.42    1.99
   2   8 -19   26.49    1.86
   2  -8 -19   26.16    2.06
  -2   8  19   28.39    2.01
  -2  -8  19   26.73    2.04
  -2  -8  19   28.33    2.23
  -2  -8  19   26.35    1.81
  -2  -8  19   27.42    2.05
   2   8 -19   28.47    2.19
   2   8 -19   25.11    1.89
   2  -8 -19   25.41    2.04
   2  -8 -18   19.62    1.90
   2   8 -18   19.78    1.74
   2   8 -18   20.65    2.01
  -2  -8  18   18.40    1.77
  -2   8  18   19.44    1.41
  -2  -8  18   18.13    1.99
   2   8 -18   19.01    1.66
  -2  -8  18   19.49    1.98
   2  -8 -18   20.20    1.96
  -2   8  18   21.50    1.92
   2  -8 -18   18.67    1.68
  -2  -8  18   20.39    1.36
  -2  -8  18   20.05    1.88
  -2   8  18   22.10    1.95
  -2  -8  18   20.18    1.80
   2   8 -18   15.02    1.60
  -2  -8  17   41.49    2.82
   2  -8 -17   42.03    2.83
   2  -8 -17   43.62    2.88
   2   8 -17   43.58    2.96
   2   8 -17   39.95    2.41
  -2   8  17   40.91    2.10
  -2  -8  17   41.18    2.69
  -2  -8  17   41.50    3.08
   2  -8 -17   39.57    2.58
  -2   8  17   43.73    2.75
  -2  -8  17   43.16    2.75
   2  -8 -17   38.84    2.14
  -2  -8  17   37.75    2.55
  -2  -8  17   40.31    2.09
  -2   8  17   45.48    2.79
   2   8 -17   39.37    2.50
   2   8 -17   36.65    2.42
  -2  -8  16  156.09    5.50
   2   8 -16  160.87    5.94
  -2  -8  16  147.07    4.19
  -2   8  16  153.73    4.21
  -2  -8  16  154.02    5.27
   2   8 -16  149.43    4.71
   2  -8 -16  166.48    5.72
  -2  -8  16  141.37    3.76
  -2   8  16  164.84    5.52
   2   8 -16  146.81    4.71
  -2  -8  16  151.04    5.77
  -2   8  16  163.20    5.36
   2  -8 -16  144.90    4.46
   2  -8 -16  148.78    5.42
  -2  -8  16  151.24    5.01
   2   8 -16  149.30    4.96
   2  -8 -16  152.14    5.13
   2   8 -15   66.53    3.85
  -2   8  15   64.96    3.50
   2  -8 -15   58.78    3.23
  -2  -8  15   59.50    2.80
  -2  -8  15   61.38    3.48
  -2  -8  15   60.54    3.67
   2   8 -15   61.25    2.98
   2  -8 -15   65.16    3.61
  -2  -8  15   59.13    2.58
  -2  -8  15   60.26    3.31
  -2   8  15   64.30    3.36
  -2  -8  15   60.74    3.14
   2  -8 -15   60.82    3.00
   2  -8 -15   59.59    3.45
  -2   8  15   56.86    2.61
   2   8 -15   57.81    3.14
   2   8 -15   56.53    2.94
  -2   8  14   39.57    2.04
   2  -8 -14   42.33    2.87
   2   8 -14   39.79    3.02
  -2  -8  14   38.32    2.13
  -2  -8  14   39.93    2.70
  -2  -8  14   37.84    2.87
   2   8 -14   38.07    2.33
  -2  -8  14   39.43    2.83
  -2   8  14   42.16    2.85
  -2   8  14   41.39    2.65
   2  -8 -14   37.20    2.47
   2  -8 -14   39.50    2.79
  -2  -8  14   38.93    2.50
   2   8 -14   38.74    2.54
   2  -8 -14   40.28    2.71
   2   8 -14   35.23    2.31
  -2  -8  14   40.18    2.35
  -2  -8  13    9.44    1.21
   2  -8 -13   10.47    1.44
  -2   8  13   10.83    1.40
   2  -8 -13   10.90    1.44
  -2   8  13   11.28    1.18
  -2  -8  13    9.19    1.47
  -2   8  13   12.06    1.58
  -2  -8  13    8.69    1.31
   2  -8 -13   10.48    1.36
  -2  -8  13    9.82    1.39
   2   8 -13    8.69    1.16
  -2  -8  13   10.78    1.18
   2   8 -13   10.91    1.24
   2  -8 -13   11.51    1.51
   2   8 -13   11.74    1.43
   2   8 -13    9.69    1.19
   2   8 -13   10.37    1.59
   2   8 -12   74.76    4.10
  -2   8  12   70.32    3.34
  -2  -8  12   71.00    3.50
  -2  -8  12   73.14    3.06
  -2  -8  12   74.17    3.75
  -2   8  12   73.18    2.58
  -2   8  12   76.31    3.84
   2  -8 -12   76.42    3.77
  -2   8  12   72.58    3.09
   2  -8 -12   72.59    3.58
   2  -8 -12   71.87    3.44
   2  -8 -12   72.97    3.52
  -2  -8  12   71.17    3.22
   2   8 -12   71.06    2.98
  -2  -8  12   77.12    3.81
   2   8 -12   74.89    3.33
   2   8 -12   68.20    2.89
  -2  -8  11  220.46    4.19
  -2   8  11  231.49    5.88
  -2   8  11  249.89    6.75
   2   8 -11  233.23    5.15
  -2  -8  11  234.80    6.16
  -2  -8  11  249.98    6.73
   2  -8 -11  241.71    6.51
   2   8 -11  247.30    7.33
  -2  -8  11  228.56    5.45
   2  -8 -11  243.12    6.37
   2  -8 -11  231.10    6.14
   2  -8 -11  234.66    6.26
  -2  -8  11  234.17    6.50
  -2  -8  11  226.31    5.52
   2   8 -11  251.16    5.92
  -2   8  11  243.32    5.84
   2   8 -11  224.23    4.90
   2  -8 -10    2.84    0.76
  -2  -8  10    2.05    0.57
   2  -8 -10    2.45    0.64
  -2   8  10    3.60    0.82
   2   8 -10    2.02    0.46
  -2  -8  10    2.42    0.75
  -2  -8  10    2.25    0.62
  -2   8  10    3.02    0.73
  -2   8  10    3.30    0.80
   2  -8 -10    2.70    0.73
  -2  -8  10    2.75    0.53
   2  -8 -10    2.95    0.63
   2  -8 -10    2.90    0.71
  -2  -8  10    2.45    0.51
   2   8 -10    2.47    0.82
  -2  -8  10    1.50    0.40
  -2  -8  10    1.69    0.54
   2  -8  -9  105.84    4.10
   2  -8  -9  102.41    3.89
  -2  -8   9   99.75    3.81
  -2  -8   9  107.27    4.26
   2  -8  -9  101.21    3.87
   2  -8  -9  100.61    3.58
   2  -8  -9   96.86    3.91
   2   8  -9   98.60    4.43
  -2  -8   9   91.84    3.06
  -2   8   9   95.78    3.52
   2  -8  -9  103.10    3.61
  -2   8   9  102.93    3.84
  -2  -8   9   90.32    2.83
  -2   8   9  105.69    4.16
  -2  -8   9   89.70    3.23
  -2  -8   9   88.93    3.93
  -2  -8   9   96.40    3.87
  -2  -8   9   95.00    3.45
   2  -8  -8    9.46    1.15
   2  -8  -8    9.31    1.17
  -2  -8   8    8.68    1.07
   2  -8  -8    9.25    1.14
  -2   8   8    9.66    1.16
  -2  -8   8    8.32    0.88
  -2   8   8    9.45    1.07
   2  -8  -8    9.28    1.12
  -2  -8   8    7.33    0.91
  -2  -8   8    9.02    1.17
  -2  -8   8    9.82    1.33
   2   8  -8    9.23    1.42
   2  -8  -8   10.37    1.23
  -2  -8   8    8.59    1.10
  -2  -8   8    7.74    0.93
  -2  -8   8    8.46    1.18
   2  -8  -8   10.06    1.16
  -2   8   7   16.25    1.38
   2  -8  -7   17.69    1.55
  -2  -8   7   15.59    1.44
  -2  -8   7   17.81    1.64
  -2  -8   7   17.47    1.58
   2  -8  -7   16.62    1.52
   2  -8  -7   15.11    1.42
   2  -8  -7   16.87    1.50
  -2  -8   7   14.92    1.29
   2   8  -7   16.43    1.71
   2  -8  -7   16.55    1.50
   2  -8  -7   18.73    1.61
  -2  -8   7   15.25    1.53
  -2  -8   7   12.87    1.08
  -2  -8   7   14.94    1.21
  -2   8   7   17.41    1.53
  -2  -8   7   15.20    1.40
  -2  -8   6  186.25    4.74
  -2  -8   6  205.00    5.46
  -2   8   6  186.21    4.47
   2   8  -6  184.61    5.50
   2  -8  -6  186.58    4.78
  -2  -8   6  181.12    4.44
  -2  -8   6  194.86    4.86
   2  -8  -6  203.09    5.09
   2  -8  -6  202.29    5.33
  -2  -8   6  181.54    4.19
  -2  -8   6  171.35    3.50
  -2   8   6  203.01    5.27
   2  -8  -6  198.21    5.13
  -2  -8   6  189.31    5.15
   2  -8  -6  194.17    4.94
  -2  -8   5   77.27    2.20
   2  -8  -5   78.00    3.07
  -2  -8   5   84.56    3.13
  -2   8   5   79.23    2.79
  -2  -8   5   75.80    2.88
  -2  -8   5   77.17    2.98
  -2  -8   5   77.77    3.20
   2  -8  -5   83.61    3.25
  -2  -8   5   73.38    2.69
   2  -8  -5   88.23    3.44
   2  -8  -5   88.64    3.37
   2  -8  -5   76.02    2.89
  -2   8   5   88.60    3.44
  -2   8   4  112.59    4.07
   2  -8  -4   88.82    2.98
  -2  -8   4   88.49    3.03
  -2   8   4   90.39    2.86
  -2  -8   4   92.72    3.35
  -2  -8   4   89.15    3.01
   2  -8  -4   93.79    3.43
   2  -8  -4   89.72    3.30
   2  -8  -4  102.36    3.59
  -2  -8   4   99.81    3.43
  -2  -8   4   91.98    2.60
  -2  -8   4   93.60    3.24
  -2  -8   4   86.89    2.30
   2  -8  -4  104.17    3.77
  -2   8   3  196.03    4.01
   2  -8  -3  208.56    4.54
  -2   8   3  229.50    5.66
  -2  -8   3  203.38    4.83
   2  -8  -3  192.98    4.16
   2  -8  -3  217.55    5.16
   2  -8  -3  211.62    5.16
  -2  -8   3  186.92    4.09
  -2  -8   3  200.00    4.72
  -2  -8   3  195.28    4.50
  -2  -8   3  207.93    4.92
  -2  -8   3  188.26    3.61
   2  -8  -3  230.41    5.43
   2  -8  -3  203.46    4.72
   2  -8  -2   63.45    2.68
   2  -8  -2   73.04    2.70
   2  -8  -2   70.00    2.91
  -2  -8   2   62.72    2.17
   2  -8  -2   81.01    3.24
  -2   8   2   66.86    2.23
  -2  -8   2   69.35    2.81
  -2  -8   2   65.98    2.67
  -2  -8   2   65.64    2.31
  -2  -8   2   68.66    2.74
   2  -8  -2   74.54    3.03
   2  -8  -2   66.38    2.18
  -2   8   2   78.36    3.28
  -2  -8   1   32.26    1.97
  -2  -8   1   30.13    1.90
  -2   8   1   45.78    3.59
   2  -8  -1   34.93    2.22
  -2   8   1   23.43    1.31
  -2  -8   1   34.06    2.01
   2  -8  -1   29.23    1.91
   2  -8  -1   37.49    2.43
  -2  -8   1   28.81    1.61
  -2   8   1   35.04    2.20
   2  -8  -1   30.33    2.30
   2  -8  -1   34.00    2.01
  -2  -8   0  245.64    5.08
  -2   8   0  188.03    3.56
   2  -8   0  214.73    4.77
  -2   8   0  221.02    5.60
   2  -8   0  214.01    4.60
  -2   8   0  199.48    3.69
   2  -8   0  204.35    5.04
  -2  -8   0  244.88    5.40
  -2   8   0  204.93    4.60
  -2  -8   0  217.72    4.43
  -2  -8   0  254.81    5.49
   2  -8   0  218.60    5.31
   2  -8   0  214.52    5.29
  -2   8  -1  258.40    4.55
   2  -8   1  261.38    5.21
   2  -8   1  281.93    5.58
  -2  -8  -1  321.21    6.14
  -2   8  -1  242.81    3.95
  -2  -8  -1  329.02    6.33
   2  -8   1  269.15    5.45
  -2   8  -1  274.68    6.00
  -2   8  -1  265.80    5.27
   2  -8   1  251.21    5.69
   2  -8   1  279.40    6.02
  -2  -8  -1  320.06    5.71
  -2  -8  -1  268.59    4.73
  -2  -8  -2   10.91    1.10
  -2  -8  -2   10.39    1.08
  -2   8  -2    8.12    0.87
  -2   8  -2    8.54    0.76
   2  -8   2    9.01    1.07
   2  -8   2    9.71    1.08
  -2  -8  -2   12.62    1.24
  -2  -8  -2   12.07    1.20
   2  -8   2    9.20    1.03
   2  -8   2    8.34    1.09
  -2  -8  -2   11.15    0.97
  -2   8  -2    7.88    0.95
  -2   8  -2    9.01    1.15
  -2  -8  -2   11.63    1.14
   2  -8   2    9.58    1.05
  -2   8  -2    9.02    0.99
  -2   8  -3   37.59    2.20
  -2  -8  -3   48.46    2.38
  -2   8  -3   37.29    1.98
  -2  -8  -3   46.17    2.44
  -2   8  -3   35.39    1.51
   2  -8   3   38.27    2.15
  -2  -8  -3   46.15    2.19
   2  -8   3   37.30    2.05
   2  -8   3   36.96    2.03
  -2   8  -3   36.63    2.06
  -2  -8  -3   51.80    2.15
  -2  -8  -3   47.07    2.32
   2  -8   3   42.19    2.26
  -2   8  -3   37.26    2.06
   2  -8   3   41.89    2.38
  -2   8  -4   72.73    2.94
  -2  -8  -4   83.04    3.02
  -2   8  -4   70.86    2.85
  -2   8  -4   74.71    3.13
   2  -8   4   71.90    3.00
  -2  -8  -4   72.68    3.26
  -2  -8  -4   78.80    2.79
   2  -8   4   73.63    2.87
   2  -8   4   76.55    3.13
   2  -8   4   76.55    3.24
   2  -8   4   68.34    2.82
  -2   8  -4   73.79    2.99
  -2   8  -4   65.85    2.07
  -2  -8  -4   77.44    3.14
   2  -8   4   64.78    2.18
  -2  -8  -4   84.24    3.17
  -2   8  -5   47.82    2.44
  -2   8  -5   48.50    2.53
   2  -8   5   46.89    2.33
   2  -8   5   48.98    2.17
   2  -8   5   47.48    2.52
  -2   8  -5   48.67    2.52
  -2  -8  -5   46.01    2.48
  -2  -8  -5   47.57    2.03
  -2   8  -5   47.44    2.48
  -2  -8  -5   49.88    2.50
   2  -8   5   44.88    1.98
  -2   8  -5   45.70    2.00
  -2  -8  -5   50.80    2.63
  -2  -8  -5   49.31    2.41
   2  -8   5   50.47    2.66
   2  -8   5   48.48    2.38
   2  -8   5   51.83    2.64
  -2  -8  -6    5.57    0.83
   2  -8   6    6.18    0.89
  -2   8  -6    5.91    0.89
  -2   8  -6    6.25    0.89
   2  -8   6    6.36    0.96
   2  -8   6    4.63    0.70
   2  -8   6    6.35    1.02
  -2  -8  -6    4.97    0.84
   2  -8   6    6.28    0.94
  -2  -8  -6    4.79    0.61
  -2   8  -6    5.34    0.84
  -2   8  -6    4.50    0.62
  -2  -8  -6    6.22    0.89
   2  -8   6    5.83    0.78
   2  -8   6    6.48    0.96
  -2  -8  -6    5.40    0.77
  -2   8  -6    5.37    0.84
  -2  -8  -6    6.46    0.93
   2  -8   6    6.25    0.79
  -2   8  -7  107.45    3.90
  -2   8  -7  112.89    4.16
  -2   8  -7  110.21    3.74
  -2  -8  -7  103.16    3.36
  -2  -8  -7  106.48    3.16
   2  -8   7  112.51    4.14
   2  -8   7  113.17    4.21
  -2  -8  -7  105.66    3.56
   2  -8   7  107.14    3.58
   2  -8   7  112.56    3.59
   2  -8   7  105.94    3.40
  -2  -8  -7  115.81    3.62
  -2   8  -7  111.73    4.06
   2  -8   7  110.33    3.44
   2  -8   7  106.00    3.50
  -2   8  -7  105.14    3.34
  -2  -8  -7  109.56    3.45
  -2  -8  -7  111.97    3.95
   2  -8   7  109.56    4.05
   2  -8   8   28.64    2.14
  -2   8  -8   28.00    2.05
  -2  -8  -8   29.10    1.88
  -2   8  -8   30.05    2.27
   2  -8   8   30.14    1.86
   2  -8   8   27.59    1.89
  -2  -8  -8   28.08    1.80
   2  -8   8   30.72    2.21
   2   8   8   27.04    1.53
  -2  -8  -8   28.85    1.78
  -2   8  -8   27.40    1.90
  -2  -8  -8   25.68    1.64
  -2  -8  -8   25.08    1.71
   2  -8   8   26.02    1.79
   2  -8   8   27.33    1.82
   2  -8   8   27.90    1.69
  -2   8  -8   27.13    2.10
   2  -8   8   30.31    2.15
  -2   8  -8   27.21    1.78
  -2  -8  -8   29.70    2.08
   2  -8   9    1.22    0.54
  -2   8  -9    0.33    0.31
  -2  -8  -9    0.81    0.48
  -2   8  -9    1.11    0.56
  -2  -8  -9    0.77    0.42
   2  -8   9    0.97    0.39
   2  -8   9    1.17    0.52
   2  -8   9    1.31    0.43
  -2   8  -9    0.93    0.51
  -2  -8  -9    0.17    0.28
   2  -8   9    1.12    0.46
  -2   8  -9    1.12    0.58
  -2   8  -9    1.22    0.39
  -2  -8  -9    0.67    0.25
   2  -8   9    0.98    0.47
  -2  -8  -9    0.83    0.36
  -2   8  -9    0.33    0.44
  -2  -8  -9    1.60    0.56
   2  -8   9    1.72    0.55
  -2   8 -10    3.46    0.93
   2  -8  10    3.48    0.78
  -2  -8 -10    4.51    0.79
   2  -8  10    3.51    0.83
   2  -8  10    3.28    0.74
  -2   8 -10    3.76    0.67
   2  -8  10    4.46    0.78
  -2  -8 -10    3.78    0.75
   2  -8  10    4.23    0.66
   2  -8  10    3.12    0.85
  -2   8 -10    3.94    0.88
  -2   8 -10    3.59    0.68
  -2   8 -10    3.54    0.85
  -2  -8 -10    4.29    0.62
  -2   8 -10    3.30    0.87
  -2   8 -10    4.17    0.79
   2  -8  10    3.38    0.68
  -2  -8 -10    3.63    0.71
  -2  -8 -10    4.17    0.90
   2  -8  11   92.43    4.21
  -2   8 -11   96.16    4.44
   2  -8  11   90.10    3.49
   2  -8  11   92.72    4.11
   2   8  11   88.90    3.51
  -2  -8 -11   96.31    3.76
  -2   8 -11   88.30    3.97
  -2   8 -11   85.12    4.17
  -2  -8 -11   98.68    3.88
   2  -8  11   89.34    3.70
  -2   8 -11   83.83    3.50
  -2  -8 -11   90.91    3.65
  -2  -8 -11   91.58    3.94
  -2   8 -11   93.36    3.92
   2  -8  11   94.25    3.75
  -2  -8 -12   64.84    3.27
  -2   8 -12   66.33    3.75
   2  -8  12   62.18    2.93
  -2   8 -12   62.73    3.45
   2   8  12   65.12    2.97
  -2  -8 -12   66.47    3.25
   2  -8  12   62.26    3.01
   2  -8  12   67.48    3.59
  -2   8 -12   59.04    3.66
   2  -8  12   65.90    3.62
   2  -8  12   64.59    3.24
  -2  -8 -12   66.54    3.21
  -2  -8 -12   65.16    3.36
  -2   8 -12   66.20    3.41
  -2  -8 -13  202.87    5.96
  -2   8 -13  194.62    6.59
  -2   8 -13  206.95    6.70
   2  -8  13  197.86    5.30
   2  -8  13  200.92    5.95
  -2  -8 -13  202.89    5.83
   2   8  13  188.28    4.95
  -2  -8 -13  189.43    5.70
   2  -8  13  191.28    5.08
   2  -8  13  197.31    6.21
   2  -8  13  201.11    5.85
  -2   8 -13  188.95    5.33
   2  -8  13  210.61    6.32
  -2  -8 -13  192.75    5.81
  -2   8 -13  193.05    5.88
  -2   8 -13  187.88    6.04
   2  -8  14   -0.23    0.26
   2  -8  14    0.12    0.44
  -2  -8 -14    0.71    0.37
  -2   8 -14    1.57    0.84
   2  -8  14   -0.10    0.40
   2   8  14   -0.20    0.39
  -2   8 -14    0.24    0.58
   2  -8  14    0.06    0.36
   2  -8  14    0.46    0.63
  -2   8 -14    0.66    0.48
  -2   8 -14   -0.16    0.54
   2  -8  14    0.83    0.52
  -2   8 -14    0.48    0.35
  -2  -8 -14    0.15    0.43
   2  -8  14    0.29    0.36
  -2  -8 -14    1.14    0.55
  -2  -8 -14    0.45    0.47
   2  -8  15    1.73    0.70
  -2  -8 -15    1.58    0.68
  -2   8 -15    2.07    0.87
   2  -8  15    1.37    0.49
   2  -8  15    1.38    0.58
   2  -8  15    1.17    0.54
  -2   8 -15    1.71    0.77
   2  -8  15    1.57    0.50
   2   8  15    1.35    0.46
  -2   8 -15    0.94    0.67
   2  -8  15    1.14    0.41
   2  -8  15    1.51    0.54
  -2   8 -15    1.50    0.60
  -2  -8 -15    1.61    0.65
  -2  -8 -15    1.75    0.66
  -2  -8 -15    1.48    0.54
  -2   8 -15    1.68    0.71
  -2  -8 -16    9.29    1.38
   2  -8  16   10.69    1.24
  -2   8 -16   10.75    1.53
  -2   8 -16    9.31    1.38
   2  -8  16   11.87    1.35
   2  -8  16   10.45    1.35
  -2  -8 -16   10.79    1.36
   2   8  16    9.95    0.99
   2  -8  16    9.56    1.29
   2  -8  16   10.43    0.99
  -2   8 -16   10.51    1.73
   2  -8  16   11.63    1.53
  -2   8 -16    8.46    1.16
  -2  -8 -16   10.12    1.37
  -2  -8 -16    9.38    1.18
   2  -8  16    9.74    0.99
  -2   8 -16   10.87    1.47
  -2   8 -17   -0.17    0.55
   2  -8  17    1.15    0.43
  -2  -8 -17    0.52    0.44
  -2   8 -17    0.81    0.54
   2   8  17    0.25    0.35
   2  -8  17    1.00    0.50
   2  -8  17    0.30    0.32
   2  -8  17    0.71    0.45
  -2   8 -17    1.65    0.84
  -2  -8 -17    0.76    0.56
   2  -8  17    1.68    0.72
  -2   8 -17    1.57    0.64
   2  -8  17    0.35    0.27
  -2  -8 -17    1.16    0.61
  -2   8 -17   -0.06    0.56
  -2  -8 -17    1.00    0.35
   2  -8  18    0.84    0.54
  -2  -8 -18   -0.20    0.45
  -2   8 -18    0.37    0.41
  -2   8 -18    0.78    0.55
   2  -8  18    0.78    0.39
   2  -8  18    0.18    0.26
  -2  -8 -18    1.21    0.54
   2   8  18    1.00    0.47
   2  -8  18    0.74    0.42
  -2   8 -18    0.85    0.61
   2  -8  18    0.34    0.35
  -2   8 -18    0.23    0.41
   2  -8  18    0.22    0.20
  -2  -8 -18    0.63    0.40
  -2  -8 -18    1.03    0.49
  -2   8 -18    0.21    0.51
   2  -8  19   95.04    3.44
  -2  -8 -19   92.28    3.65
   2   8  19   98.25    3.51
   2  -8  19   79.65    2.72
   2  -8  19   97.09    3.44
  -2  -8 -19  100.57    3.83
  -2   8 -19  101.31    3.88
   2  -8  19   89.41    3.00
  -2   8 -19   97.19    4.46
   2  -8  19  101.96    3.78
   2   8  19   88.05    3.05
  -2   8 -19   86.00    3.23
  -2  -8 -19   98.48    3.76
  -2   8 -19   96.62    3.80
  -2  -8 -19   87.75    2.83
  -2   8 -19   95.37    4.00
  -2  -8 -20    2.30    0.53
  -2   8 -20    2.18    0.56
   2  -8  20    2.12    0.47
  -2   8 -20    1.38    0.58
   2   8  20    1.94    0.44
   2   8  20    2.30    0.56
   2  -8  20    1.79    0.40
   2  -8  20    2.11    0.52
  -2   8 -20    2.77    0.85
   2  -8  20    1.77    0.56
  -2  -8 -20    2.52    0.63
  -2   8 -20    1.95    0.57
   2  -8  20    1.96    0.48
   2  -8  21   32.82    1.68
   2   8  21   35.70    1.75
   2  -8  21   33.86    1.53
   2  -8  21   33.38    1.33
  -2   8 -21   36.45    1.83
   2   8  21   31.59    1.56
   2   8  21   29.18    1.45
  -2   8 -21   32.27    2.28
  -2  -8 -21   33.64    1.84
   2  -8  21   39.05    2.00
  -2  -8 -21   35.91    1.95
  -2   8 -21   35.10    1.94
  -2   8 -21   35.26    2.18
   2   8  22    6.39    0.55
  -2   8 -22    8.43    0.95
   2  -8  22    9.90    0.92
  -2  -8 -22    8.66    0.81
  -2   8 -22    9.30    0.91
  -2   8 -23   70.78    2.05
  -2   8 -23   66.62    2.17
  -2 -10  22    0.87    0.32
   2 -10 -22    0.67    0.23
  -2  10  22    0.77    0.20
  -2 -10  22    0.45    0.18
   2  10 -22    0.69    0.28
   2 -10 -22    0.41    0.17
   2 -10 -21   82.26    2.51
  -2  10  21   91.61    2.39
   2  10 -21   90.41    2.72
  -2 -10  21   91.61    2.20
  -2 -10  21   89.26    2.37
   2  10 -21   81.29    2.00
   2 -10 -21   87.10    2.41
  -2 -10  21   93.51    2.83
  -2  10  20  128.68    3.24
   2  10 -20  125.65    3.50
  -2  10  20  125.73    3.19
  -2 -10  20  131.50    3.75
   2  10 -20  128.19    3.68
  -2 -10  20  126.41    3.10
  -2 -10  20  121.22    3.11
   2 -10 -20  118.04    3.47
   2  10 -20  115.92    2.95
   2 -10 -20  122.95    3.40
   2 -10 -19   11.60    1.20
  -2  10  19   13.32    1.16
  -2 -10  19   12.76    0.82
  -2  10  19   13.45    1.14
  -2 -10  19   11.21    1.22
  -2 -10  19   13.08    1.14
  -2 -10  19   11.60    1.07
   2  10 -19   12.48    1.13
   2 -10 -19   12.66    1.25
   2  10 -19   12.22    1.22
  -2  10  18   16.95    1.40
   2  10 -18   17.06    1.57
   2  10 -18   16.49    1.38
  -2 -10  18   17.57    1.64
   2 -10 -18   17.55    1.41
  -2  10  18   17.90    1.46
   2 -10 -18   16.30    1.53
  -2 -10  18   16.89    1.16
  -2 -10  18   16.67    1.53
  -2 -10  18   18.50    1.48
  -2 -10  18   16.46    1.35
   2 -10 -18   17.64    1.62
   2  10 -17    3.85    0.86
   2 -10 -17    5.44    0.85
   2 -10 -17    4.56    0.91
  -2 -10  17    4.61    0.73
  -2 -10  17    4.40    0.85
  -2 -10  17    5.05    0.92
  -2 -10  17    4.27    1.03
   2 -10 -17    4.81    0.73
  -2  10  17    5.12    0.90
  -2 -10  17    4.07    0.75
   2  10 -17    4.69    0.84
  -2 -10  17    4.56    1.01
   2 -10 -17    5.13    0.94
  -2  10  17    4.56    0.77
   2 -10 -16   70.33    3.51
  -2  10  16   73.27    3.18
  -2 -10  16   71.34    3.41
  -2 -10  16   77.37    3.50
   2 -10 -16   71.85    3.14
   2 -10 -16   63.08    2.87
  -2 -10  16   73.13    3.74
   2  10 -16   74.32    3.68
   2 -10 -16   66.20    2.64
  -2 -10  16   69.82    2.98
  -2 -10  16   72.35    3.50
  -2 -10  16   70.83    2.87
  -2  10  16   76.70    3.38
   2  10 -16   67.38    3.11
   2 -10 -16   71.80    3.64
   2 -10 -15    0.89    0.49
  -2 -10  15    0.39    0.56
  -2  10  15    0.69    0.25
  -2 -10  15    1.29    0.64
  -2 -10  15    1.71    0.69
  -2 -10  15    0.66    0.53
   2 -10 -15    0.64    0.47
  -2  10  15    0.68    0.59
   2  10 -15    0.83    0.59
   2  10 -15    1.67    0.71
   2 -10 -15    0.11    0.28
   2 -10 -15    1.18    0.51
  -2 -10  15    0.68    0.32
  -2  10  15    0.45    0.38
  -2 -10  15    0.40    0.30
   2 -10 -15    0.05    0.51
  -2 -10  14    1.73    0.52
   2 -10 -14    1.62    0.71
   2  10 -14    1.08    0.56
  -2  10  14    1.15    0.46
   2  10 -14    1.60    0.62
  -2 -10  14    0.81    0.45
  -2 -10  14    1.31    0.66
  -2  10  14    1.68    0.69
  -2 -10  14    1.23    0.56
   2 -10 -14    1.29    0.62
   2 -10 -14    1.82    0.52
   2 -10 -14    2.26    0.67
  -2 -10  14    0.73    0.38
  -2 -10  14    1.28    0.73
   2 -10 -14    2.64    0.97
  -2 -10  13   25.02    2.17
  -2 -10  13   27.28    2.03
   2  10 -13   30.67    2.60
  -2 -10  13   27.47    2.43
  -2  10  13   30.08    1.87
   2 -10 -13   27.17    2.16
   2 -10 -13   27.86    2.06
  -2  10  13   28.91    2.40
  -2  10  13   29.21    2.11
   2 -10 -13   26.96    2.12
   2 -10 -13   28.20    2.37
  -2 -10  13   27.56    1.84
  -2 -10  13   29.18    2.41
  -2 -10  13   27.18    1.93
   2  10 -13   29.04    2.20
  -2  10  12   33.25    2.24
   2  10 -12   30.00    2.58
  -2  10  12   33.97    2.11
  -2 -10  12   29.06    2.52
  -2 -10  12   30.45    2.24
  -2 -10  12   31.45    2.38
  -2 -10  12   33.64    2.61
  -2 -10  12   29.56    1.61
   2 -10 -12   31.77    2.23
  -2  10  12   33.42    2.52
   2 -10 -12   32.41    2.50
   2 -10 -12   29.55    2.32
  -2 -10  12   29.66    2.00
   2 -10 -12   32.58    2.40
   2  10 -12   34.74    2.40
  -2 -10  12   29.51    1.99
  -2 -10  11  109.73    3.14
  -2 -10  11  115.57    4.02
  -2  10  11  114.64    4.08
   2  10 -11  118.87    5.06
  -2 -10  11  104.18    3.60
  -2 -10  11  119.01    4.81
  -2 -10  11  110.15    3.35
  -2 -10  11  120.65    4.65
   2 -10 -11  113.68    4.16
  -2  10  11  112.52    3.63
   2 -10 -11  116.23    4.55
   2 -10 -11  120.77    4.77
  -2  10  11  123.57    4.27
   2 -10 -11  117.77    3.71
   2 -10 -11  117.20    4.64
  -2  10  11  124.93    4.85
   2  10 -11  128.98    4.59
  -2  10  10   31.94    2.13
   2  10 -10   33.61    2.71
  -2 -10  10   34.21    2.50
  -2 -10  10   31.65    2.55
   2 -10 -10   32.51    2.16
  -2 -10  10   32.22    1.79
  -2  10  10   36.55    2.62
   2 -10 -10   35.08    2.15
  -2 -10  10   31.05    1.88
   2 -10 -10   37.27    2.57
  -2  10  10   36.13    2.40
   2 -10 -10   36.81    2.63
   2 -10 -10   34.24    2.58
  -2 -10  10   29.65    1.90
  -2 -10  10   32.81    2.19
  -2 -10   9    1.70    0.65
  -2  10   9    1.69    0.72
  -2 -10   9    1.12    0.56
   2  10  -9    2.59    0.88
  -2 -10   9    1.60    0.68
  -2  10   9    2.83    0.89
   2 -10  -9    2.52    0.66
   2 -10  -9    1.46    0.56
  -2 -10   9    1.32    0.52
   2 -10  -9    2.71    0.75
   2 -10  -9    2.56    0.66
  -2 -10   9    1.93    0.73
   2 -10  -9    1.40    0.55
  -2 -10   9    2.06    0.53
  -2 -10   9    1.57    0.51
  -2  10   9    2.03    0.60
  -2 -10   8  113.08    4.14
  -2 -10   8  114.85    4.41
  -2 -10   8  114.81    4.49
   2 -10  -8  119.66    4.39
   2 -10  -8  109.04    3.73
  -2 -10   8  112.75    4.74
  -2 -10   8  106.76    3.80
  -2 -10   8  110.14    3.59
   2 -10  -8  116.20    4.50
  -2  10   8  129.49    4.14
   2 -10  -8  126.25    4.45
   2  10  -8  113.59    4.81
   2 -10  -8  124.79    4.83
  -2  10   8  120.20    4.51
   2 -10  -8  119.15    4.59
   2 -10  -7   87.84    3.76
   2 -10  -7   65.13    3.39
  -2 -10   7   85.30    3.33
   2 -10  -7   82.80    3.09
  -2 -10   7   81.75    3.47
   2 -10  -7   79.36    3.73
   2 -10  -7   84.16    3.74
   2 -10  -7   90.31    4.12
  -2 -10   7   73.96    3.47
  -2  10   7   83.10    3.21
  -2 -10   7   84.19    4.01
  -2 -10   7   73.72    3.53
  -2 -10   7   78.95    3.55
  -2  10   7   88.45    3.93
   2  10  -7   82.33    3.92
  -2 -10   6    0.22    0.35
  -2 -10   6    0.32    0.36
  -2  10   6    0.98    0.47
  -2  10   6    0.54    0.50
  -2 -10   6    0.02    0.36
   2 -10  -6    0.14    0.53
   2 -10  -6    0.13    0.31
  -2 -10   6   -0.04    0.46
   2 -10  -6   -0.26    0.47
  -2 -10   6    0.20    0.39
   2 -10  -6    0.35    0.52
   2 -10  -6    0.15    0.44
  -2  10   6   -0.05    0.27
  -2 -10   6   -0.25    0.48
   2  10  -6   -0.24    0.53
  -2  10   5   24.10    1.66
  -2 -10   5   23.15    2.06
  -2 -10   5   19.47    1.72
  -2 -10   5   24.50    1.89
   2  10  -5   22.87    1.93
  -2 -10   5   23.50    1.77
   2 -10  -5   24.97    2.14
   2 -10  -5   27.72    2.20
   2 -10  -5   23.44    1.96
   2 -10  -5   26.06    2.09
  -2 -10   5   20.40    1.84
  -2  10   5   24.73    1.71
   2 -10  -5   22.90    1.96
  -2  10   5   25.99    2.11
  -2  10   4   15.69    1.24
  -2 -10   4   14.00    1.41
  -2 -10   4   12.69    1.30
  -2 -10   4   14.17    1.55
   2 -10  -4   18.19    1.75
   2 -10  -4   14.61    1.62
   2 -10  -4   16.73    1.78
  -2  10   4   16.33    1.39
   2 -10  -4   15.48    1.70
  -2 -10   4   14.66    1.61
  -2  10   4   15.55    1.83
  -2 -10   4   14.64    1.05
   2  10  -4   13.88    1.48
   2 -10  -3   99.98    4.11
  -2 -10   3   94.01    3.93
  -2  10   3   98.07    3.05
  -2  10   3  107.09    4.45
  -2 -10   3   94.53    3.87
  -2 -10   3   94.33    3.62
   2 -10  -3   99.66    4.36
   2 -10  -3  111.15    4.38
   2 -10  -3   99.66    4.14
  -2  10   3   97.78    3.40
  -2 -10   3   87.20    3.16
  -2 -10   3   91.03    2.87
   2  10  -3   95.40    3.54
  -2  10   2   37.64    2.57
   2  10  -2   29.95    1.94
  -2 -10   2   33.92    2.24
   2 -10  -2   31.01    2.44
   2 -10  -2   39.12    2.61
   2 -10  -2   37.67    2.70
  -2 -10   2   32.97    2.32
   2 -10  -2   35.88    2.45
  -2 -10   2   33.19    2.31
  -2  10   2   36.28    2.11
  -2 -10   2   31.65    1.78
   2 -10  -2   34.10    1.82
  -2 -10   1   70.55    3.31
   2 -10  -1   71.84    3.12
  -2 -10   1   69.50    3.22
  -2  10   1   76.10    3.69
   2 -10  -1   62.83    2.60
   2 -10  -1   63.09    3.33
  -2 -10   1   69.71    3.42
   2 -10  -1   73.90    3.75
   2 -10  -1   73.58    3.40
  -2  10   1   72.12    3.00
  -2 -10   1   64.94    2.64
   2 -10  -1   78.19    3.65
  -2  10   0   55.29    2.95
   2 -10   0   48.33    2.58
   2 -10   0   59.42    3.36
   2 -10   0   59.52    3.20
  -2 -10   0   58.16    3.01
   2 -10   0   53.58    2.78
   2 -10   0   56.75    3.05
  -2 -10   0   54.02    3.02
  -2  10   0   52.42    2.63
  -2 -10   0   52.65    2.55
  -2 -10   0   59.70    3.32
  -2  10   0   57.72    3.26
  -2 -10  -1  275.65    6.45
   2 -10   1  230.04    5.61
   2 -10   1  230.73    6.13
  -2 -10  -1  235.22    6.33
  -2 -10  -1  257.24    6.33
   2 -10   1  249.05    6.75
  -2  10  -1  238.16    6.13
   2 -10   1  233.38    6.11
  -2  10  -1  241.95    6.63
  -2  10  -1  229.49    5.53
  -2 -10  -1  236.88    5.37
   2 -10   1  244.28    5.97
   2 -10   1  256.81    6.65
  -2  10  -2  143.68    4.81
   2 -10   2  149.23    4.76
   2 -10   2  139.02    4.51
  -2  10  -2  141.02    3.61
  -2 -10  -2  146.68    5.02
  -2 -10  -2  159.17    5.09
   2 -10   2  147.99    5.23
   2 -10   2  146.77    4.78
  -2  10  -2  145.57    4.42
  -2 -10  -2  142.16    4.09
  -2 -10  -2  155.06    4.48
  -2  10  -2  151.43    5.30
   2 -10   2  164.99    5.33
   2 -10   2  143.18    4.88
  -2  10  -3  124.96    4.70
  -2 -10  -3  130.66    3.52
  -2  10  -3  134.06    4.60
   2 -10   3  135.25    4.52
   2 -10   3  133.79    4.64
   2 -10   3  136.98    4.64
  -2 -10  -3  140.75    4.83
  -2 -10  -3  128.64    4.67
   2 -10   3  134.61    4.54
  -2  10  -3  131.38    3.75
  -2  10  -3  134.40    4.32
   2 -10   3  137.24    4.95
  -2 -10  -3  135.02    4.34
   2 -10   3  132.38    4.79
   2 -10   4  262.73    6.62
  -2  10  -4  249.73    6.37
  -2  10  -4  244.33    5.42
  -2  10  -4  247.39    5.99
   2 -10   4  253.61    6.35
   2 -10   4  254.36    6.37
  -2 -10  -4  232.93    6.31
   2 -10   4  258.35    6.72
  -2 -10  -4  260.44    6.51
   2 -10   4  242.04    6.59
   2 -10   4  243.60    6.14
  -2 -10  -4  248.09    6.02
  -2  10  -4  265.40    6.87
  -2 -10  -4  265.93    6.06
   2 -10   5   33.45    2.36
   2 -10   5   35.50    2.39
  -2  10  -5   33.12    2.13
  -2  10  -5   36.03    2.55
   2 -10   5   32.28    2.35
  -2 -10  -5   33.63    2.30
  -2 -10  -5   36.49    2.25
  -2 -10  -5   31.44    2.08
  -2 -10  -5   29.64    2.20
  -2 -10  -5   30.31    2.26
   2 -10   5   35.79    2.50
   2 -10   5   33.96    2.40
   2 -10   5   36.21    2.29
  -2  10  -5   34.74    2.30
  -2  10  -5   32.36    2.35
  -2 -10  -6  136.16    4.52
  -2  10  -6  141.29    4.88
  -2 -10  -6  155.71    4.72
   2 -10   6  134.30    4.64
  -2  10  -6  137.56    4.52
   2  10   6  137.86    4.17
   2 -10   6  144.94    5.08
  -2 -10  -6  138.10    4.29
   2 -10   6  146.90    5.13
  -2 -10  -6  127.79    4.45
   2 -10   6  142.83    4.84
   2 -10   6  137.97    4.51
  -2  10  -6  149.66    5.03
  -2 -10  -6  140.48    4.77
  -2  10  -6  136.39    4.85
   2 -10   6  139.41    4.90
  -2  10  -7   44.13    2.77
  -2 -10  -7   44.23    2.50
   2  10   7   46.95    2.32
   2 -10   7   47.37    2.97
   2 -10   7   43.77    2.76
  -2 -10  -7   46.61    2.48
  -2 -10  -7   45.30    2.58
  -2  10  -7   42.22    2.73
  -2  10  -7   49.50    2.78
   2 -10   7   46.13    2.59
   2 -10   7   44.25    2.47
   2 -10   7   49.72    3.06
  -2 -10  -7   42.80    2.47
  -2  10  -7   46.62    2.80
   2 -10   7   41.17    2.61
   2 -10   7   42.77    2.13
  -2 -10  -7   46.12    2.83
  -2 -10  -8   14.99    1.48
   2  10   8   14.76    1.27
  -2  10  -8   13.96    1.50
  -2  10  -8   13.98    1.68
  -2 -10  -8   13.78    1.44
   2 -10   8   14.57    1.71
   2 -10   8   14.08    1.34
  -2  10  -8   15.54    1.70
  -2 -10  -8   16.05    1.45
   2 -10   8   13.09    1.37
   2 -10   8   12.95    1.56
   2 -10   8   14.45    1.58
   2 -10   8   13.68    1.71
  -2 -10  -8   14.69    1.37
  -2 -10  -8   16.36    1.77
  -2  10  -8   14.24    1.60
   2 -10   9   65.01    3.20
  -2 -10  -9   67.74    2.99
  -2 -10  -9   69.52    3.25
  -2  10  -9   72.71    3.64
   2 -10   9   66.51    2.85
  -2 -10  -9   64.10    2.86
   2 -10   9   72.34    3.70
   2 -10   9   66.24    3.35
  -2  10  -9   71.19    3.58
  -2 -10  -9   65.59    2.80
   2 -10   9   69.77    3.71
  -2  10  -9   70.26    3.64
   2 -10   9   68.34    2.95
  -2  10  -9   66.57    3.16
  -2 -10  -9   72.92    3.64
  -2  10  -9   77.02    3.67
   2 -10  10    7.39    1.12
   2 -10  10    6.87    1.07
  -2 -10 -10    7.96    1.16
  -2  10 -10    8.83    1.32
  -2  10 -10    8.30    1.09
  -2  10 -10    8.47    1.30
   2 -10  10    9.23    1.39
  -2  10 -10    7.94    1.03
  -2 -10 -10    8.50    0.96
   2 -10  10    8.15    0.97
  -2 -10 -10    7.06    0.89
   2 -10  10    8.61    1.37
  -2 -10 -10    8.39    0.97
  -2  10 -10    8.32    1.33
   2 -10  10    8.77    1.08
  -2 -10 -10    9.65    1.44
  -2  10 -10    9.40    1.32
  -2 -10 -11   40.50    2.55
  -2 -10 -11   41.33    2.19
   2 -10  11   40.91    2.83
  -2  10 -11   39.69    2.77
   2 -10  11   40.43    1.89
   2  10  11   38.62    2.38
   2 -10  11   44.74    2.92
  -2  10 -11   39.78    2.92
   2 -10  11   38.95    2.32
  -2  10 -11   36.66    2.10
  -2  10 -11   39.83    2.76
  -2 -10 -11   41.90    2.81
  -2  10 -11   43.13    2.77
   2 -10  11   40.91    2.40
   2 -10  12   10.46    1.48
  -2 -10 -12   11.32    1.38
  -2  10 -12   12.42    1.58
  -2  10 -12   11.32    1.52
  -2 -10 -12   11.16    1.19
   2 -10  12   10.31    1.15
   2 -10  12   10.85    1.43
   2  10  12   10.10    1.17
  -2  10 -12   11.33    1.49
  -2  10 -12   11.63    1.58
   2 -10  12   10.72    1.25
  -2  10 -12   10.56    1.12
  -2 -10 -12   11.95    1.51
   2 -10  13   73.06    3.61
  -2  10 -13   73.99    3.76
   2 -10  13   73.90    3.76
   2 -10  13   75.97    3.74
   2 -10  13   65.74    2.84
   2 -10  13   60.09    2.61
  -2  10 -13   70.23    3.85
   2 -10  13   75.85    3.23
  -2 -10 -13   72.15    3.45
  -2  10 -13   66.26    2.76
  -2 -10 -13   70.06    3.55
  -2  10 -13   70.89    3.59
  -2  10 -13   77.25    3.76
  -2  10 -14   13.73    1.64
   2 -10  14   13.76    1.58
   2 -10  14   13.23    1.27
   2 -10  14   12.74    1.51
  -2 -10 -14   12.98    1.45
   2  10  14   13.64    1.24
   2 -10  14   11.72    1.04
  -2  10 -14   13.29    1.63
  -2  10 -14   12.22    1.65
   2 -10  14   13.11    1.36
  -2  10 -14   11.79    1.18
  -2 -10 -14   13.50    1.54
  -2  10 -14   13.43    1.57
   2 -10  14   13.31    1.48
   2 -10  15   58.47    3.12
  -2  10 -15   55.62    3.12
   2 -10  15   55.67    2.97
   2 -10  15   49.86    2.32
   2 -10  15   56.16    2.94
  -2  10 -15   50.78    3.24
   2 -10  15   55.29    2.67
  -2 -10 -15   52.08    2.80
  -2  10 -15   48.89    2.22
  -2 -10 -15   55.16    2.94
  -2  10 -15   56.53    3.02
   2  10  15   52.04    2.17
  -2  10 -15   53.58    3.15
   2 -10  16   70.96    3.08
   2 -10  16   77.29    3.41
   2 -10  16   76.60    3.22
  -2  10 -16   70.09    3.67
   2 -10  16   74.57    3.02
  -2 -10 -16   69.72    3.11
  -2  10 -16   78.17    3.52
  -2 -10 -16   72.02    3.16
  -2  10 -16   75.06    3.35
  -2  10 -16   69.37    3.44
  -2  10 -17    0.05    0.37
   2  10  17    0.24    0.36
   2 -10  17   -0.37    0.37
   2 -10  17    0.32    0.40
  -2  10 -17    0.42    0.34
   2 -10  17   -0.06    0.25
  -2 -10 -17    0.03    0.23
  -2  10 -17   -0.20    0.55
   2 -10  17    0.01    0.29
  -2 -10 -17    0.32    0.36
  -2  10 -17   -0.13    0.36
   2 -10  18    9.05    0.95
  -2 -10 -18    7.04    0.86
   2 -10  18    9.05    1.02
  -2  10 -18    8.30    0.99
   2  10  18    9.54    0.97
   2 -10  18    7.19    0.81
  -2  10 -18    6.61    0.98
  -2  10 -18    7.88    1.17
   2 -10  18    8.92    0.92
  -2 -10 -18    8.44    0.91
  -2  10 -18    8.52    1.01
  -2 -10 -19    6.28    0.72
   2  10  19    5.91    0.71
   2 -10  19    5.70    0.68
  -2  10 -19    6.88    0.85
   2 -10  19    6.92    0.77
   2 -10  19    7.39    0.79
  -2  10 -19    6.01    0.95
  -2 -10 -19    6.33    0.66
  -2  10 -19    6.04    0.93
  -2  10 -19    6.11    0.82
  -2  10 -20    4.28    0.70
  -2 -10 -20    3.60    0.47
   2 -10  20    3.97    0.47
   2 -10  20    4.42    0.52
   2 -10  20    5.16    0.57
  -2  10 -20    4.82    0.73
  -2  10 -20    4.73    0.63
   2 -10  21   43.95    1.38
  -2  10 -21   44.42    1.54
  -2  10 -21   42.46    1.68
  -2 -12  19    0.58    0.26
  -2 -12  19    0.94    0.24
   2 -12 -19    0.58    0.18
  -2 -12  18   12.25    0.63
  -2 -12  18   13.42    0.98
   2  12 -18   10.37    0.77
  -2 -12  18   13.42    0.93
   2  12 -18   12.47    0.78
   2 -12 -18   14.03    1.03
  -2 -12  17    6.04    0.72
  -2 -12  17    4.79    0.54
  -2 -12  17    4.50    0.68
   2 -12 -17    5.78    0.75
   2  12 -17    4.70    0.61
  -2 -12  16    4.80    0.74
   2  12 -16    5.02    0.78
  -2 -12  16    5.30    0.68
  -2  12  16    4.89    0.69
  -2  12  16    4.79    0.50
  -2 -12  16    5.33    0.73
   2 -12 -16    4.69    0.78
   2  12 -16    4.64    0.68
   2  12 -15   29.13    1.87
  -2 -12  15   28.94    2.02
  -2  12  15   30.80    1.80
  -2 -12  15   28.01    1.78
  -2  12  15   29.46    1.39
  -2 -12  15   30.69    1.85
  -2 -12  15   28.53    1.85
  -2 -12  15   29.42    1.68
   2  12 -15   29.36    1.77
   2 -12 -15   31.75    2.05
  -2 -12  14    0.78    0.45
   2  12 -14    1.30    0.41
  -2 -12  14    0.08    0.36
  -2 -12  14    0.52    0.33
  -2 -12  14    0.09    0.27
  -2  12  14    0.39    0.33
   2  12 -14    0.11    0.40
  -2  12  14    0.60    0.21
   2 -12 -14    0.88    0.31
   2 -12 -14    0.32    0.40
   2  12 -14    0.44    0.39
  -2  12  13  103.12    2.96
   2  12 -13  103.51    3.86
   2  12 -13   87.29    3.20
  -2 -12  13  104.50    3.61
  -2 -12  13  105.39    3.79
  -2 -12  13   98.70    3.97
  -2  12  13  101.79    3.73
   2 -12 -13   99.85    3.49
   2 -12 -13  100.40    3.94
   2  12 -13  100.54    3.71
  -2  12  12  115.52    3.23
  -2  12  12  119.70    4.20
  -2 -12  12  120.33    4.05
  -2 -12  12  124.99    4.22
  -2 -12  12  111.20    4.33
  -2  12  12  120.32    3.29
   2  12 -12  121.42    4.33
   2 -12 -12  121.29    4.15
   2 -12 -12  106.04    3.62
   2 -12 -12  123.58    4.49
   2  12 -12  124.91    4.27
   2  12 -11    2.36    0.71
  -2  12  11    2.69    0.49
  -2  12  11    2.28    0.61
  -2  12  11    2.11    0.51
  -2  12  11    2.37    0.63
  -2 -12  11    2.73    0.79
   2  12 -11    2.59    0.75
  -2 -12  11    1.75    0.66
   2 -12 -11    2.66    0.60
  -2 -12  11    1.65    0.43
   2 -12 -11    3.12    0.76
  -2 -12  11    2.52    0.49
   2 -12 -11    2.15    0.48
  -2 -12  11    2.49    0.71
   2 -12 -11    2.80    0.61
   2 -12 -11    2.65    0.78
  -2  12  10    6.27    0.97
  -2  12  10    7.31    0.80
  -2 -12  10    7.18    0.91
   2 -12 -10    7.19    1.06
  -2 -12  10    6.98    1.09
   2  12 -10    6.95    1.10
  -2  12  10    7.85    1.12
  -2  12  10    8.18    0.98
  -2 -12  10    7.35    1.13
   2  12 -10    9.31    1.29
   2 -12 -10    7.10    0.94
   2 -12 -10    8.47    1.21
  -2 -12  10    6.82    0.81
  -2 -12  10    7.54    1.06
   2 -12 -10    7.15    1.12
  -2 -12   9   48.82    2.76
  -2  12   9   49.10    2.72
  -2  12   9   49.32    2.52
  -2 -12   9   46.31    2.84
  -2 -12   9   46.75    2.23
   2 -12  -9   43.63    2.62
  -2 -12   9   45.05    2.35
  -2  12   9   50.81    2.90
   2 -12  -9   50.42    2.64
   2  12  -9   48.22    2.76
   2 -12  -9   46.75    2.90
  -2 -12   9   46.58    2.66
   2 -12  -9   50.70    2.89
   2  12  -9   54.79    2.96
   2  12  -8   98.69    3.86
  -2 -12   8  110.37    4.19
  -2 -12   8  100.05    4.14
  -2  12   8  112.68    4.35
  -2 -12   8  100.69    3.44
   2 -12  -8  109.22    4.18
   2 -12  -8  110.23    4.56
   2 -12  -8  103.11    4.14
  -2 -12   8   97.18    3.84
  -2 -12   8  100.92    3.68
   2 -12  -8  105.27    4.06
  -2  12   8  111.39    4.22
  -2 -12   7   17.15    1.58
   2  12  -7   17.63    1.63
  -2 -12   7   21.52    1.87
  -2 -12   7   19.36    1.81
  -2  12   7   20.68    1.86
  -2  12   7   19.27    1.85
  -2 -12   7   18.32    1.55
   2 -12  -7   17.59    1.70
  -2 -12   7   18.67    1.67
   2 -12  -7   21.55    1.93
   2 -12  -7   20.19    1.95
  -2 -12   7   18.17    1.96
   2 -12  -7   19.49    1.69
  -2 -12   6   16.38    1.63
   2 -12  -6   20.30    1.86
  -2 -12   6   14.92    1.46
   2  12  -6   15.77    1.50
  -2 -12   6   16.79    1.63
  -2 -12   6   16.80    1.90
   2 -12  -6   19.87    1.93
  -2 -12   6   18.23    1.59
   2 -12  -6   20.05    1.97
  -2  12   6   20.62    1.89
   2 -12  -6   20.20    1.68
   2  12  -5    6.70    0.88
  -2  12   5    7.89    1.19
  -2 -12   5    6.17    0.91
  -2 -12   5    7.42    1.23
   2 -12  -5    7.42    1.16
   2 -12  -5    7.81    1.28
  -2 -12   5    7.15    1.12
  -2 -12   5    7.04    1.01
   2 -12  -5    7.52    1.15
   2 -12  -5    6.97    0.95
  -2 -12   5    7.72    1.07
   2 -12  -4    5.53    1.02
  -2 -12   4    3.96    0.78
  -2  12   4    5.49    1.05
   2 -12  -4    5.90    1.07
  -2  12   4    6.12    1.05
  -2 -12   4    4.31    0.75
  -2 -12   4    4.56    0.97
   2 -12  -4    6.39    1.17
  -2 -12   4    3.53    0.88
  -2 -12   4    5.39    0.95
   2 -12  -4    4.66    0.75
  -2 -12   3    4.22    0.84
  -2  12   3    5.21    1.06
  -2 -12   3    4.79    0.97
  -2  12   3    5.95    1.09
  -2 -12   3    4.70    0.83
   2 -12  -3    6.04    1.11
   2 -12  -3    5.67    1.06
   2 -12  -3    5.45    1.08
  -2 -12   3    4.65    0.98
   2 -12  -3    4.90    0.74
  -2 -12   2   45.81    2.95
  -2  12   2   49.00    3.08
   2 -12  -2   49.29    3.12
  -2  12   2   50.69    3.20
  -2 -12   2   39.75    2.41
  -2 -12   2   44.45    2.78
  -2 -12   2   43.76    2.90
   2 -12  -2   54.15    4.21
   2 -12  -2   46.14    3.14
   2 -12  -2   51.11    3.41
  -2 -12   2   43.86    2.61
  -2 -12   2   41.06    1.93
  -2 -12   1    6.63    1.42
   2 -12  -1    3.51    1.32
  -2  12   1    4.44    1.31
  -2 -12   1    7.06    1.28
  -2 -12   1    3.83    0.83
  -2  12   1    4.32    1.07
   2 -12  -1    3.45    1.17
   2 -12  -1    4.18    1.14
  -2 -12   1    4.32    1.10
   2 -12  -1    5.42    1.82
  -2 -12   1    4.70    1.33
  -2 -12   1    3.72    0.72
  -2  12   0  252.66    6.67
   2 -12   0  244.66    7.01
  -2 -12   0  219.50    5.44
  -2  12   0  257.58    7.21
  -2 -12   0  232.09    6.38
   2 -12   0  250.67    7.27
   2 -12   0  246.13    6.83
  -2 -12   0  233.91    6.76
  -2 -12   0  245.50    6.54
   2 -12   0  258.30    6.95
  -2 -12   0  216.31    4.90
  -2  12  -1   57.50    3.36
   2 -12   1   50.93    3.16
  -2 -12  -1   48.60    2.46
  -2  12  -1   52.37    3.05
  -2 -12  -1   55.17    3.15
   2 -12   1   48.95    2.42
  -2 -12  -1   51.38    3.21
  -2 -12  -1   56.75    3.40
   2 -12   1   52.94    3.37
   2 -12   1   53.17    3.11
   2 -12   1   53.53    3.14
  -2 -12  -1   49.84    2.44
  -2 -12  -2   59.81    3.35
   2 -12   2   60.53    3.33
  -2  12  -2   59.37    3.23
  -2 -12  -2   61.24    3.51
   2  12   2   66.49    3.37
  -2  12  -2   58.98    3.48
   2 -12   2   59.66    3.38
   2 -12   2   63.45    3.52
   2 -12   2   60.52    3.24
  -2 -12  -2   58.49    3.32
  -2 -12  -2   56.26    2.48
  -2 -12  -2   57.21    2.72
   2 -12   2   53.16    2.68
  -2  12  -3  103.68    4.28
  -2 -12  -3  111.99    4.42
   2  12   3  104.10    4.14
  -2  12  -3  103.32    4.56
   2 -12   3   98.08    3.77
  -2 -12  -3  101.62    4.34
   2 -12   3  105.98    4.45
   2 -12   3  100.91    4.40
   2 -12   3  107.08    4.27
  -2 -12  -3   98.40    4.13
   2 -12   3  105.29    4.11
  -2  12  -3  102.63    3.55
  -2 -12  -3   99.01    3.72
   2 -12   3  102.15    4.33
  -2 -12  -4   10.76    1.38
   2 -12   4    9.59    1.36
  -2 -12  -4    9.66    1.22
   2 -12   4    9.06    1.19
  -2  12  -4    8.40    1.34
   2 -12   4    9.30    1.34
   2  12   4    8.85    1.22
   2 -12   4    8.92    1.33
  -2 -12  -4   10.22    1.41
   2 -12   4   11.23    1.39
  -2  12  -4    8.21    1.06
  -2 -12  -4    8.24    1.23
   2 -12   4    9.96    1.28
  -2  12  -4    9.39    1.30
  -2  12  -5   63.97    3.38
   2 -12   5   62.79    3.35
   2 -12   5   64.58    3.29
  -2 -12  -5   65.34    3.13
   2 -12   5   64.55    3.21
   2  12   5   63.63    2.96
  -2 -12  -5   58.55    3.09
   2 -12   5   65.54    3.31
  -2 -12  -5   61.34    3.30
  -2  12  -5   65.31    3.37
   2 -12   5   63.65    3.32
  -2  12  -5   62.89    2.95
  -2 -12  -5   64.49    3.16
   2 -12   6   22.45    1.98
  -2  12  -6   27.62    2.18
  -2 -12  -6   23.00    1.84
   2  12   6   22.61    1.69
   2 -12   6   26.13    2.09
  -2  12  -6   23.60    1.85
  -2  12  -6   24.55    2.07
   2 -12   6   24.57    1.98
  -2 -12  -6   22.40    1.82
  -2 -12  -6   22.04    1.88
   2 -12   6   25.91    2.09
   2 -12   6   22.66    2.06
  -2  12  -6   24.30    1.62
  -2 -12  -6   24.74    2.00
   2  12   7    3.17    0.64
  -2  12  -7    2.19    0.61
   2 -12   7    3.35    0.86
  -2  12  -7    2.54    0.72
   2 -12   7    2.91    0.77
   2 -12   7    3.49    0.76
  -2 -12  -7    2.54    0.62
  -2 -12  -7    2.71    0.78
   2 -12   7    2.44    0.60
   2 -12   7    2.27    0.65
  -2  12  -7    3.40    0.78
  -2 -12  -7    3.27    0.76
  -2  12  -7    4.06    0.98
  -2 -12  -7    3.11    0.82
  -2  12  -7    2.31    0.57
   2 -12   8   21.07    1.72
   2 -12   8   21.52    1.91
  -2 -12  -8   19.80    1.58
  -2  12  -8   20.01    1.58
  -2  12  -8   22.28    1.95
  -2 -12  -8   18.39    1.54
  -2 -12  -8   17.53    1.55
  -2  12  -8   19.62    1.78
   2 -12   8   18.51    1.76
   2 -12   8   21.13    1.69
   2 -12   8   19.86    1.83
  -2  12  -8   20.53    1.74
  -2 -12  -8   20.46    1.88
  -2  12  -8   22.52    2.07
  -2  12  -8   20.20    1.74
  -2  12  -9   28.46    2.21
  -2 -12  -9   25.36    1.71
  -2 -12  -9   26.16    1.71
   2 -12   9   27.37    2.09
  -2  12  -9   25.59    1.78
  -2  12  -9   26.77    1.87
   2 -12   9   29.59    2.20
  -2 -12  -9   25.71    1.68
   2 -12   9   22.88    1.86
  -2  12  -9   25.83    1.81
   2 -12   9   24.82    1.54
  -2  12  -9   25.50    1.96
   2 -12   9   26.04    1.71
  -2 -12  -9   27.50    2.21
  -2  12  -9   29.91    2.23
   2 -12   9   27.47    1.85
   2 -12  10   22.57    1.58
   2 -12  10   23.42    1.91
  -2  12 -10   23.99    1.79
   2 -12  10   23.78    1.96
   2  12  10   23.79    1.77
  -2 -12 -10   20.24    1.37
   2 -12  10   20.32    1.23
  -2 -12 -10   20.90    1.36
  -2  12 -10   23.35    1.99
  -2  12 -10   21.63    1.80
  -2 -12 -10   23.36    1.96
  -2  12 -10   23.28    2.04
   2 -12  10   20.35    1.36
   2 -12  11   30.62    1.70
  -2  12 -11   32.37    2.04
   2 -12  11   31.85    2.41
   2  12  11   29.06    1.87
   2 -12  11   33.33    2.22
  -2  12 -11   31.00    2.13
  -2  12 -11   33.14    2.30
  -2 -12 -11   32.70    2.26
  -2  12 -11   36.27    2.38
   2 -12  11   35.22    2.34
   2 -12  12   48.66    2.60
   2 -12  12   51.39    2.75
   2 -12  12   47.97    2.83
   2  12  12   46.38    2.20
  -2  12 -12   49.97    2.77
  -2  12 -12   47.82    2.47
  -2  12 -12   44.71    2.54
  -2 -12 -12   49.63    2.69
  -2  12 -12   49.60    2.72
   2 -12  13   13.02    1.26
   2 -12  13   14.62    1.40
  -2  12 -13   13.10    1.25
   2  12  13   12.32    1.00
  -2  12 -13    9.75    1.17
  -2 -12 -13   13.17    1.32
  -2  12 -13   13.21    1.34
   2 -12  13   13.39    1.43
  -2  12 -13   11.62    1.31
   2 -12  14   39.84    2.04
   2 -12  14   40.70    2.22
   2 -12  14   36.58    2.18
  -2  12 -14   38.51    2.09
  -2  12 -14   34.53    2.03
  -2 -12 -14   38.04    2.13
  -2  12 -14   38.58    2.20
  -2  12 -14   39.74    2.29
  -2  12 -15   37.54    1.93
   2 -12  15   40.79    2.10
   2 -12  15   35.75    1.95
   2 -12  15   38.70    1.87
  -2  12 -15   33.55    1.84
  -2 -12 -15   37.84    2.00
  -2  12 -15   39.39    2.06
  -2  12 -15   39.36    2.14
   2 -12  16   16.16    1.22
   2 -12  16   13.55    1.08
  -2  12 -16   11.83    0.94
  -2 -12 -16   14.99    1.14
  -2  12 -16   15.60    1.19
  -2  12 -16   13.77    1.21
   2 -12  17   14.84    1.03
   2 -12  17   11.86    0.83
  -2 -12 -17   14.49    0.96
  -2  12 -17   14.95    1.04
  -2  12 -17   13.00    1.04
   2 -12  18   37.07    1.29
   2 -12  18   40.91    1.42
  -2  12 -18   39.76    1.42
  -2  12 -18   38.72    1.50
  -2 -14  15    0.47    0.17
   2 -14 -14   23.82    1.12
  -2 -14  14   24.77    1.12
   2 -14 -14   24.54    1.30
  -2 -14  14   24.00    1.09
  -2 -14  13    4.35    0.59
   2 -14 -13    5.42    0.71
   2  14 -13    5.19    0.56
  -2 -14  13    4.25    0.51
   2 -14 -13    4.66    0.56
   2 -14 -12  195.62    4.53
  -2 -14  12  173.44    3.68
  -2 -14  12  196.71    3.72
  -2 -14  12  193.95    3.88
   2 -14 -12  183.65    3.64
   2  14 -12  184.08    3.74
  -2  14  12  176.79    2.75
  -2  14  11   18.64    1.11
   2 -14 -11   20.97    1.59
  -2 -14  11   22.93    1.44
  -2 -14  11   20.48    1.35
   2 -14 -11   20.78    1.29
  -2 -14  11   21.46    1.32
   2 -14 -11   19.13    1.22
   2  14 -11   20.27    1.36
  -2  14  11   21.42    1.31
   2  14 -10   75.38    2.74
   2 -14 -10   83.30    3.34
  -2 -14  10   77.13    2.66
  -2 -14  10   78.64    1.74
  -2  14  10   84.10    2.78
[truncated: 578,647 more chars]
