# Supplementary material for: A 1:2 co-crystal of 2,2′-di­thiodi­benzoic acid and benzoic acid: crystal structure, Hirshfeld surface analysis and computational study
Source: Acta Crystallogr E Crystallogr Commun. 2019 Jan 1;75(Pt 1):1–7. doi: 10.1107/S2056989018017097 (PMC6323886; doi:10.1107/S2056989018017097)
Supplement: Supplementary file 2 [file e-75-00001-Isup2.hkl]

#
# h,k,l, Fc-squared, Fo-squared, sigma(Fo-squared), status flag
#
data_I
_shelx_title ' exp_286_a.res in C2/c'
_shelx_refln_list_code          4
_shelx_F_calc_maximum      444.15
_exptl_crystal_F_000      1144.00
_reflns_d_resolution_high  0.7939

loop_
 _space_group_symop_operation_xyz
 'x, y, z'
 '-x, y, -z+1/2'
 'x+1/2, y+1/2, z'
 '-x+1/2, y+1/2, -z+1/2'
 '-x, -y, -z'
 'x, -y, z-1/2'
 '-x+1/2, -y+1/2, -z'
 'x+1/2, -y+1/2, z-1/2'

_cell_length_a     8.2311
_cell_length_b    13.3220
_cell_length_c    22.7038
_cell_angle_alpha  90.000
_cell_angle_beta   95.864
_cell_angle_gamma  90.000

_shelx_F_squared_multiplier     1.000

loop_
 _refln_index_h
 _refln_index_k
 _refln_index_l
 _refln_F_squared_calc
 _refln_F_squared_meas
 _refln_F_squared_sigma
 _refln_observed_status
   2   0   0      26230.00      23803.42       151.62 o
   4   0   0       1498.81       1292.26        19.98 o
   6   0   0       8661.11       8504.85        80.08 o
   8   0   0         57.62         73.36         9.41 o
  10   0   0        623.67        538.15        49.51 o
   1   1   0      18738.33      17491.01        60.11 o
   3   1   0        142.31        349.04        18.90 o
   5   1   0      13741.70      13490.25        77.49 o
   7   1   0       4598.22       4840.71        58.10 o
   9   1   0        519.19        550.48        12.27 o
   0   2   0       7532.04       7260.88        58.88 o
   2   2   0        290.32       1676.57       224.40 o
   4   2   0       1149.75        926.92        19.20 o
   6   2   0       1873.84       1861.37        17.63 o
   8   2   0       1514.51       1695.37        25.51 o
  10   2   0        396.75        318.93        17.22 o
   1   3   0      21914.46      22182.26       413.96 o
   3   3   0         12.37        661.86       144.69 o
   5   3   0       4120.26       4082.01        34.42 o
   7   3   0        110.28        107.71         6.79 o
   9   3   0       1222.76       1307.61        28.88 o
   0   4   0      12091.13      11235.74        54.01 o
   2   4   0       5745.73       6163.93       129.31 o
   4   4   0       4014.07       4145.25        42.04 o
   6   4   0       2513.91       2919.31        90.41 o
   8   4   0       1728.03       1798.06        40.25 o
   1   5   0       1408.96       1117.33        13.75 o
   3   5   0       3566.85       3463.48        37.41 o
   5   5   0        122.66        136.74        39.93 o
   7   5   0         21.90         31.93         5.35 o
   9   5   0         59.86         59.35         4.43 o
   0   6   0        248.82        208.84         8.05 o
   2   6   0       4898.64       6067.63       139.71 o
   4   6   0         43.95         76.30         5.06 o
   6   6   0         71.43        194.00        45.42 o
   8   6   0        131.38        158.82         9.21 o
   1   7   0        299.72        314.65         6.76 o
   3   7   0       7934.45       8514.68       203.00 o
   5   7   0         11.94        103.89        43.00 o
   7   7   0        756.06        779.67        17.29 o
   9   7   0        438.78        362.54        15.64 o
   0   8   0          0.81         12.43         4.14 o
   2   8   0       4029.20       4330.01        79.53 o
   4   8   0        507.23        519.59        10.00 o
   6   8   0        346.22        393.12        26.35 o
   8   8   0        289.83        291.57        10.55 o
   1   9   0        278.03        288.02         8.28 o
   3   9   0         18.90         29.05         2.93 o
   5   9   0         29.45         34.19         4.73 o
   7   9   0        625.48        755.28        40.49 o
   0  10   0       1833.76       1845.23        44.90 o
   2  10   0        986.36       1106.71        17.63 o
   4  10   0        172.33        200.25         7.39 o
   6  10   0        796.21        877.52        15.04 o
   8  10   0        379.73        359.95        22.14 o
   1  11   0        581.64        584.51        14.58 o
   3  11   0       3312.87       3736.73        68.36 o
   5  11   0       1778.58       1941.91        28.37 o
   7  11   0       1887.05       2051.47        47.30 o
   0  12   0       9870.80      10471.48       105.88 o
   2  12   0       4597.90       4791.84        78.23 o
   4  12   0        614.63        694.78        17.23 o
   6  12   0        244.94        274.91         8.96 o
   1  13   0        480.12        671.99        48.45 o
   3  13   0       1579.51       1702.05        20.74 o
   5  13   0        881.90        926.36        15.31 o
   0  14   0       6187.05       6592.77        74.58 o
   2  14   0       2307.64       2463.66        28.52 o
   4  14   0       1597.75       1716.55        39.76 o
   1  15   0       2067.13       2103.61        25.84 o
   3  15   0       5368.59       5431.85        46.09 o
   0  16   0        131.73        165.28        10.19 o
   2  16   0       1296.70       1305.73        20.42 o
  -9   1   1         12.31         30.21         4.11 o
  -7   1   1        268.65        307.91         9.99 o
  -5   1   1       1469.33       2191.34       150.98 o
  -3   1   1       2323.72       2471.73        16.00 o
  -1   1   1        851.72        901.54        11.40 o
   1   1   1       5112.36       4866.38        20.02 o
   3   1   1       2794.64       2792.38        20.65 o
   5   1   1       2585.53       2767.25        18.36 o
   7   1   1        171.11        219.80         8.68 o
   9   1   1        342.68        375.07        11.06 o
 -10   2   1         18.37         22.66         4.47 o
  -8   2   1        276.65        359.80        11.97 o
  -6   2   1        324.44        423.56        12.55 o
  -4   2   1       1181.39       1144.92        15.35 o
  -2   2   1      13507.43      13321.74        56.92 o
   0   2   1        574.46        540.57         7.02 o
   2   2   1      88641.77      89802.16       386.51 o
   4   2   1       2163.97       2184.52        29.15 o
   6   2   1        550.60        664.61        17.31 o
   8   2   1        625.83        669.68        14.84 o
  10   2   1          7.83          6.15         2.89 o
  -9   3   1         15.91         49.71         6.89 o
  -7   3   1        121.05        142.20        10.33 o
  -5   3   1        402.30        437.56        54.67 o
  -3   3   1      20946.64      20846.51       189.42 o
  -1   3   1        748.88        728.25        11.16 o
   1   3   1       4099.67       6348.18       128.99 o
   3   3   1      15005.05      14699.78       112.12 o
   5   3   1        586.28        504.01         8.55 o
   7   3   1       1343.07       1348.95        23.17 o
   9   3   1       1849.72       1872.92        26.59 o
 -10   4   1          6.28         -2.59         2.59 o
  -8   4   1        121.26        167.67         8.14 o
  -6   4   1        677.08        915.36        67.41 o
  -4   4   1        301.53        593.88        31.81 o
  -2   4   1       3901.67       4615.95        90.03 o
   0   4   1      15781.78      15464.35        77.12 o
   2   4   1       5293.89       5161.90       105.62 o
   4   4   1      23940.57      23891.62       145.96 o
   6   4   1       2806.81       2832.69        30.61 o
   8   4   1        498.77        595.32        13.47 o
  -9   5   1        804.61        814.82        21.03 o
  -7   5   1        938.10        909.02        15.07 o
  -5   5   1        242.90        196.83         8.89 o
  -3   5   1       8764.36       8985.25        72.81 o
  -1   5   1      14678.58      14806.67        86.86 o
   1   5   1       1688.64       1429.85        24.96 o
   3   5   1       2354.78       2274.81        26.94 o
   5   5   1       7042.63       7192.33        60.14 o
   7   5   1        600.95        616.55        12.17 o
   9   5   1          4.60         10.12         2.41 o
  -8   6   1       1304.99       1448.81        35.20 o
  -6   6   1       1697.57       1665.29        19.71 o
  -4   6   1       3848.82       3842.95        32.35 o
  -2   6   1      15600.82      17149.82       248.32 o
   0   6   1       7941.50       7397.47        36.41 o
   2   6   1       4064.51       3933.04       125.12 o
   4   6   1       7335.84       7099.22        61.82 o
   6   6   1       1477.14       1609.16        39.14 o
   8   6   1       1739.78       1786.62        36.43 o
  -9   7   1        455.53        451.98        26.58 o
  -7   7   1        538.93        666.18        23.45 o
  -5   7   1       2738.97       2881.69        34.36 o
  -3   7   1       1891.54       1799.85        40.81 o
  -1   7   1       3106.62       3029.49        29.89 o
   1   7   1       2017.71       1727.27        15.78 o
   3   7   1       3729.27       3830.80       133.91 o
   5   7   1       3661.06       3792.64        41.62 o
   7   7   1        669.81        740.67        22.52 o
   9   7   1        679.99        724.69        18.89 o
  -8   8   1        684.33        657.83        20.37 o
  -6   8   1       3153.77       3217.66        30.16 o
  -4   8   1       2169.39       2183.88        21.28 o
  -2   8   1        611.64        633.08        24.36 o
   0   8   1       4776.92       4392.77        40.21 o
   2   8   1       5740.90       5528.27       119.06 o
   4   8   1        985.33        963.36        13.37 o
   6   8   1        978.65       1102.24        23.32 o
   8   8   1        610.99        684.08        41.47 o
  -7   9   1       2606.17       2679.21        64.97 o
  -5   9   1       6011.10       6260.21        56.37 o
  -3   9   1       4192.15       4482.50        80.30 o
  -1   9   1       1350.53       1314.85        23.89 o
   1   9   1       1084.82       1090.75        14.16 o
   3   9   1       1608.73       1769.69        65.26 o
   5   9   1         13.60         20.10         4.00 o
   7   9   1       1047.61       1116.00        26.14 o
  -8  10   1       1285.36       1322.14        33.68 o
  -6  10   1       1285.05       1451.60        19.67 o
  -4  10   1       1640.61       1743.79        32.62 o
  -2  10   1       1432.75       1402.20        23.24 o
   0  10   1       1184.15       1324.05        44.43 o
   2  10   1       4866.32       4858.44        60.02 o
   4  10   1          8.54         17.01         2.64 o
   6  10   1         54.24         50.39         3.96 o
   8  10   1        362.79        384.63        19.97 o
  -7  11   1       1271.03       1314.54        44.28 o
  -5  11   1        895.82        973.39        15.38 o
  -3  11   1         20.91         48.85         8.46 o
  -1  11   1        834.83        827.10        23.48 o
   1  11   1       1137.19       1094.79        31.64 o
   3  11   1          5.74          8.68         2.62 o
   5  11   1       1137.59       1217.38        17.40 o
   7  11   1        847.21        895.49        15.60 o
  -6  12   1       1512.84       1566.15        34.92 o
  -4  12   1          2.18         13.53         3.73 o
  -2  12   1         45.15         91.68         6.42 o
   0  12   1       1855.75       2416.40       142.10 o
   2  12   1        992.93       1044.37        17.06 o
   4  12   1         56.57         73.94         4.17 o
   6  12   1        554.48        606.58        11.41 o
  -5  13   1         38.44         56.87         4.57 o
  -3  13   1        280.26        313.72         9.17 o
  -1  13   1       1331.74       1682.48       126.42 o
   1  13   1       2816.47       3019.67        33.15 o
   3  13   1          3.57         10.21         2.72 o
   5  13   1        383.46        395.53        14.43 o
  -4  14   1         22.46         41.32         3.77 o
  -2  14   1        404.17        500.48        12.80 o
   0  14   1         16.68       2011.07       298.30 o
   2  14   1        436.21        519.48        15.74 o
   4  14   1         84.26         93.79         4.99 o
  -3  15   1       3094.30       3209.43        34.55 o
  -1  15   1         17.65         45.50         7.42 o
   1  15   1        407.24        555.87        54.60 o
   3  15   1        245.77        237.23        10.63 o
  -2  16   1         92.94        102.77         9.72 o
   0  16   1        707.36        680.62        13.85 o
   2  16   1         91.12         61.07         3.92 o
 -10   0   2        650.74        600.75        28.84 o
  -8   0   2        193.94        202.42        13.51 o
  -6   0   2       1464.31       1702.56        66.01 o
  -4   0   2        822.52        683.57        16.01 o
  -2   0   2       2453.01       2621.17        32.45 o
   0   0   2       1531.77       1574.26        19.97 o
   2   0   2         40.93         21.80         2.69 o
   4   0   2       1786.27       1447.26        21.36 o
   6   0   2       1491.53       1327.82        22.69 o
   8   0   2        692.37        750.64        21.67 o
  10   0   2       1223.88       1088.63        37.30 o
  -9   1   2       1081.14       1205.46        18.69 o
  -7   1   2        243.72        512.15        64.92 o
  -5   1   2       1250.56       2026.01        73.37 o
  -3   1   2      10321.73       9533.75        81.97 o
  -1   1   2       6963.36       6800.55        36.09 o
   1   1   2      20676.42      19464.23        91.70 o
   3   1   2       2000.88       1664.22        15.01 o
   5   1   2        398.77        271.71         5.69 o
   7   1   2       3993.65       4280.35        69.70 o
   9   1   2        778.92        837.34        17.63 o
 -10   2   2        100.66         73.79         8.14 o
  -8   2   2        536.56        680.54        28.38 o
  -6   2   2        617.43        618.98        19.86 o
  -4   2   2       6231.68       5819.33        48.21 o
  -2   2   2         38.27        227.56        16.40 o
   0   2   2       8070.41       7745.18        48.64 o
   2   2   2     197269.47     194328.05       482.00 o
   4   2   2       6706.98       6121.04        55.55 o
   6   2   2       3138.69       3295.70        25.27 o
   8   2   2       2559.48       2836.92        37.15 o
  10   2   2        270.32        266.39        17.88 o
  -9   3   2          2.58          4.43         4.85 o
  -7   3   2       2682.54       2766.62        31.61 o
  -5   3   2       1736.53       1890.50        25.07 o
  -3   3   2       6672.76      11419.25       178.63 o
  -1   3   2      14119.45      13351.42        78.09 o
   1   3   2       4799.69       5045.67       172.11 o
   3   3   2       3043.45       2409.13        20.97 o
   5   3   2        273.85        356.50         7.53 o
   7   3   2       1732.64       1731.98        26.69 o
   9   3   2        375.53        380.46         9.01 o
 -10   4   2          2.79          6.95         3.11 o
  -8   4   2       1386.87       1497.80        38.87 o
  -6   4   2        717.37        879.68        35.99 o
  -4   4   2        375.46        440.36        24.38 o
  -2   4   2        241.70        610.18        59.91 o
   0   4   2        470.24        518.57         8.92 o
   2   4   2       3253.52       3199.41        64.79 o
   4   4   2       2439.90       2753.10        23.99 o
   6   4   2        144.81        125.07         5.79 o
   8   4   2        629.10        674.89        15.15 o
  -9   5   2         54.70         81.49         5.54 o
  -7   5   2       2745.52       2773.85        41.53 o
  -5   5   2        260.06        260.47         7.26 o
  -3   5   2       4695.50       5142.79       123.45 o
  -1   5   2       6719.58       6932.93        56.25 o
   1   5   2         33.36         46.00         2.31 o
   3   5   2       8598.31       8965.90        68.52 o
   5   5   2       1289.32       1407.48        25.37 o
   7   5   2        223.59        215.47         7.75 o
   9   5   2        213.69        206.06        10.03 o
  -8   6   2         39.69         67.92         7.36 o
  -6   6   2        420.31        435.53        35.99 o
  -4   6   2       3612.47       3731.79        31.53 o
  -2   6   2      13097.52      17441.48       494.16 o
   0   6   2        682.07        705.01         8.86 o
   2   6   2       2073.94       2044.61        71.78 o
   4   6   2        678.18        669.60         9.26 o
   6   6   2       1016.14       1099.01        19.31 o
   8   6   2         74.82         64.99         5.12 o
  -9   7   2          3.28          4.40         4.00 o
  -7   7   2        219.49        248.13        14.28 o
  -5   7   2         55.55         98.30         9.69 o
  -3   7   2       5704.06       5878.04        61.04 o
  -1   7   2       1869.29       2151.77        61.19 o
   1   7   2         72.79         53.38         3.26 o
   3   7   2        603.66        736.94        24.36 o
   5   7   2       1736.16       1686.25        23.30 o
   7   7   2       1145.93       1172.78        21.74 o
   9   7   2        238.39        234.24        10.59 o
  -8   8   2          3.40         15.52         8.87 o
  -6   8   2          7.81        145.03        53.51 o
  -4   8   2        379.26        441.27        11.20 o
  -2   8   2       1332.58       1379.94        24.69 o
   0   8   2       3246.72       3508.11        42.08 o
   2   8   2        204.88        196.23         6.32 o
   4   8   2          0.72          6.01         2.20 o
   6   8   2        793.67        856.03        24.48 o
   8   8   2        824.50        884.85        24.05 o
  -7   9   2          2.90        105.41        44.39 o
  -5   9   2        259.90        364.34        10.16 o
  -3   9   2        318.94        424.91        17.44 o
  -1   9   2       5394.25       5480.54       103.97 o
   1   9   2       1173.72       1182.40        13.74 o
   3   9   2        113.48        139.12         5.02 o
   5   9   2       1952.65       2083.64        23.66 o
   7   9   2        526.56        591.86        25.97 o
  -8  10   2          1.45         12.16        10.35 o
  -6  10   2        278.06        324.27        10.82 o
  -4  10   2        163.62        196.37        12.43 o
  -2  10   2        657.45        685.04        14.20 o
   0  10   2       3126.80       3288.37        61.63 o
   2  10   2       2875.97       2958.22        29.84 o
   4  10   2       3660.09       4069.72       120.58 o
   6  10   2        128.54        144.69         7.15 o
   8  10   2        226.28        217.82         8.51 o
  -7  11   2         40.77         65.74         8.88 o
  -5  11   2       1273.19       1458.43        18.87 o
  -3  11   2        571.56        692.16        22.91 o
  -1  11   2        339.91        366.83        27.39 o
   1  11   2         40.97         62.88        11.16 o
   3  11   2        565.69        664.48        19.62 o
   5  11   2        627.24        718.74        16.80 o
   7  11   2        139.20        163.49         8.07 o
  -6  12   2       2529.02       2547.75        45.72 o
  -4  12   2        982.02       1129.84        18.62 o
  -2  12   2        853.46        912.68        21.22 o
   0  12   2       3635.03       3918.23        33.17 o
   2  12   2       1116.75       1186.66        17.44 o
   4  12   2       1161.19       1279.10        42.08 o
   6  12   2        659.21        705.24        11.27 o
  -5  13   2       1390.55       1492.13        42.46 o
  -3  13   2       1684.78       1846.89        39.69 o
  -1  13   2      11817.52      12717.30       104.01 o
   1  13   2       1967.05       2350.06       101.83 o
   3  13   2        872.18        921.69        14.33 o
   5  13   2       1476.88       1505.77        32.95 o
  -4  14   2        844.04        952.45        22.02 o
  -2  14   2       1435.97       1536.08        26.28 o
   0  14   2       2782.76       2956.46        34.95 o
   2  14   2       3495.22       3559.23        42.53 o
   4  14   2       1813.94       2062.34       118.64 o
  -3  15   2        947.90       1565.63       232.21 o
  -1  15   2       3795.37       3823.13        64.25 o
   1  15   2         24.82         54.37        12.09 o
   3  15   2        128.67        114.02         6.28 o
  -2  16   2       3112.93       2857.20        71.66 o
   0  16   2        283.77        284.22         8.81 o
   2  16   2        857.64        708.34        11.69 o
  -9   1   3        144.74        200.27         8.41 o
  -7   1   3        554.44        855.99        31.90 o
  -5   1   3       4080.71       4222.41        52.75 o
  -3   1   3       1326.56       1483.70        19.85 o
  -1   1   3      36400.61      34294.24       409.52 o
   1   1   3        178.43        179.58         5.23 o
   3   1   3       1081.88       1085.29        11.26 o
   5   1   3        613.52        600.12         8.51 o
   7   1   3        130.39        144.81         5.97 o
   9   1   3          0.48          2.37         2.72 o
 -10   2   3        142.50        120.47        14.04 o
  -8   2   3        145.43        200.09        13.08 o
  -6   2   3         39.36         90.02         5.93 o
  -4   2   3         86.55         88.24         4.96 o
  -2   2   3        658.36        528.54        13.53 o
   0   2   3       7036.39       7125.19        34.25 o
   2   2   3      16943.00      17748.49        91.35 o
   4   2   3          6.94          6.85         1.50 o
   6   2   3       2259.02       2337.73        19.76 o
   8   2   3        254.65        273.16        10.42 o
  10   2   3        138.98        120.14        11.29 o
  -9   3   3        704.34        734.35        17.44 o
  -7   3   3        899.98       1017.23        15.64 o
  -5   3   3        394.58        543.57         9.38 o
  -3   3   3        572.34        604.98        41.43 o
  -1   3   3        917.58        892.21        14.90 o
   1   3   3       2699.86       3250.78        59.77 o
   3   3   3         24.06          9.20         1.85 o
   5   3   3         17.66         14.98         1.90 o
   7   3   3        477.77        506.63        11.69 o
   9   3   3         33.39         37.42         3.49 o
 -10   4   3       1202.32        944.99        22.86 o
  -8   4   3        304.33        371.90        12.38 o
  -6   4   3       1157.55       1358.76        19.43 o
  -4   4   3         14.25         50.42         2.57 o
  -2   4   3        438.45        384.42         6.63 o
   0   4   3        274.50        233.34         5.77 o
   2   4   3        142.09        102.61         3.60 o
   4   4   3      15010.22      15136.34        95.17 o
   6   4   3       1198.93       1202.14        17.16 o
   8   4   3          2.58          6.78         2.66 o
  -9   5   3        823.44        845.59        15.97 o
  -7   5   3          2.67         59.75        10.70 o
  -5   5   3       4690.49       4796.96        34.81 o
  -3   5   3       1773.47       1792.73        24.20 o
  -1   5   3       3382.69       3201.26        17.75 o
   1   5   3         84.93         68.65         2.94 o
   3   5   3       2600.20       2947.46        34.24 o
   5   5   3       2102.50       2006.45        19.68 o
   7   5   3         44.56         36.54         4.56 o
   9   5   3        586.60        634.95        22.02 o
  -8   6   3        411.55        401.44        10.96 o
  -6   6   3         24.72        104.61        22.42 o
  -4   6   3       1185.49       1157.43        19.93 o
  -2   6   3        830.24       1878.03       186.30 o
   0   6   3        548.06        705.65         9.02 o
   2   6   3       4837.12       4640.15       103.99 o
   4   6   3       2393.22       2080.82        19.74 o
   6   6   3       1093.84       1107.56        15.86 o
   8   6   3        114.25        129.57         5.93 o
  -9   7   3       1004.23        784.74        19.16 o
  -7   7   3       1085.40       1207.21        21.66 o
  -5   7   3       3478.26       3543.64        61.58 o
  -3   7   3       4667.40       4442.10        58.89 o
  -1   7   3       7226.12       7312.73        48.29 o
   1   7   3       1968.31       1821.01        17.77 o
   3   7   3        186.74        193.81         5.34 o
   5   7   3       1334.58       1410.64        19.58 o
   7   7   3        269.85        304.17         9.25 o
   9   7   3        145.32        149.32         8.01 o
  -8   8   3       1558.90       1505.04        44.84 o
  -6   8   3        931.72       1148.92        47.60 o
  -4   8   3       1582.33       1449.01        22.67 o
  -2   8   3       4195.04       4066.56        58.26 o
   0   8   3      10213.10      10399.34        64.37 o
   2   8   3        806.63        825.87        24.37 o
   4   8   3       3710.10       3730.09        69.10 o
   6   8   3       1450.07       1434.15        29.46 o
   8   8   3         59.52         48.66         4.78 o
  -7   9   3        467.08        578.81        15.97 o
  -5   9   3        158.15        193.24        38.40 o
  -3   9   3       2053.91       2035.59        34.82 o
  -1   9   3       1231.43       1419.47       165.28 o
   1   9   3       1738.30       1720.32        17.32 o
   3   9   3       2536.80       2829.31       120.54 o
   5   9   3         18.68         25.77         2.93 o
   7   9   3       1732.65       1701.49        27.77 o
  -8  10   3        147.10        158.46         9.97 o
  -6  10   3        665.79        769.88        14.68 o
  -4  10   3       5348.61       5513.99       100.77 o
  -2  10   3       1886.20       1939.45        26.71 o
   0  10   3        381.74        542.15        68.94 o
   2  10   3       2710.83       2672.57        23.69 o
   4  10   3         98.42        104.35         4.75 o
   6  10   3        285.97        324.01        10.20 o
   8  10   3        788.33        792.56        16.73 o
  -7  11   3          2.03         14.39         9.70 o
  -5  11   3       1129.00       1245.16        18.52 o
  -3  11   3       1229.13       1211.17        16.91 o
  -1  11   3       1317.32       1383.90        31.02 o
   1  11   3       7416.08       7436.22        65.51 o
   3  11   3       2816.71       3200.86       117.82 o
   5  11   3        188.69        197.28         7.46 o
   7  11   3         32.06         22.72         2.88 o
  -6  12   3        434.60        498.94        11.50 o
  -4  12   3       1238.79       1332.29        23.42 o
  -2  12   3         95.62        102.30         6.02 o
   0  12   3         38.65        324.84        86.53 o
   2  12   3       2022.42       2063.40        22.18 o
   4  12   3          9.66         17.12         2.51 o
   6  12   3         44.15         32.51         2.91 o
  -5  13   3       1982.30       1948.23        28.41 o
  -3  13   3        132.06        166.98         8.34 o
  -1  13   3       2966.38       3280.53        57.47 o
   1  13   3        494.30        647.70        56.05 o
   3  13   3          0.26          0.31         1.72 o
   5  13   3          1.79          2.19         2.06 o
  -4  14   3         18.30         44.35         4.56 o
  -2  14   3        266.83        290.54        10.53 o
   0  14   3       1448.04       1554.33        28.96 o
   2  14   3        148.79        176.91        14.27 o
   4  14   3         88.56        113.48         8.86 o
  -3  15   3        332.70        360.89        19.12 o
  -1  15   3         18.23         33.04         4.04 o
   1  15   3        542.91        542.37        12.42 o
   3  15   3          4.18          4.42         2.05 o
  -2  16   3         47.52         56.34         5.55 o
   0  16   3        218.82        220.14         7.48 o
   2  16   3       1132.76       1014.43        16.33 o
 -10   0   4         21.71         16.73         5.24 o
  -8   0   4        410.99        471.25        18.03 o
  -6   0   4       2825.69       2818.84        49.27 o
  -4   0   4       5354.47       5013.99        39.03 o
  -2   0   4       3389.01       2741.99        51.75 o
   0   0   4        709.21        772.82        20.07 o
   2   0   4       1839.14       1820.36        30.59 o
   4   0   4       5457.05       5341.75        43.14 o
   6   0   4       1353.85       1360.28        22.88 o
   8   0   4       1320.33       1422.19        28.59 o
  10   0   4        430.59        389.76        20.32 o
  -9   1   4       1236.06       1376.75        19.91 o
  -7   1   4        902.31        962.62        15.61 o
  -5   1   4       4939.42       4693.51        53.37 o
  -3   1   4       1665.84       1737.70        15.23 o
  -1   1   4       8252.13       7134.49        66.37 o
   1   1   4      17495.18      16528.05        99.15 o
   3   1   4        695.59        703.45         9.10 o
   5   1   4         51.93         64.13         2.83 o
   7   1   4        367.66        375.86         9.43 o
   9   1   4         88.89        104.53         6.16 o
 -10   2   4        916.84        770.36        22.78 o
  -8   2   4        668.24        746.14        14.31 o
  -6   2   4        934.46        913.22        14.73 o
  -4   2   4        640.98        610.31         8.51 o
  -2   2   4         49.05         65.33         4.59 o
   0   2   4       3837.14       3899.16        27.37 o
   2   2   4       4248.31       4149.29        29.40 o
   4   2   4        300.95        320.93         6.21 o
   6   2   4        400.70        422.35         9.15 o
   8   2   4        123.99        110.97         7.35 o
  -9   3   4        143.84        193.35        13.27 o
  -7   3   4        582.36        737.75        37.08 o
  -5   3   4        305.09        264.78         5.90 o
  -3   3   4       6998.45       6855.13        64.49 o
  -1   3   4       5499.55       5416.95        37.51 o
   1   3   4      34146.20      35458.64       100.94 o
   3   3   4          2.07          4.98         1.46 o
   5   3   4        190.29        177.62         5.25 o
   7   3   4         44.34         55.50         4.40 o
   9   3   4        363.16        364.02         9.78 o
 -10   4   4        516.63        461.13        37.41 o
  -8   4   4         72.69        111.52        12.01 o
  -6   4   4        213.79        267.13         7.90 o
  -4   4   4        425.10        507.16         7.00 o
  -2   4   4       6722.96       6724.75        45.29 o
   0   4   4       2027.41       1953.39        14.91 o
   2   4   4         18.13         28.54         2.19 o
   4   4   4      35225.89      33425.91       252.06 o
   6   4   4        641.08        636.26        13.40 o
   8   4   4        167.01        150.40         6.03 o
  -9   5   4          2.23         62.47        11.65 o
  -7   5   4         54.21        123.58        17.78 o
  -5   5   4         87.12         86.49         4.46 o
  -3   5   4       2443.40       2604.43        23.42 o
  -1   5   4      17642.08      17529.68       120.52 o
   1   5   4       3145.03       3118.70        20.93 o
   3   5   4        783.19        733.19        10.45 o
   5   5   4        628.89        657.13        10.95 o
   7   5   4        175.09        159.69         6.65 o
   9   5   4          0.50          0.08         2.13 o
  -8   6   4        170.67        195.67        11.18 o
  -6   6   4        176.91        199.03         8.00 o
  -4   6   4        159.15        183.62         5.43 o
  -2   6   4         22.20         42.36         2.80 o
   0   6   4       2681.17       2850.57        19.60 o
   2   6   4        739.14        758.23        19.12 o
   4   6   4        176.06        194.33         6.36 o
   6   6   4        153.53        174.46         6.57 o
   8   6   4         40.59         40.88         3.48 o
  -9   7   4          0.03         36.09         7.39 o
  -7   7   4       1479.97       1489.79        21.14 o
  -5   7   4        473.25        403.30        10.71 o
  -3   7   4      10561.65      10693.94       104.87 o
  -1   7   4        354.82        426.75        12.46 o
   1   7   4       3149.32       3394.74        21.44 o
   3   7   4        659.07        670.89        14.23 o
   5   7   4       8354.15       8335.24       101.59 o
   7   7   4        535.22        508.76        12.34 o
   9   7   4          3.29          3.14         3.98 o
  -8   8   4         19.71         73.69        10.10 o
  -6   8   4        164.21        192.33         8.43 o
  -4   8   4        235.52        171.06         6.28 o
  -2   8   4       1661.44       1871.77        29.79 o
   0   8   4       5922.64       6496.36        36.20 o
   2   8   4       1526.98       1470.80        20.91 o
   4   8   4        177.48        181.91         6.38 o
   6   8   4         31.04         27.57         3.57 o
   8   8   4        160.27        142.88         8.59 o
  -7   9   4       1133.70       1099.19        29.48 o
  -5   9   4        570.71        533.05        12.35 o
  -3   9   4        221.46        203.75         6.85 o
  -1   9   4       1078.64       1220.42        28.68 o
   1   9   4        112.21        103.98         4.29 o
   3   9   4        410.49        450.91        12.81 o
   5   9   4       2447.51       2548.65        30.20 o
   7   9   4         15.44          7.31         4.23 o
  -8  10   4        457.74        509.53        16.64 o
  -6  10   4        606.04        586.41        12.91 o
  -4  10   4        915.05       1110.43        36.54 o
  -2  10   4        285.06        301.81         8.12 o
   0  10   4         45.28         68.19         4.14 o
   2  10   4       4806.69       5045.95        44.72 o
   4  10   4       2853.80       3097.74        81.55 o
   6  10   4         75.48         75.89         4.91 o
  -7  11   4         48.94         81.79         4.96 o
  -5  11   4        399.86        448.54        13.57 o
  -3  11   4        386.04        331.59        10.11 o
  -1  11   4        391.39        400.90        14.81 o
   1  11   4      16929.61      17231.35       142.24 o
   3  11   4       1454.93       1572.05        43.99 o
   5  11   4         40.56         41.81         3.40 o
   7  11   4        255.30        261.32        10.16 o
  -6  12   4        105.62        113.75         5.20 o
  -4  12   4        796.24        813.07        26.02 o
  -2  12   4        104.24        100.57         5.55 o
   0  12   4        514.45        551.28        11.23 o
   2  12   4        172.83        188.40         6.85 o
   4  12   4       1060.67       1216.08        49.02 o
   6  12   4       1384.70       1420.19        29.67 o
  -5  13   4         66.17         67.07         4.12 o
  -3  13   4        327.08        365.05        11.57 o
  -1  13   4        111.28        122.46         6.64 o
   1  13   4       1005.11       1058.67        17.34 o
   3  13   4        342.69        367.19         8.86 o
   5  13   4         41.41         39.16         3.75 o
  -4  14   4        306.00        307.97         8.32 o
  -2  14   4        276.77        306.80         8.17 o
   0  14   4        816.51        873.55        24.70 o
   2  14   4        288.23        294.48         7.82 o
   4  14   4          1.24         -0.65         2.52 o
  -3  15   4        629.67        633.99        12.87 o
  -1  15   4        536.62        528.13        10.74 o
   1  15   4         54.31         77.51         3.89 o
   3  15   4        264.01        252.65         9.22 o
  -2  16   4        842.31        768.26        14.53 o
   0  16   4        721.87        649.28        10.85 o
   2  16   4       1227.86       1101.57        29.05 o
  -9   1   5        583.84        667.53        13.77 o
  -7   1   5        117.84        126.37         6.30 o
  -5   1   5        224.48        211.12         5.13 o
  -3   1   5       4087.86       3970.76        25.30 o
  -1   1   5          2.88         -3.32         4.15 o
   1   1   5       1561.56       1655.96        17.55 o
   3   1   5       1125.23       1112.20        10.63 o
   5   1   5        154.11        148.38         4.53 o
   7   1   5        730.12        763.43        13.21 o
   9   1   5          5.24          4.94         2.30 o
 -10   2   5        137.80        124.60        10.49 o
  -8   2   5          8.98         23.07         2.98 o
  -6   2   5        494.96        547.58         9.81 o
  -4   2   5       2904.09       2841.97        22.61 o
  -2   2   5       4328.67       4186.92        33.21 o
   0   2   5        966.38        985.05        15.94 o
   2   2   5       1270.55       1304.88        12.58 o
   4   2   5          1.20          1.91         1.30 o
   6   2   5         73.30         55.48         3.65 o
   8   2   5        142.87        127.38         7.66 o
  -9   3   5          3.64         11.15         4.51 o
  -7   3   5        400.14        467.19        11.28 o
  -5   3   5        368.70        365.49         7.05 o
  -3   3   5       1392.36       1373.11        12.05 o
  -1   3   5         10.10         13.63         1.89 o
   1   3   5       8966.25       9094.86        38.97 o
   3   3   5        873.14        868.82        11.77 o
   5   3   5          0.23          1.91         1.71 o
   7   3   5          4.32          7.89         2.39 o
   9   3   5       1067.16       1046.41        18.27 o
 -10   4   5        506.47        368.20        34.95 o
  -8   4   5          0.81          5.10         2.51 o
  -6   4   5        304.83        385.91         8.53 o
  -4   4   5          3.30          5.80         1.25 o
  -2   4   5       2741.17       2887.01        18.07 o
   0   4   5       1379.79       1430.67        12.62 o
   2   4   5      10683.48      10897.59        84.22 o
   4   4   5       2384.68       2459.37        25.32 o
   6   4   5         65.11         54.94         4.48 o
   8   4   5        289.79        303.73         8.96 o
  -9   5   5        824.56        775.41        14.94 o
  -7   5   5       1075.89       1143.83        17.09 o
  -5   5   5       2211.56       2253.60        25.79 o
  -3   5   5          2.32          3.50         1.68 o
  -1   5   5      19347.25      19560.72       158.66 o
   1   5   5       1144.04       1185.43        12.47 o
   3   5   5       4383.62       4521.34        39.49 o
   5   5   5        139.38        147.96         5.72 o
   7   5   5         69.77         65.41         4.64 o
   9   5   5         57.10         52.71         4.57 o
  -8   6   5       1312.22       1369.48        26.60 o
  -6   6   5        177.17        196.88         6.65 o
  -4   6   5        149.67        163.67         4.88 o
  -2   6   5        533.44        635.52        10.94 o
   0   6   5       1755.17       1802.09        14.83 o
   2   6   5        113.93        107.19         3.74 o
   4   6   5         89.96         91.77         4.38 o
   6   6   5       7380.03       7678.10        56.61 o
   8   6   5          3.43          4.81         1.91 o
  -9   7   5         60.08         48.48         4.58 o
  -7   7   5          4.41         11.32         4.76 o
  -5   7   5         11.98          4.31         4.01 o
  -3   7   5         23.00         37.84         3.35 o
  -1   7   5        875.06        949.48        10.92 o
   1   7   5        695.64        646.33         8.15 o
   3   7   5         64.46         74.77         3.66 o
   5   7   5         86.05        102.28         4.98 o
   7   7   5         33.51         28.96         3.54 o
  -8   8   5        294.46        274.70         7.64 o
  -6   8   5        309.56        245.37         8.27 o
  -4   8   5         33.98         18.41         2.64 o
  -2   8   5       1460.39       1603.90        26.35 o
   0   8   5       1670.09       1676.85        16.27 o
   2   8   5        981.06        963.36        11.47 o
   4   8   5       1176.96       1165.95        16.27 o
   6   8   5        691.84        737.61        16.04 o
   8   8   5        285.99        280.61        10.78 o
  -7   9   5        209.72        175.40         6.94 o
  -5   9   5        441.69        426.74        10.62 o
  -3   9   5        774.71        711.81        12.45 o
  -1   9   5       1173.36       1288.25        13.72 o
   1   9   5        549.92        573.23        10.01 o
   3   9   5       6940.25       7228.67       187.57 o
   5   9   5         58.51         59.37         4.39 o
   7   9   5        223.93        202.51         6.84 o
  -8  10   5        215.56        233.45        15.74 o
  -6  10   5        265.51        226.50         7.49 o
  -4  10   5          6.09          7.74         3.18 o
  -2  10   5        510.90        477.19        10.22 o
   0  10   5        324.92        311.31         7.80 o
   2  10   5        599.08        674.54        11.92 o
   4  10   5        155.69        166.73         5.84 o
   6  10   5         31.75         27.20         3.15 o
  -7  11   5         61.41         68.02         4.84 o
  -5  11   5        491.17        403.25        13.17 o
  -3  11   5        412.72        320.94         7.85 o
  -1  11   5          5.61          7.71         2.27 o
   1  11   5       2943.34       3190.83        62.28 o
   3  11   5        171.04        174.18         6.29 o
   5  11   5          0.02         -0.59         2.08 o
   7  11   5          1.59          0.20         1.54 o
  -6  12   5        222.28        213.22         5.92 o
  -4  12   5        175.52        172.63         8.81 o
  -2  12   5        144.52        143.94         6.41 o
   0  12   5         96.59        124.19         5.22 o
   2  12   5       1235.66       1273.66        17.81 o
   4  12   5         11.34         10.12         2.30 o
   6  12   5         19.96         19.75         2.39 o
  -5  13   5         15.93         12.59         2.16 o
  -3  13   5         10.23          6.12         2.18 o
  -1  13   5          0.93         -0.41         2.35 o
   1  13   5          3.57         12.98         3.89 o
   3  13   5        147.44        153.73         5.59 o
   5  13   5          0.44         -0.47         1.87 o
  -4  14   5         37.91         46.81         3.59 o
  -2  14   5          0.42          3.20         2.26 o
   0  14   5        105.94        114.13         5.87 o
   2  14   5         29.01         29.61         2.65 o
   4  14   5          0.33         -2.11         2.11 o
  -3  15   5        698.56        588.38        13.96 o
  -1  15   5         14.27         13.37         2.17 o
   1  15   5        455.16        422.21         8.48 o
   3  15   5         30.51         28.35         2.68 o
  -2  16   5          5.90          8.36         1.98 o
   0  16   5        167.89        154.55         5.06 o
   2  16   5         76.08         49.13         7.51 o
 -10   0   6        543.00        406.34        15.33 o
  -8   0   6       1733.54       1829.85        38.36 o
  -6   0   6          0.48          6.24         3.00 o
  -4   0   6       1173.57       1159.65        16.82 o
  -2   0   6        322.26        256.43        10.48 o
   0   0   6        198.65        161.51        11.76 o
   2   0   6       3179.85       2841.98        66.97 o
   4   0   6       1600.16       1495.05        27.03 o
   6   0   6        398.91        396.60        12.52 o
   8   0   6       1279.71       1304.50        40.50 o
  -9   1   6        295.44        351.09        10.04 o
  -7   1   6         28.32         28.83         3.23 o
  -5   1   6         35.02         43.83         2.36 o
  -3   1   6       4014.51       4138.90        27.90 o
  -1   1   6        512.85        501.38        18.49 o
   1   1   6       2622.68       2525.93        26.59 o
   3   1   6         11.17         17.54         1.51 o
   5   1   6         66.39         39.83         2.46 o
   7   1   6        247.33        218.76         7.61 o
   9   1   6        301.98        303.65        17.13 o
 -10   2   6        396.29        306.30        15.21 o
  -8   2   6         12.99         12.03         2.44 o
  -6   2   6       1494.07       1497.75        15.95 o
  -4   2   6        217.45        237.09         5.49 o
  -2   2   6        381.89        412.10         8.20 o
   0   2   6       2681.77       2654.34        28.55 o
   2   2   6       1572.09       1461.21        13.45 o
   4   2   6       2573.48       2435.29        23.92 o
   6   2   6        673.05        705.67        14.11 o
   8   2   6        200.83        213.92         7.96 o
  -9   3   6          5.48          1.92         2.85 o
  -7   3   6        309.36        326.90         8.86 o
  -5   3   6        150.33        150.36         4.49 o
  -3   3   6         48.29         54.38         2.54 o
  -1   3   6       3753.45       3690.20        25.98 o
   1   3   6      18653.40      18715.29        85.97 o
   3   3   6       5182.91       5290.52        46.65 o
   5   3   6         92.16         76.03         4.08 o
   7   3   6         22.74         18.78         2.81 o
   9   3   6          1.65          9.49         3.30 o
  -8   4   6         87.31         78.27         4.48 o
  -6   4   6        439.95        492.12         9.23 o
  -4   4   6         39.39         37.45         1.91 o
  -2   4   6        828.41        799.19         9.43 o
   0   4   6       3888.28       3809.21        25.58 o
   2   4   6         34.31         57.59         2.67 o
   4   4   6       3143.30       2992.05        25.09 o
   6   4   6       1559.63       1561.86        22.89 o
   8   4   6        254.16        254.38         8.07 o
  -9   5   6        299.32        275.94         8.00 o
  -7   5   6         60.78         71.26         4.79 o
  -5   5   6       1580.47       1652.21        15.63 o
  -3   5   6        372.25        398.94         7.02 o
  -1   5   6      11203.35      11340.08        88.43 o
   1   5   6        119.53        119.09         4.31 o
   3   5   6      13695.33      14061.27        74.93 o
   5   5   6       2369.74       2334.86        25.98 o
   7   5   6        918.66        959.40        15.95 o
   9   5   6        170.14        176.56         9.06 o
  -8   6   6        803.99        823.84        16.97 o
  -6   6   6        880.28        871.93        14.22 o
  -4   6   6          1.05          4.97         1.42 o
  -2   6   6        716.23        766.49        11.08 o
   0   6   6        726.49        843.30        10.18 o
   2   6   6          0.72          1.19         1.65 o
   4   6   6        986.14        866.53        13.24 o
   6   6   6       3664.81       3779.69        37.61 o
   8   6   6         19.79         20.79         2.41 o
  -9   7   6        539.20        428.75        13.95 o
  -7   7   6        144.39        129.31         5.78 o
  -5   7   6       1193.85       1207.19        16.64 o
  -3   7   6         20.82         12.50         1.72 o
  -1   7   6        571.55        676.81         8.73 o
   1   7   6        576.45        608.04         7.64 o
   3   7   6         36.14         49.37         2.50 o
   5   7   6        812.77        853.45        14.99 o
   7   7   6        354.48        378.18        12.78 o
  -8   8   6        430.30        367.12         9.93 o
  -6   8   6       1626.79       1526.92        30.08 o
  -4   8   6         35.47         40.56         3.13 o
  -2   8   6       3534.16       3798.96        44.02 o
   0   8   6         73.42        112.34         3.57 o
   2   8   6        108.29        113.38         3.75 o
   4   8   6       2953.77       3127.93        34.58 o
   6   8   6       2534.82       2510.53        40.42 o
   8   8   6        195.92        184.84         8.12 o
  -7   9   6         39.91         30.71         2.73 o
  -5   9   6         94.12         65.59         4.42 o
  -3   9   6          1.44         10.08         2.10 o
  -1   9   6       1813.03       1919.88        16.69 o
   1   9   6          4.67          5.55         1.75 o
   3   9   6      16279.42      16362.34       168.19 o
   5   9   6        791.11        793.91        15.31 o
   7   9   6       1685.75       1557.73        45.05 o
  -8  10   6        100.16         76.21         8.71 o
  -6  10   6        945.45        940.12        20.04 o
  -4  10   6          4.08          0.32         2.15 o
  -2  10   6          6.63          2.84         2.08 o
   0  10   6        957.05        974.18        14.83 o
   2  10   6       2725.62       2810.68        24.87 o
   4  10   6         89.40         94.17         4.59 o
   6  10   6        142.00        136.80         6.04 o
  -7  11   6         42.84         44.90         3.35 o
  -5  11   6        250.57        201.69         6.74 o
  -3  11   6         97.24        112.84         5.21 o
  -1  11   6          0.09          1.09         2.23 o
   1  11   6       1607.56       1666.67        18.88 o
   3  11   6         47.04         51.92         3.26 o
   5  11   6         11.26         11.72         2.29 o
   7  11   6        433.57        474.70        17.39 o
  -6  12   6         78.37         85.32         4.17 o
  -4  12   6          1.15          2.22         1.94 o
  -2  12   6        382.87        362.34        11.81 o
   0  12   6        337.70        352.81         8.57 o
   2  12   6        486.95        480.53        10.26 o
   4  12   6        103.27        116.06         5.80 o
   6  12   6        381.24        406.42        14.95 o
  -5  13   6         84.86         95.19         4.00 o
  -3  13   6        143.21        129.86         5.36 o
  -1  13   6       1445.65       1432.65        18.46 o
   1  13   6         53.95         60.23         3.79 o
   3  13   6         10.03          7.52         2.17 o
   5  13   6         20.62         21.12         2.33 o
  -4  14   6        529.41        537.96        11.08 o
  -2  14   6         54.78         56.49         3.17 o
   0  14   6          8.06         10.07         2.30 o
   2  14   6          3.91         10.30         2.66 o
   4  14   6         71.57         59.69         4.00 o
  -3  15   6        500.56        447.43         9.89 o
  -1  15   6        223.16        204.72         5.62 o
   1  15   6        547.48        517.92         9.89 o
   3  15   6          3.78          5.46         2.23 o
  -2  16   6         13.75         11.28         4.49 o
   0  16   6        507.67        436.77         8.41 o
  -9   1   7       2636.31       2732.34        40.02 o
  -7   1   7       1948.21       2168.06        23.56 o
  -5   1   7        575.95        523.84         7.53 o
  -3   1   7        900.40        908.22         9.74 o
  -1   1   7       2241.62       2076.11        21.32 o
   1   1   7         32.65         47.10         3.06 o
   3   1   7         31.88         18.93         1.53 o
   5   1   7         23.34         27.98         2.23 o
   7   1   7         33.93         38.09         3.77 o
   9   1   7        183.89        206.89        12.23 o
 -10   2   7         94.80         92.60         6.03 o
  -8   2   7       1252.67       1277.99        15.97 o
  -6   2   7          6.71         11.74         2.14 o
  -4   2   7       9225.31       9891.94        53.46 o
  -2   2   7        462.39        464.35         8.47 o
   0   2   7         15.97          4.16         1.38 o
   2   2   7       1300.48       1453.69        15.47 o
   4   2   7       1184.88       1137.35        13.26 o
   6   2   7         32.22         28.71         3.13 o
   8   2   7        174.91        174.02         7.52 o
  -9   3   7          2.38          6.69         2.44 o
  -7   3   7          1.68          8.09         2.38 o
  -5   3   7        222.51        207.47         5.06 o
  -3   3   7        443.03        491.92         7.18 o
  -1   3   7       3610.72       3668.41        19.92 o
   1   3   7       9247.93      10021.99        34.81 o
   3   3   7        153.72        154.08         4.61 o
   5   3   7         32.34         19.26         2.48 o
   7   3   7        170.28        178.20         7.59 o
   9   3   7        488.73        480.93        13.55 o
  -8   4   7        183.30        175.20         6.99 o
  -6   4   7        800.65        814.12        12.35 o
  -4   4   7          3.24          7.70         1.28 o
  -2   4   7        143.11        134.61         4.02 o
   0   4   7          2.77         10.09         1.57 o
   2   4   7        211.08        152.69         4.14 o
   4   4   7        361.78        351.79         7.73 o
   6   4   7         15.90         13.05         2.96 o
   8   4   7        200.70        202.43         7.17 o
  -9   5   7        334.53        327.61        11.48 o
  -7   5   7       1676.14       1713.32        20.70 o
  -5   5   7        902.32        959.84        11.39 o
  -3   5   7        181.45        162.22         4.29 o
  -1   5   7       6340.48       6501.00        36.63 o
   1   5   7        731.50        586.87         9.65 o
   3   5   7       1787.10       1891.74        20.27 o
   5   5   7        282.31        279.03         7.74 o
   7   5   7         90.04         86.85         4.93 o
   9   5   7        401.94        385.26        13.10 o
  -8   6   7         10.81         14.99         2.48 o
  -6   6   7       2682.60       2776.82        26.17 o
  -4   6   7        102.14         72.41         3.06 o
  -2   6   7        812.26        716.15         9.66 o
   0   6   7       3347.24       3900.86        42.45 o
   2   6   7        896.06        772.33         9.67 o
   4   6   7       7018.57       7041.91        55.85 o
   6   6   7        438.34        412.30         9.57 o
   8   6   7       1757.75       1658.20        85.37 o
  -9   7   7         94.94         86.30         6.32 o
  -7   7   7        121.56        141.64         6.02 o
  -5   7   7          1.26          2.42         2.18 o
  -3   7   7       1534.74       1510.96        20.60 o
  -1   7   7       1215.56       1182.89        10.02 o
   1   7   7        281.46        268.00         4.95 o
   3   7   7        386.86        352.67         7.10 o
   5   7   7        230.81        240.17         8.75 o
   7   7   7         13.77         15.12         2.81 o
  -8   8   7         30.64         31.96         2.87 o
  -6   8   7        698.63        672.74        14.53 o
  -4   8   7        942.49        881.64        12.68 o
  -2   8   7        388.83        321.76         6.97 o
   0   8   7       1412.33       1468.39        12.64 o
   2   8   7       2422.74       2184.47        16.79 o
   4   8   7       1071.27        999.59        15.56 o
   6   8   7        552.59        564.55        12.41 o
   8   8   7        361.83        321.26         9.06 o
  -7   9   7         51.39         38.77         3.14 o
  -5   9   7          8.47         12.64         2.88 o
  -3   9   7       1742.40       1619.89        24.54 o
  -1   9   7         20.00          9.70         1.76 o
   1   9   7        176.51        141.58         4.69 o
   3   9   7       4215.29       4138.53        33.37 o
   5   9   7       1328.33       1382.21        20.11 o
   7   9   7       1088.00        990.58        38.83 o
  -8  10   7          6.85         -0.77         2.33 o
  -6  10   7          5.27          5.03         2.08 o
  -4  10   7       2945.44       2648.57        35.58 o
  -2  10   7       1798.75       1632.76        25.51 o
   0  10   7        927.27        952.09        15.63 o
   2  10   7        943.79        905.37        12.66 o
   4  10   7         55.46         58.01         3.89 o
   6  10   7        422.85        438.29        13.78 o
  -7  11   7        145.30        143.28         7.47 o
  -5  11   7         93.20         63.92         3.99 o
  -3  11   7         17.86          4.27         2.26 o
  -1  11   7        133.00        133.90         5.94 o
   1  11   7       3495.03       3582.30        27.72 o
   3  11   7         93.10        104.48         4.85 o
   5  11   7        667.46        645.02        14.69 o
   7  11   7        791.31        681.44        15.83 o
  -6  12   7         34.24         22.70         2.33 o
  -4  12   7       1259.87       1181.38        18.81 o
  -2  12   7        404.27        383.53         9.76 o
   0  12   7         72.84         74.87         4.05 o
   2  12   7         52.05         57.70         3.64 o
   4  12   7        163.96        161.17         7.01 o
   6  12   7        415.10        421.46        10.75 o
  -5  13   7         64.79         72.96         3.69 o
  -3  13   7        426.94        396.95         8.75 o
  -1  13   7        814.06        811.59        13.62 o
   1  13   7         35.70         39.20         3.18 o
   3  13   7        482.12        447.61         9.28 o
   5  13   7         45.31         50.31         4.09 o
  -4  14   7         29.41         26.24         2.82 o
  -2  14   7         60.29         61.97         3.04 o
   0  14   7         33.39         35.13         2.82 o
   2  14   7         29.70         24.74         2.23 o
   4  14   7         74.97         67.63         9.23 o
  -3  15   7        245.33        221.19         6.42 o
  -1  15   7         10.33          8.70         1.51 o
   1  15   7        514.24        470.52         9.48 o
   3  15   7          5.34          2.97         1.75 o
  -2  16   7         63.36         59.77         7.90 o
   0  16   7        283.04        261.22        11.77 o
 -10   0   8        172.54        114.25        11.97 o
  -8   0   8       5029.29       5422.39        60.71 o
  -6   0   8         28.42         30.75         3.68 o
  -4   0   8       8185.03       7780.60        62.46 o
  -2   0   8      50820.48      50244.19       428.77 o
   0   0   8       3400.23       3054.78        27.78 o
   2   0   8         11.96          8.31         2.77 o
   4   0   8       1555.08       1685.54        21.40 o
   6   0   8       3354.39       3409.71        39.83 o
   8   0   8         49.26         33.95         6.96 o
  -9   1   8       3763.25       3616.51        80.26 o
  -7   1   8       5520.14       5788.48        57.11 o
  -5   1   8        641.03        520.09         7.34 o
  -3   1   8       3458.90       3061.69        25.14 o
  -1   1   8       3719.49       3394.10        22.44 o
   1   1   8       1422.97       1272.56        13.62 o
   3   1   8       1022.57       1185.04        14.79 o
   5   1   8         33.29         16.18         2.15 o
   7   1   8        659.76        622.15        13.00 o
   9   1   8         70.02         77.66         9.07 o
 -10   2   8        308.33        232.08         8.95 o
  -8   2   8        316.20        315.51         8.35 o
  -6   2   8         65.42         82.94         4.01 o
  -4   2   8        838.23        731.08         8.45 o
  -2   2   8       1435.56       1262.05        12.51 o
   0   2   8      10379.43       9659.16        55.18 o
   2   2   8       7154.63       6669.56        33.25 o
   4   2   8        614.44        483.82         8.26 o
   6   2   8       2021.99       1945.04        27.12 o
   8   2   8       1333.94       1369.98        45.49 o
  -9   3   8        593.16        541.86        14.70 o
  -7   3   8         52.80         61.77         3.71 o
  -5   3   8        591.78        529.90         7.87 o
  -3   3   8       7377.38       7347.77        57.62 o
  -1   3   8         17.26         10.21         1.69 o
   1   3   8      31730.59      31194.93       256.54 o
   3   3   8        167.73        121.02         4.06 o
   5   3   8        556.57        555.22        10.00 o
   7   3   8       1803.55       1824.30        36.42 o
   9   3   8         27.30         19.19         3.39 o
  -8   4   8        685.72        676.52        12.61 o
  -6   4   8        119.26         94.55         4.47 o
  -4   4   8       5623.20       5247.11        33.83 o
  -2   4   8       2491.95       2719.05        16.87 o
   0   4   8         15.76         19.98         1.95 o
   2   4   8        191.35        293.09         7.28 o
   4   4   8        250.70        222.50         6.04 o
   6   4   8       4478.95       4477.01        54.17 o
   8   4   8          1.23          2.41         2.44 o
  -9   5   8        168.14        156.93        10.23 o
  -7   5   8        147.25        180.79         6.71 o
  -5   5   8         26.97         29.23         2.46 o
  -3   5   8         40.42         29.77         1.88 o
  -1   5   8         29.40         19.74         1.92 o
   1   5   8       1910.83       1722.42        15.59 o
   3   5   8       1474.58       1527.22        14.20 o
   5   5   8        309.20        330.91         8.36 o
   7   5   8        101.39        107.49         5.45 o
   9   5   8         47.22         45.24         5.34 o
  -8   6   8         28.79         22.05         2.57 o
  -6   6   8        616.84        653.16        12.39 o
  -4   6   8         30.84         35.94         2.40 o
  -2   6   8        305.82        300.79         6.34 o
   0   6   8       1755.95       1819.80        15.00 o
   2   6   8        397.76        364.36         6.34 o
   4   6   8        385.98        414.37        10.02 o
   6   6   8       2236.10       2311.46        34.14 o
   8   6   8          0.26          6.46         3.24 o
  -9   7   8          2.57          0.34         1.77 o
  -7   7   8        952.87        968.86        15.99 o
  -5   7   8       1500.77       1503.14        18.51 o
  -3   7   8        286.13        334.32         6.86 o
  -1   7   8         85.78        105.17         3.17 o
   1   7   8          1.10          3.70         1.31 o
   3   7   8        370.34        376.23         7.56 o
   5   7   8      18199.58      18804.89       161.11 o
   7   7   8       1566.17       1551.94        48.13 o
  -8   8   8         19.38         15.31         2.53 o
  -6   8   8       1018.29       1043.71        17.67 o
  -4   8   8       1044.02       1078.83        16.89 o
  -2   8   8        148.15        180.08         5.37 o
   0   8   8         55.50         89.78         3.28 o
   2   8   8        654.42        560.16         8.38 o
   4   8   8        763.03        761.03        13.86 o
   6   8   8        699.95        664.98        14.30 o
   8   8   8        470.08        408.46         9.35 o
  -7   9   8        541.67        506.00        10.56 o
  -5   9   8         73.57         95.91         5.97 o
  -3   9   8         63.04         50.74         3.26 o
  -1   9   8       2843.78       2910.64        29.64 o
   1   9   8       1632.88       1685.83        15.91 o
   3   9   8        939.08        944.83        12.64 o
   5   9   8         79.99         77.31         4.38 o
   7   9   8         26.82         45.51         4.30 o
  -8  10   8         13.76         19.17         4.89 o
  -6  10   8        139.43        125.64         5.08 o
  -4  10   8        537.28        473.56         9.99 o
  -2  10   8       2307.80       2333.08        27.76 o
   0  10   8         12.53         13.59         1.99 o
   2  10   8        269.57        289.76         7.57 o
   4  10   8        335.22        353.09         9.42 o
   6  10   8         20.18         20.31         2.77 o
  -7  11   8       1683.69       1564.79        42.27 o
  -5  11   8        674.86        675.69        13.35 o
  -3  11   8         92.61         87.08         4.49 o
  -1  11   8        993.84        935.47        14.75 o
   1  11   8         90.84        109.87         5.03 o
   3  11   8        772.25        758.88        12.39 o
   5  11   8         10.00         11.25         1.99 o
  -6  12   8        443.10        390.76         9.22 o
  -4  12   8        723.10        683.47        11.48 o
  -2  12   8       2167.98       2096.32        29.45 o
   0  12   8        640.32        590.59        10.94 o
   2  12   8        399.20        403.57         8.98 o
   4  12   8       1268.51       1284.64        36.71 o
   6  12   8        437.63        400.84        13.81 o
  -5  13   8        302.63        299.85         9.50 o
  -3  13   8          2.81          7.40         1.95 o
  -1  13   8        262.05        276.61         7.41 o
   1  13   8        613.41        579.88         9.78 o
   3  13   8       3068.19       2928.46        52.94 o
   5  13   8        462.25        526.62        18.13 o
  -4  14   8         97.40         80.80         4.13 o
  -2  14   8        137.71        107.67         3.76 o
   0  14   8        791.11        766.56        11.92 o
   2  14   8       1582.11       1487.29        24.58 o
   4  14   8       2567.51       2542.31        33.69 o
  -3  15   8        481.36        411.87        11.75 o
  -1  15   8        185.12        168.95         5.30 o
   1  15   8       1135.02        999.43        33.79 o
   3  15   8       1122.00       1090.10        35.27 o
   0  16   8          4.11          6.17         2.23 o
  -9   1   9         24.22         54.21         5.68 o
  -7   1   9        978.50       1138.76        16.87 o
  -5   1   9        332.25        444.92         7.04 o
  -3   1   9         29.66         31.86         1.86 o
  -1   1   9        789.09        901.88        10.35 o
   1   1   9       3574.08       3468.57        21.80 o
   3   1   9       3559.94       3784.53        36.26 o
   5   1   9        140.59        137.49         5.12 o
   7   1   9        133.78        124.28         5.78 o
   9   1   9        170.58        164.92        12.05 o
 -10   2   9        185.61        138.46         7.90 o
  -8   2   9        177.95        185.91         6.50 o
  -6   2   9       1619.57       1615.99        16.67 o
  -4   2   9       1147.05       1164.70        10.36 o
  -2   2   9        222.06        166.71         4.54 o
   0   2   9      16986.02      16013.34       116.34 o
   2   2   9       1939.41       1781.73        15.75 o
   4   2   9        325.17        298.60         6.20 o
   6   2   9        237.17        219.83         6.96 o
   8   2   9          1.51         18.60         3.44 o
  -9   3   9        509.57        469.12        15.56 o
  -7   3   9       3080.76       3191.32        24.62 o
  -5   3   9      15110.41      15124.18        61.51 o
  -3   3   9       5682.66       5617.38        37.38 o
  -1   3   9       4411.38       4090.72        22.14 o
   1   3   9      12892.15      12632.86        97.53 o
   3   3   9       1961.37       1774.51        16.12 o
   5   3   9       1092.18       1012.29        13.08 o
   7   3   9        102.41        116.07         6.32 o
   9   3   9         18.24         14.48         2.55 o
  -8   4   9        223.82        233.65         7.17 o
  -6   4   9        250.26        279.14         7.56 o
  -4   4   9       5293.41       5160.79        31.11 o
  -2   4   9       7732.15       7175.63        36.07 o
   0   4   9       3611.07       3261.66        24.01 o
   2   4   9        259.04        131.98         4.12 o
   4   4   9       1538.28       1369.76        13.91 o
   6   4   9       3358.02       3349.15        63.34 o
   8   4   9         14.50          9.83         2.19 o
  -9   5   9        344.46        307.77        12.56 o
  -7   5   9        245.62        240.14         7.14 o
  -5   5   9       2541.88       2602.67        24.61 o
  -3   5   9       5830.15       5207.12        40.98 o
  -1   5   9       9461.08       8981.97        39.27 o
   1   5   9        184.36        136.13         3.87 o
   3   5   9       4598.40       4539.22        28.86 o
   5   5   9       1558.80       1490.70        18.08 o
   7   5   9        701.24        734.61        19.22 o
  -8   6   9         24.14         26.32         2.80 o
  -6   6   9       1012.02        979.40        14.24 o
  -4   6   9       1972.51       1837.93        15.90 o
  -2   6   9       5225.75       4917.01        41.38 o
   0   6   9        635.31        499.29         7.84 o
   2   6   9       2267.74       2174.84        16.81 o
   4   6   9       7137.65       6774.04        52.35 o
   6   6   9       2218.09       2126.38        37.71 o
   8   6   9        819.20        874.52        18.73 o
  -9   7   9        610.59        475.28        15.08 o
  -7   7   9       1424.27       1476.37        21.54 o
  -5   7   9       2056.88       1932.51        25.13 o
  -3   7   9       1544.77       1444.10        20.42 o
  -1   7   9       3160.85       2838.16        23.04 o
   1   7   9       4427.88       4367.63        25.46 o
   3   7   9       2630.30       2455.73        20.39 o
   5   7   9       1084.92       1072.46        16.80 o
   7   7   9        214.97        249.93         9.84 o
  -8   8   9        774.94        696.44        24.48 o
  -6   8   9        911.22        941.61        19.41 o
  -4   8   9       1034.03        908.68        25.81 o
  -2   8   9       2103.06       1960.19        23.43 o
   0   8   9       4701.19       4461.07        23.12 o
   2   8   9         31.42         18.00         1.87 o
   4   8   9        238.62        229.37         7.38 o
   6   8   9       1687.05       1710.69        41.86 o
   8   8   9       1305.92       1343.55        26.73 o
  -7   9   9       2326.57       2268.10        30.06 o
  -5   9   9       1240.99       1303.91        18.88 o
  -3   9   9          5.69         10.58         2.01 o
  -1   9   9         66.09         50.25         3.10 o
   1   9   9       3303.23       3218.75        23.88 o
   3   9   9        965.43        940.25        12.90 o
   5   9   9       1090.77       1097.94        16.08 o
   7   9   9       1933.78       2030.83        26.89 o
  -6  10   9        621.02        645.52        12.83 o
  -4  10   9         37.63         31.43         3.09 o
  -2  10   9         25.14         38.39         3.14 o
   0  10   9       1608.17       1492.75        19.40 o
   2  10   9       1334.25       1376.36        16.31 o
   4  10   9        131.19        131.50         5.40 o
   6  10   9        123.80        130.08         6.40 o
  -7  11   9         24.81         28.05         3.21 o
  -5  11   9        231.98        199.86         7.23 o
  -3  11   9         34.12         41.46         3.16 o
  -1  11   9        705.23        664.57        12.34 o
   1  11   9         28.48         31.04         2.63 o
   3  11   9          2.83          6.64         2.07 o
   5  11   9        481.11        483.92        13.05 o
  -6  12   9        323.72        261.29         9.71 o
  -4  12   9        105.20        110.27         4.63 o
  -2  12   9       1030.31        967.22        14.29 o
   0  12   9        165.65        173.61         5.96 o
   2  12   9        547.37        528.54         9.34 o
   4  12   9        515.33        507.51        10.76 o
   6  12   9         75.23         84.18         8.40 o
  -5  13   9         72.83         64.39         5.07 o
  -3  13   9         60.37         56.26         3.25 o
  -1  13   9        779.18        727.82        11.48 o
   1  13   9        144.00        148.66         4.87 o
   3  13   9        338.23        343.12         8.25 o
   5  13   9          0.92          7.46         2.38 o
  -4  14   9        313.67        290.71        12.15 o
  -2  14   9        181.20        171.59         4.55 o
   0  14   9         37.80         40.95         2.81 o
   2  14   9        111.43        111.43         5.35 o
   4  14   9        244.73        244.41        12.57 o
  -3  15   9        248.88        243.03        11.86 o
  -1  15   9         68.96         63.84         3.90 o
   1  15   9        450.18        434.90        14.95 o
 -10   0  10        124.46         90.51         9.48 o
  -8   0  10       1771.63       1860.89        39.26 o
  -6   0  10       3050.50       2987.56        39.99 o
  -4   0  10        168.58         73.99         3.50 o
  -2   0  10       1658.93       1461.88        18.86 o
   0   0  10       4266.94       3749.04        27.18 o
   2   0  10      23133.09      21322.72       123.05 o
   4   0  10      12040.39      11381.81        91.74 o
   6   0  10        837.51        819.21        20.65 o
   8   0  10       2879.67       3059.64        82.77 o
  -9   1  10        800.32        726.58        22.60 o
  -7   1  10       4293.35       4421.10        39.76 o
  -5   1  10       2941.08       2890.84        18.86 o
  -3   1  10       2619.75       2169.37        19.33 o
  -1   1  10      20056.49      19370.78       160.40 o
   1   1  10       6508.19       5885.70        28.88 o
   3   1  10      29688.48      27897.02       135.65 o
   5   1  10        244.05        194.87         6.96 o
   7   1  10        912.82        953.35        17.63 o
   9   1  10       2061.68       2095.43        29.44 o
  -8   2  10        351.55        334.40         8.54 o
  -6   2  10       6090.56       6236.81        49.58 o
  -4   2  10        610.63        725.01         8.23 o
  -2   2  10      13844.31      12954.06        65.29 o
   0   2  10      12008.10      11334.74        67.40 o
   2   2  10       2154.64       1954.07        19.09 o
   4   2  10        378.92        257.00         6.53 o
   6   2  10        101.97         92.47         5.75 o
   8   2  10       4809.71       4887.82       258.81 o
  -9   3  10       1304.26       1196.37        41.31 o
  -7   3  10       5662.80       5690.85        43.16 o
  -5   3  10       4377.58       3996.13        21.80 o
  -3   3  10       2385.35       2233.59        17.25 o
  -1   3  10       4332.35       3628.53        21.48 o
   1   3  10       4344.73       4052.50        27.49 o
   3   3  10        336.16        246.55         5.66 o
   5   3  10        540.86        521.03        10.30 o
   7   3  10        158.92        162.75         6.97 o
   9   3  10          2.39          0.19         4.13 o
  -8   4  10        432.50        437.84        10.39 o
  -6   4  10        398.00        355.62         8.44 o
  -4   4  10        436.19        452.00         7.22 o
  -2   4  10       2694.91       2678.44        19.60 o
   0   4  10       4912.85       4538.14        26.64 o
   2   4  10       3758.01       3620.18        27.60 o
   4   4  10       1399.17       1316.73        15.33 o
   6   4  10       1015.57       1005.75        17.22 o
   8   4  10        787.68        814.08        34.80 o
  -9   5  10         34.75         37.11         3.65 o
  -7   5  10        426.82        402.20        11.71 o
  -5   5  10         51.48         49.21         3.00 o
  -3   5  10        232.36        233.73         5.16 o
  -1   5  10        282.05        216.06         5.02 o
   1   5  10         42.33         39.98         2.30 o
   3   5  10       1150.59       1150.59        15.16 o
   5   5  10        308.46        295.19         9.04 o
   7   5  10       3165.92       3186.54       126.25 o
  -8   6  10         74.81         65.92         3.79 o
  -6   6  10       1396.15       1306.60        19.30 o
  -4   6  10       1282.88       1226.79        12.52 o
  -2   6  10          0.77          5.61         1.46 o
   0   6  10        386.02        377.83         6.97 o
   2   6  10         11.04         28.57         2.23 o
   4   6  10        567.57        553.39        12.72 o
   6   6  10        360.21        382.72        11.06 o
   8   6  10          0.46          9.74         2.73 o
  -9   7  10        199.66        161.72        12.05 o
  -7   7  10         99.96        109.69         5.88 o
  -5   7  10         69.30         56.11         3.84 o
  -3   7  10          7.53          7.79         1.55 o
  -1   7  10       1109.28       1054.23        12.63 o
   1   7  10       2889.44       2842.71        25.90 o
   3   7  10        138.78        130.39         4.99 o
   5   7  10       2232.49       2233.95        24.89 o
   7   7  10        897.60        900.40        17.69 o
  -8   8  10        131.24        145.32         7.60 o
  -6   8  10        392.90        383.21        11.10 o
  -4   8  10          9.81         17.05         2.49 o
  -2   8  10         46.11         50.01         2.95 o
   0   8  10       2996.93       2956.84        18.50 o
   2   8  10         68.58         76.78         3.50 o
   4   8  10          6.62          8.23         2.26 o
   6   8  10        424.94        444.96        11.33 o
  -7   9  10        650.66        641.05        15.89 o
  -5   9  10       2297.12       2401.63        33.48 o
  -3   9  10       1882.38       1809.70        18.37 o
  -1   9  10         38.60         44.31         2.84 o
   1   9  10        797.48        774.93        11.24 o
   3   9  10        339.17        319.22         7.52 o
   5   9  10        376.94        375.89         9.40 o
   7   9  10        458.52        398.22        17.64 o
  -6  10  10         27.23         32.35         2.79 o
  -4  10  10       1555.11       1617.68        18.85 o
  -2  10  10        718.52        669.74        11.67 o
   0  10  10       1013.08        909.17        12.01 o
   2  10  10        201.84        165.67         5.48 o
   4  10  10         48.86         51.16         3.65 o
   6  10  10        424.08        414.55        14.58 o
  -7  11  10        230.09        238.78         8.27 o
  -5  11  10       1100.98       1059.42        16.33 o
  -3  11  10        885.56        879.62        15.07 o
  -1  11  10        793.94        825.84        11.97 o
   1  11  10       1478.05       1487.86        18.72 o
   3  11  10       3469.72       3445.47        39.09 o
   5  11  10       1222.39       1228.05        19.42 o
  -6  12  10        247.76        275.83        10.56 o
  -4  12  10       1369.14       1322.23        15.71 o
  -2  12  10        125.63        148.28         5.24 o
   0  12  10        444.97        490.72         9.45 o
   2  12  10        450.27        441.11         9.04 o
   4  12  10       1255.75       1190.24        26.20 o
  -5  13  10       1045.07       1076.73        23.42 o
  -3  13  10       2719.89       2578.17        32.15 o
  -1  13  10        911.05        859.19        11.25 o
   1  13  10        650.26        623.87        10.76 o
   3  13  10         18.98         18.10         2.46 o
   5  13  10       1197.01       1109.47        23.41 o
  -4  14  10       1239.58       1116.70        19.27 o
  -2  14  10       1733.80       1627.33        19.78 o
   0  14  10       1431.94       1356.53        25.15 o
   2  14  10         56.08         46.82         4.61 o
  -3  15  10       1590.63       1414.28        26.16 o
  -1  15  10         21.33         38.38         3.85 o
   1  15  10       1484.12       1406.31        34.98 o
  -9   1  11       1143.79       1115.30        27.95 o
  -7   1  11       1112.62       1178.62        15.26 o
  -5   1  11       1063.64       1108.12        11.97 o
  -3   1  11      12185.27      13178.24        81.00 o
  -1   1  11       1364.74       1359.94        12.91 o
   1   1  11       2629.71       2587.69        17.25 o
   3   1  11       1259.45       1187.31        14.12 o
   5   1  11       4705.05       4943.95        34.53 o
   7   1  11         67.82         77.90         6.46 o
   9   1  11          6.89          7.73         3.76 o
  -8   2  11       1754.36       1694.62        32.42 o
  -6   2  11          3.10         17.79         2.46 o
  -4   2  11        322.23        249.69         5.21 o
  -2   2  11       1442.30       1238.75        12.18 o
   0   2  11       1730.93       2048.01        20.28 o
   2   2  11         38.66         29.48         2.01 o
   4   2  11         72.17         47.19         2.88 o
   6   2  11       1713.78       1740.42        22.22 o
   8   2  11        582.85        655.75        26.76 o
  -9   3  11        176.96        174.36        10.32 o
  -7   3  11        678.05        709.51        12.10 o
  -5   3  11        768.47        842.73         9.63 o
  -3   3  11        418.65        452.39         6.55 o
  -1   3  11        853.00        643.74         9.56 o
   1   3  11       5004.68       4923.23        26.57 o
   3   3  11       2957.41       2832.31        22.62 o
   5   3  11       1858.08       1799.53        27.52 o
   7   3  11        478.66        495.41        12.44 o
  -8   4  11         77.28         82.75         3.93 o
  -6   4  11        424.12        472.27         8.84 o
  -4   4  11       2158.73       2102.76        15.63 o
  -2   4  11         80.89         72.51         2.76 o
   0   4  11       2665.96       2380.44        14.38 o
   2   4  11       5485.15       5087.37        44.82 o
   4   4  11       2330.41       2217.18        21.02 o
   6   4  11       3682.78       3688.33        58.61 o
   8   4  11        913.83        989.46        29.39 o
  -9   5  11        202.03        174.98         8.36 o
  -7   5  11       2007.29       1998.93        28.73 o
  -5   5  11       5363.89       5266.56        51.19 o
  -3   5  11      11295.73      10597.74        55.83 o
  -1   5  11       1749.36       1641.31        13.16 o
   1   5  11       2272.26       1812.22        14.87 o
   3   5  11       6636.47       6617.23        41.59 o
   5   5  11       2033.46       2034.00        27.98 o
   7   5  11       3235.29       3586.82        41.40 o
  -8   6  11       2077.25       2124.93        40.64 o
  -6   6  11       1902.59       1948.95        24.26 o
  -4   6  11         12.93          9.61         1.83 o
  -2   6  11       1511.46       1431.91        13.13 o
   0   6  11       7854.01       7444.75        44.69 o
   2   6  11       6677.59       6323.52        36.38 o
   4   6  11        830.21        811.39        14.86 o
   6   6  11         15.63         17.85         2.68 o
   8   6  11        875.66        923.95        42.76 o
  -7   7  11       1077.74       1069.69        29.19 o
  -5   7  11       3738.74       3713.75        45.13 o
  -3   7  11       5976.67       5867.09        36.45 o
  -1   7  11       2081.15       1926.89        17.14 o
   1   7  11       1152.53       1056.71        12.86 o
   3   7  11       2354.78       2264.08        20.62 o
   5   7  11       3021.43       3129.00        31.30 o
   7   7  11       1400.96       1501.33        32.13 o
  -8   8  11        614.64        600.45        28.32 o
  -6   8  11        158.38        168.12         6.66 o
  -4   8  11       3644.05       3612.75        31.92 o
  -2   8  11       4665.85       4708.98        39.13 o
   0   8  11        554.19        523.00         8.56 o
   2   8  11       2032.25       1831.42        19.85 o
   4   8  11       1842.57       1879.57        23.26 o
   6   8  11       1128.73       1157.35        23.33 o
  -7   9  11        571.27        600.74        11.15 o
  -5   9  11        970.70        923.31        20.24 o
  -3   9  11       1964.26       1854.96        18.28 o
  -1   9  11       2963.98       2938.08        25.45 o
   1   9  11       2753.37       2564.17        26.81 o
   3   9  11       1444.02       1458.31        18.09 o
   5   9  11        812.52        817.20        14.65 o
   7   9  11          5.87          7.69         1.93 o
  -6  10  11       5616.53       5533.00        99.52 o
  -4  10  11       3661.80       3715.42        39.29 o
  -2  10  11       2377.51       2323.40        23.40 o
   0  10  11       1499.79       1444.09        15.97 o
   2  10  11        772.15        808.68        13.27 o
   4  10  11        130.83        140.38         6.21 o
   6  10  11        422.00        405.60        14.69 o
  -7  11  11        641.54        549.29        16.07 o
  -5  11  11       2278.57       2286.75        32.08 o
  -3  11  11       1239.56       1207.91        14.33 o
  -1  11  11        503.88        412.11         7.64 o
   1  11  11       1734.90       1598.18        17.60 o
   3  11  11        329.22        352.00         9.31 o
   5  11  11         32.55         46.82         4.34 o
  -6  12  11        617.89        562.91        12.77 o
  -4  12  11        251.18        263.75         7.39 o
  -2  12  11         47.69         48.39         2.97 o
   0  12  11        679.11        632.50        10.97 o
   2  12  11        667.34        647.86        13.47 o
   4  12  11        212.41        214.89         7.06 o
  -5  13  11          0.65          3.85         2.37 o
  -3  13  11        862.29        754.54        12.72 o
  -1  13  11          1.72          9.10         1.90 o
   1  13  11         26.26         30.73         3.21 o
   3  13  11        226.82        248.01         8.27 o
  -4  14  11        179.45        132.79         7.52 o
  -2  14  11        456.72        412.24         8.77 o
   0  14  11        369.30        357.39        10.33 o
   2  14  11       1053.65       1091.30        21.06 o
  -1  15  11        684.88        628.42        16.54 o
   1  15  11        112.40        106.53         5.55 o
  -8   0  12        296.90        281.11        10.52 o
  -6   0  12       5810.24       5709.39        83.44 o
  -4   0  12       3603.56       3410.57        37.04 o
  -2   0  12       3266.08       4274.13        30.68 o
   0   0  12       8190.24       8023.14        44.95 o
   2   0  12        484.57        641.18        10.77 o
   4   0  12        217.51        208.54         7.96 o
   6   0  12         13.59          9.39         4.34 o
   8   0  12        430.97        427.13        17.54 o
  -9   1  12        101.35        122.88         4.59 o
  -7   1  12        537.92        534.90        10.07 o
  -5   1  12       3277.87       3210.94        24.75 o
  -3   1  12       1002.05        833.44         9.80 o
  -1   1  12       5537.74       5591.65        41.00 o
   1   1  12       7286.05       6808.91        40.11 o
   3   1  12       2826.67       2803.56        28.76 o
   5   1  12       5351.37       5371.45        49.23 o
   7   1  12        558.16        601.47        15.92 o
  -8   2  12        511.50        526.92        11.73 o
  -6   2  12       2524.37       2583.36        23.28 o
  -4   2  12       2394.77       2284.49        16.41 o
  -2   2  12        171.67        256.40         5.01 o
   0   2  12       1825.40       1671.33        18.09 o
   2   2  12       3597.64       3392.09        31.90 o
   4   2  12       5402.76       5299.84        39.27 o
   6   2  12       2455.30       2487.39        26.29 o
   8   2  12        611.91        687.51        18.66 o
  -9   3  12        787.77        661.45        22.09 o
  -7   3  12       1347.10       1397.28        19.79 o
  -5   3  12       5811.03       5773.19        30.79 o
  -3   3  12       1976.12       1711.47        13.16 o
  -1   3  12        329.12        474.22         6.81 o
   1   3  12       2340.17       2162.93        14.93 o
   3   3  12        746.93        644.88         9.69 o
   5   3  12       3957.75       4061.62        36.52 o
   7   3  12        200.86        223.79         9.35 o
  -8   4  12        217.64        232.43         7.31 o
  -6   4  12         98.08        111.81         4.50 o
  -4   4  12      10112.00       9873.94        77.86 o
  -2   4  12          4.89          6.86         1.38 o
   0   4  12       1238.25       1155.97        10.58 o
   2   4  12       7848.05       7943.45        40.35 o
   4   4  12        470.37        457.09         9.94 o
   6   4  12          3.46          3.92         2.61 o
   8   4  12        576.17        573.51        18.88 o
  -9   5  12        299.46        270.41        10.96 o
  -7   5  12        881.87        882.37        14.04 o
  -5   5  12       6173.35       5996.40        48.61 o
  -3   5  12       9162.58       8558.26        51.20 o
  -1   5  12       1765.93       1548.91        13.29 o
   1   5  12        193.29        141.26         4.43 o
   3   5  12          1.90          5.27         2.02 o
   5   5  12        290.90        285.17         9.39 o
   7   5  12          7.26         20.65         3.22 o
  -8   6  12         18.58         34.18         3.67 o
  -6   6  12          0.74          4.75         2.17 o
  -4   6  12       1080.60       1091.11        14.19 o
  -2   6  12        591.54        535.75         8.82 o
   0   6  12       2653.65       2607.32        18.77 o
   2   6  12          0.84          4.02         1.81 o
   4   6  12        848.91        826.98        14.74 o
   6   6  12        562.01        563.03        11.60 o
   8   6  12          0.84          8.06         3.24 o
  -7   7  12        490.90        535.39        13.43 o
  -5   7  12       1098.76       1152.25        15.74 o
  -3   7  12         29.38         42.96         3.13 o
  -1   7  12         15.98         20.83         2.18 o
   1   7  12       1271.26       1195.08        13.99 o
   3   7  12         65.14         70.09         4.15 o
   5   7  12         22.23         34.90         3.68 o
   7   7  12         81.42         71.82         4.66 o
  -8   8  12          5.64         11.25         2.35 o
  -6   8  12          1.35          4.43         3.09 o
  -4   8  12       1130.24       1080.55        14.34 o
  -2   8  12       1418.73       1458.22        16.17 o
   0   8  12          0.92          2.35         2.16 o
   2   8  12       1303.66       1294.64        17.71 o
   4   8  12         81.62         97.17         4.90 o
   6   8  12          8.21          8.26         2.00 o
  -7   9  12          4.60         12.77         2.82 o
  -5   9  12          5.93         20.17         2.38 o
  -3   9  12          1.84          4.31         2.37 o
  -1   9  12        260.78        299.85         7.98 o
   1   9  12       1008.44        984.69        14.05 o
   3   9  12        343.72        381.40         9.59 o
   5   9  12        362.02        376.66         9.18 o
   7   9  12       1381.03       1208.78        26.40 o
  -6  10  12       4641.52       4915.43        54.67 o
  -4  10  12        221.32        221.26         6.63 o
  -2  10  12        626.77        630.33        11.20 o
   0  10  12       1177.72       1168.36        16.15 o
   2  10  12        172.43        220.42         7.46 o
   4  10  12        481.02        484.89        11.07 o
   6  10  12        169.07        146.74         7.14 o
  -5  11  12         58.05         73.23         4.94 o
  -3  11  12       1296.13       1313.81        16.73 o
  -1  11  12       5673.55       5157.05        57.69 o
   1  11  12       1524.69       1511.66        21.62 o
   3  11  12        807.88        826.12        14.31 o
   5  11  12         13.42         13.55         2.77 o
  -6  12  12       1353.40       1230.56        20.34 o
  -4  12  12        852.53        863.58        14.12 o
  -2  12  12       2350.29       2378.98        28.70 o
   0  12  12       1264.27       1221.70        19.36 o
   2  12  12        951.72        968.31        17.33 o
   4  12  12          6.75          8.86         2.53 o
  -5  13  12        632.42        631.01        15.09 o
  -3  13  12       2684.37       2630.99        47.25 o
  -1  13  12       2500.12       2380.58        38.99 o
   1  13  12       1181.08       1246.25        19.14 o
   3  13  12       3545.19       3499.91        43.54 o
  -4  14  12        832.03        750.04        18.28 o
  -2  14  12       4202.06       3707.47        62.42 o
   0  14  12        473.95        474.57        11.06 o
   2  14  12       3683.45       3684.60        36.01 o
  -1  15  12        562.10        511.53        15.71 o
   1  15  12        530.23        440.91        11.59 o
  -9   1  13         31.97         32.13         2.85 o
  -7   1  13        148.24        151.73         6.19 o
  -5   1  13        523.08        487.29         8.87 o
  -3   1  13       1017.39       1063.80        11.49 o
  -1   1  13       4176.49       4302.89        31.69 o
   1   1  13        141.53        108.76         3.35 o
   3   1  13        283.13        286.40         6.32 o
   5   1  13          9.46         16.02         3.24 o
   7   1  13         30.20         31.61         3.49 o
  -8   2  13        975.88        991.03        15.62 o
  -6   2  13         10.15         12.85         2.03 o
  -4   2  13        320.44        258.61         6.10 o
  -2   2  13         13.84          9.49         1.33 o
   0   2  13        452.50        531.21         6.82 o
   2   2  13        632.01        646.18         8.34 o
   4   2  13        531.75        594.48        10.00 o
   6   2  13        227.11        232.49         8.34 o
   8   2  13        339.18        332.66        12.60 o
  -9   3  13        717.36        585.20        18.19 o
  -7   3  13       1416.90       1504.50        18.56 o
  -5   3  13          3.59          9.00         2.02 o
  -3   3  13       3478.63       3544.34        19.70 o
  -1   3  13       6783.95       7021.22        42.11 o
   1   3  13        110.68         88.43         3.14 o
   3   3  13        445.33        417.16         8.22 o
   5   3  13        443.78        453.55        10.16 o
   7   3  13       1623.19       1652.57        35.50 o
  -8   4  13       2780.18       2705.66        46.84 o
  -6   4  13       3959.32       3918.45        33.24 o
  -4   4  13       2872.82       2943.70        21.45 o
  -2   4  13       2127.22       2022.25        13.62 o
   0   4  13         21.97         39.61         2.17 o
   2   4  13        143.87        212.44         5.39 o
   4   4  13        883.41        852.89        13.76 o
   6   4  13          6.18         13.56         2.64 o
   8   4  13          3.41         -2.61         2.95 o
  -9   5  13       1156.35        975.49        22.06 o
  -7   5  13        382.82        398.20         9.75 o
  -5   5  13        609.39        627.91        10.82 o
  -3   5  13       2237.20       2088.22        15.31 o
  -1   5  13       2699.55       2558.15        18.75 o
   1   5  13        191.56        241.32         5.97 o
   3   5  13        309.23        295.87         8.16 o
   5   5  13       2041.17       2055.40        23.55 o
   7   5  13        998.12       1018.05        20.28 o
  -8   6  13        939.65        929.20        21.29 o
  -6   6  13        463.05        462.21        10.19 o
  -4   6  13        743.96        796.41        13.01 o
  -2   6  13       7768.93       7767.03        40.00 o
   0   6  13        622.02        635.06        10.33 o
   2   6  13          9.84         10.19         1.99 o
   4   6  13       4316.31       4210.89        37.10 o
   6   6  13        330.62        334.51         9.30 o
  -7   7  13        750.70        818.83        17.77 o
  -5   7  13       1220.64       1197.09        18.12 o
  -3   7  13       3120.69       3025.68        28.64 o
  -1   7  13       8169.35       8134.83        46.56 o
   1   7  13       1914.27       1838.74        17.46 o
   3   7  13       1244.81       1050.10        14.83 o
   5   7  13       1585.96       1652.55        20.01 o
   7   7  13        583.35        615.17        14.44 o
  -8   8  13       1010.13        897.86        27.57 o
  -6   8  13       4133.00       4413.35        78.03 o
  -4   8  13       8573.13       8960.85        66.23 o
  -2   8  13        229.23        208.65         6.49 o
   0   8  13       2327.34       2433.93        29.66 o
   2   8  13       4034.29       3930.24        30.47 o
   4   8  13        894.73        929.82        14.28 o
   6   8  13        815.40        848.69        16.49 o
  -7   9  13         66.59         74.17         4.49 o
  -5   9  13       1281.06       1321.64        21.36 o
  -3   9  13       1036.08       1043.67        15.56 o
  -1   9  13       3229.15       3175.22        26.28 o
   1   9  13       3452.32       3097.37        23.46 o
   3   9  13       1856.77       1779.46        20.33 o
   5   9  13        412.52        444.58         9.20 o
  -6  10  13         15.46         34.23         3.41 o
  -4  10  13        320.96        350.49         9.71 o
  -2  10  13        549.73        563.19        11.11 o
   0  10  13       2423.81       2542.46        24.86 o
   2  10  13       1547.70       1411.14        21.92 o
   4  10  13        578.34        572.22        11.44 o
   6  10  13        933.82        894.01        27.45 o
  -5  11  13       2459.98       2567.98        34.45 o
  -3  11  13        274.94        284.77         7.56 o
  -1  11  13         13.05         37.54         3.31 o
   1  11  13       1536.96       1545.47        21.41 o
   3  11  13        518.58        535.20        10.99 o
   5  11  13       1401.98       1405.70        48.98 o
  -4  12  13        393.26        372.93         9.41 o
  -2  12  13       2004.27       2012.66        22.68 o
   0  12  13       2410.37       2264.63        27.53 o
   2  12  13        266.51        254.12         8.38 o
   4  12  13       1601.18       1695.02        42.30 o
  -5  13  13         69.31         57.99         6.87 o
  -3  13  13        180.49        175.01         6.91 o
  -1  13  13        534.34        521.77        13.15 o
   1  13  13        172.52        181.60         6.98 o
   3  13  13          1.05          7.92         2.11 o
  -2  14  13        110.62         95.10         5.15 o
   0  14  13         23.46         27.69         3.40 o
   2  14  13        116.17        117.86         5.91 o
  -8   0  14        101.43         95.09         6.52 o
  -6   0  14       1705.52       1702.03        25.03 o
  -4   0  14       3083.79       3097.57        29.88 o
  -2   0  14       3658.91       3492.18        29.70 o
   0   0  14        182.12        185.00         5.43 o
   2   0  14       2247.82       2127.12        23.20 o
   4   0  14       2998.60       3119.92        33.77 o
   6   0  14        476.86        466.34        15.54 o
   8   0  14        512.39        481.86        27.18 o
  -9   1  14        669.01        520.58        19.09 o
  -7   1  14        807.74        807.34        13.19 o
  -5   1  14        538.75        541.39         9.86 o
  -3   1  14       5030.77       4900.96        29.46 o
  -1   1  14       1024.06        774.67         8.09 o
   1   1  14        309.99        267.79         5.21 o
   3   1  14        693.11        619.56         9.12 o
   5   1  14        132.96        150.53         7.24 o
   7   1  14        411.46        428.75        10.50 o
  -8   2  14       2857.95       2854.97        36.14 o
  -6   2  14       2339.24       2251.76        18.83 o
  -4   2  14       2610.59       2474.01        18.66 o
  -2   2  14       6653.60       6528.94        33.39 o
   0   2  14         72.00        129.97         3.65 o
   2   2  14        780.88        761.39        10.00 o
   4   2  14         12.97         17.43         2.21 o
   6   2  14          7.22          8.24         2.39 o
   8   2  14        278.50        255.11        10.71 o
  -9   3  14        382.32        290.23        11.88 o
  -7   3  14       1057.37       1112.90        16.28 o
  -5   3  14        128.80        113.89         4.65 o
  -3   3  14       1356.16       1345.22        12.58 o
  -1   3  14       4683.87       4614.22        22.31 o
   1   3  14       4927.58       4652.49        31.26 o
   3   3  14        410.39        406.07         8.33 o
   5   3  14         15.52         15.43         2.29 o
   7   3  14       1769.41       1833.30        30.70 o
  -8   4  14        262.35        229.16         7.21 o
  -6   4  14         32.91         42.17         3.47 o
  -4   4  14        803.07        788.99        10.96 o
  -2   4  14        813.16        862.60         9.22 o
   0   4  14       1012.05        774.55         9.35 o
   2   4  14        903.34        847.07        11.48 o
   4   4  14         64.85         60.58         3.89 o
   6   4  14       2323.85       2394.50        27.25 o
   8   4  14        580.88        579.35        14.54 o
  -7   5  14        871.16        882.73        14.07 o
  -5   5  14       4860.82       5103.78        33.95 o
  -3   5  14         39.89         39.73         2.35 o
  -1   5  14         32.87         23.34         2.18 o
   1   5  14        138.65        176.14         5.36 o
   3   5  14       1719.64       1740.00        19.08 o
   5   5  14        189.74        179.45         6.40 o
   7   5  14        590.81        604.74        21.00 o
  -8   6  14        322.70        308.03        11.18 o
  -6   6  14         82.81         89.63         4.96 o
  -4   6  14       1280.89       1332.68        16.83 o
  -2   6  14       4781.56       4651.51        27.25 o
   0   6  14        221.89        213.06         6.30 o
   2   6  14        119.78        149.11         5.57 o
   4   6  14       1105.73       1118.22        16.65 o
   6   6  14        140.75        139.49         5.99 o
  -7   7  14         19.45         21.66         2.60 o
  -5   7  14         62.91         66.62         4.59 o
  -3   7  14       3642.15       3687.32        26.76 o
  -1   7  14       2120.82       2142.72        19.60 o
   1   7  14        169.48        198.71         6.17 o
   3   7  14         21.31         22.46         2.59 o
   5   7  14         33.07         29.05         2.87 o
   7   7  14         64.24         57.92         4.05 o
  -8   8  14         59.57         61.39         5.41 o
  -6   8  14       1152.76       1159.03        18.71 o
  -4   8  14       7928.98       8377.10        47.64 o
  -2   8  14        740.55        786.17        12.34 o
   0   8  14        836.43        917.82        14.51 o
   2   8  14          8.24          6.12         2.05 o
   4   8  14        563.28        492.41        10.13 o
   6   8  14         10.22         10.68         2.34 o
  -7   9  14        573.33        558.98        12.12 o
  -5   9  14       2595.13       2742.76        46.78 o
  -3   9  14        215.26        224.75         7.38 o
  -1   9  14         10.51          9.68         2.03 o
   1   9  14       4037.45       3523.82        26.39 o
   3   9  14         14.29         12.57         2.20 o
   5   9  14          1.24         -1.75         1.75 o
  -6  10  14       1069.81       1080.96        18.42 o
  -4  10  14       1064.84       1125.33        16.67 o
  -2  10  14         12.03         28.41         2.92 o
   0  10  14        434.66        475.41        11.32 o
   2  10  14        254.78        259.46         7.48 o
   4  10  14       1172.20       1171.86        18.70 o
   6  10  14        354.80        330.40        20.25 o
  -5  11  14        266.06        257.68         7.97 o
  -3  11  14         92.76        108.37         4.87 o
  -1  11  14        352.41        413.42        10.04 o
   1  11  14        519.23        524.89        12.29 o
   3  11  14       1099.18       1145.05        16.10 o
   5  11  14       1251.85       1284.90        41.26 o
  -4  12  14        678.94        707.00        14.41 o
  -2  12  14          6.72          9.95         1.96 o
   0  12  14       1649.36       1500.46        21.35 o
   2  12  14        760.33        767.82        15.18 o
   4  12  14       2312.76       2353.64        84.73 o
  -3  13  14         16.15         28.48         3.16 o
  -1  13  14        887.05        885.37        15.12 o
   1  13  14        313.73        290.75         9.80 o
   3  13  14        491.97        437.22        13.48 o
  -2  14  14        528.84        486.08        11.52 o
   0  14  14       1513.71       1386.99        17.29 o
   2  14  14        582.80        525.97        21.26 o
  -9   1  15          0.33          2.47         1.70 o
  -7   1  15        368.97        344.16         7.96 o
  -5   1  15        210.89        231.80         6.73 o
  -3   1  15        341.27        392.13         7.90 o
  -1   1  15       3018.94       3038.76        16.37 o
   1   1  15       1749.88       1642.79        13.26 o
   3   1  15        526.39        557.98         9.32 o
   5   1  15        186.33        191.96         7.60 o
   7   1  15         34.67         40.19         3.95 o
  -8   2  15       1582.46       1530.29        28.21 o
  -6   2  15        192.48        161.19         5.88 o
  -4   2  15        500.95        451.47         8.56 o
  -2   2  15       3140.62       3272.65        19.68 o
   0   2  15       2217.46       2162.48        14.52 o
   2   2  15         80.21         72.33         3.64 o
   4   2  15        401.40        412.35         8.99 o
   6   2  15        788.15        807.32        16.10 o
   8   2  15        173.40        159.17        13.83 o
  -9   3  15         28.82         25.27         3.72 o
  -7   3  15        640.40        648.59        12.04 o
  -5   3  15        224.72        229.83         6.38 o
  -3   3  15       1185.13       1088.70        11.80 o
  -1   3  15       2782.36       2491.68        17.65 o
   1   3  15         29.02         57.98         2.92 o
   3   3  15         71.26         83.62         4.24 o
   5   3  15          3.10          6.00         2.13 o
   7   3  15        192.55        198.16         7.51 o
  -8   4  15         12.34         12.98         2.31 o
  -6   4  15        979.25        973.21        14.16 o
  -4   4  15         25.72         24.69         2.43 o
  -2   4  15        258.30        213.28         5.09 o
   0   4  15       2438.57       2478.90        18.43 o
   2   4  15         82.88         74.86         3.69 o
   4   4  15         29.28         30.96         3.42 o
   6   4  15          9.91         10.00         2.21 o
  -7   5  15       1003.15       1044.09        16.37 o
  -5   5  15       1563.13       1629.81        18.09 o
  -3   5  15        535.40        580.39         8.61 o
  -1   5  15       1817.81       1798.24        16.24 o
   1   5  15       4417.08       4442.02        31.30 o
   3   5  15       1073.26       1067.96        14.78 o
   5   5  15        620.39        604.38        12.24 o
   7   5  15          2.48          5.21         2.63 o
  -8   6  15        294.09        249.48         9.69 o
  -6   6  15       3139.88       3159.64        50.83 o
  -4   6  15       6259.99       6368.68        40.40 o
  -2   6  15      14583.24      14670.51        65.55 o
   0   6  15        741.09        703.50        11.85 o
   2   6  15         29.62         39.24         3.12 o
   4   6  15         34.69         21.28         2.55 o
   6   6  15          3.30          3.73         1.79 o
  -7   7  15        476.97        472.27        10.26 o
  -5   7  15         95.76        109.83         4.89 o
  -3   7  15        843.64        896.18        13.34 o
  -1   7  15         95.88         82.96         4.34 o
   1   7  15        515.66        497.29         9.66 o
   3   7  15        324.35        252.31         7.26 o
   5   7  15        393.51        389.20         9.74 o
   7   7  15        128.63        133.77        11.85 o
  -6   8  15         51.35         49.28         3.91 o
  -4   8  15         81.78         96.14         4.96 o
  -2   8  15       1164.77       1211.92        15.32 o
   0   8  15       1014.43       1129.55        16.23 o
   2   8  15         15.83         29.50         2.81 o
   4   8  15         75.83         71.46         3.81 o
   6   8  15        979.57        928.68        25.48 o
  -7   9  15        208.39        166.79         5.94 o
  -5   9  15          5.47         11.86         2.26 o
  -3   9  15       3277.37       3431.99        28.39 o
  -1   9  15        283.61        317.60         7.97 o
   1   9  15        377.27        560.51        10.88 o
   3   9  15         56.38         47.09         3.44 o
   5   9  15          1.61          0.30         1.67 o
  -6  10  15         67.69         41.87         3.51 o
  -4  10  15        722.74        786.61        13.14 o
  -2  10  15         17.24         13.68         2.09 o
   0  10  15          1.55          2.93         2.47 o
   2  10  15       1200.32       1071.19        15.25 o
   4  10  15        156.81        151.06         5.61 o
  -5  11  15        924.30        934.00        16.18 o
  -3  11  15          6.89          5.24         1.96 o
  -1  11  15        469.14        460.92        10.28 o
   1  11  15        927.11        908.09        15.38 o
   3  11  15        109.91        115.33         5.42 o
  -4  12  15         13.51         22.60         2.54 o
  -2  12  15        612.43        592.69        11.24 o
   0  12  15        311.13        274.93         8.22 o
   2  12  15        791.40        757.72        14.00 o
   4  12  15         88.03         81.80         6.83 o
  -3  13  15        240.84        217.87         8.26 o
  -1  13  15        166.77        155.71         5.94 o
   1  13  15         33.44         31.16         3.09 o
   3  13  15        400.25        336.31        25.09 o
  -2  14  15         15.36          9.41         3.35 o
   0  14  15        135.17        112.34         4.97 o
  -8   0  16         13.64         12.76         3.70 o
  -6   0  16       3421.49       3310.10        52.41 o
  -4   0  16       2151.26       1735.48        23.82 o
  -2   0  16         79.26         58.07         3.97 o
   0   0  16       6046.28       6232.84        53.34 o
   2   0  16        715.71        687.30        13.75 o
   4   0  16        108.62        118.30         6.78 o
   6   0  16          7.56         12.60         2.98 o
  -9   1  16         64.32         47.61         6.74 o
  -7   1  16          0.40          0.34         1.88 o
  -5   1  16       1540.38       1557.45        17.86 o
  -3   1  16        244.03        292.05         6.23 o
  -1   1  16        884.37        804.53         9.12 o
   1   1  16       2115.89       2003.65        15.23 o
   3   1  16        765.22        740.66        10.77 o
   5   1  16         81.15         69.88         4.72 o
   7   1  16        154.74        144.23         6.65 o
  -8   2  16         29.65         20.83         2.85 o
  -6   2  16        258.16        258.73         7.14 o
  -4   2  16        127.26        112.28         4.92 o
  -2   2  16        190.41        151.91         4.26 o
   0   2  16        372.70        349.30         7.00 o
   2   2  16        612.75        587.43        10.64 o
   4   2  16        700.17        701.11        11.69 o
   6   2  16          7.54          8.19         2.51 o
  -7   3  16         26.45         16.26         2.30 o
  -5   3  16        398.28        354.17         8.09 o
  -3   3  16        274.21        301.55         6.32 o
  -1   3  16       1716.17       1730.30        15.27 o
   1   3  16          3.12          3.56         1.57 o
   3   3  16         79.55         78.82         4.26 o
   5   3  16        423.77        441.12        10.69 o
   7   3  16         37.72         35.70         3.54 o
  -8   4  16         75.30         64.55         4.25 o
  -6   4  16        574.37        556.85        10.46 o
  -4   4  16       1643.71       1618.66        15.54 o
  -2   4  16        123.43         99.33         4.06 o
   0   4  16       1988.20       1898.27        15.90 o
   2   4  16        913.02        916.95        12.87 o
   4   4  16         68.52         57.80         4.22 o
   6   4  16        210.66        193.63         7.68 o
  -7   5  16         63.71         61.65         3.88 o
  -5   5  16         31.37         31.47         2.93 o
  -3   5  16         45.77         52.72         2.87 o
  -1   5  16        186.84        219.87         6.18 o
   1   5  16        391.73        419.55         8.06 o
   3   5  16         35.20         37.12         3.06 o
   5   5  16          8.38          5.02         1.91 o
   7   5  16          3.03          1.43         1.93 o
  -8   6  16          1.18          3.81         1.79 o
  -6   6  16        590.85        572.91        11.16 o
  -4   6  16       1348.60       1404.72        16.12 o
  -2   6  16       3209.39       3259.40        31.13 o
   0   6  16        274.22        268.31        15.41 o
   2   6  16        599.59        664.56        10.98 o
   4   6  16        202.66        175.73         6.04 o
   6   6  16          2.96          3.19         2.12 o
  -7   7  16        283.61        272.22         8.16 o
  -5   7  16       2735.08       2804.68        24.70 o
  -3   7  16       7866.40       8225.49        62.73 o
  -1   7  16        833.68        894.59        13.68 o
   1   7  16         98.28         98.84         4.79 o
   3   7  16       4465.49       4018.50        56.26 o
   5   7  16          8.08          5.84         1.66 o
  -6   8  16        942.87        966.36        19.71 o
  -4   8  16       2421.05       2532.88        23.11 o
  -2   8  16       2974.60       3044.68        27.52 o
   0   8  16        246.65        184.41         6.77 o
   2   8  16        220.88        204.16         6.13 o
   4   8  16          1.08         -0.68         1.70 o
   6   8  16          0.10          0.80         2.16 o
  -7   9  16          0.97          1.97         1.30 o
  -5   9  16          6.87         16.43         2.13 o
  -3   9  16         35.84         43.01         3.40 o
  -1   9  16       2067.66       2068.29        22.91 o
   1   9  16        109.54         88.60         4.66 o
   3   9  16        251.82        271.68         7.51 o
   5   9  16        350.40        374.19        11.91 o
  -6  10  16        609.58        604.97        11.99 o
  -4  10  16         31.55         31.08         2.84 o
  -2  10  16       1405.75       1421.74        16.69 o
   0  10  16        122.06        141.19         6.08 o
   2  10  16       1579.58       1471.38        20.77 o
   4  10  16         15.06         18.91         2.44 o
  -5  11  16         84.49         61.81         3.88 o
  -3  11  16        247.28        262.93         7.00 o
  -1  11  16        108.60        134.93         5.13 o
   1  11  16         61.99         64.83         4.00 o
   3  11  16         64.65         55.69         3.25 o
  -4  12  16         63.19         61.51         3.77 o
  -2  12  16         74.73         98.74         4.81 o
   0  12  16          2.64          3.81         1.77 o
   2  12  16        329.62        285.07        11.35 o
  -3  13  16         38.98         32.29         3.01 o
  -1  13  16         16.82         13.79         2.09 o
   1  13  16         41.71         27.72         2.47 o
  -7   1  17        284.08        258.34         7.20 o
  -5   1  17         46.37         51.17         3.54 o
  -3   1  17        622.90        598.25         8.58 o
  -1   1  17        502.37        565.12         8.17 o
   1   1  17        643.67        626.56         8.66 o
   3   1  17        206.45        206.66         6.02 o
   5   1  17         34.80         33.26         3.32 o
   7   1  17         67.96         54.45         4.57 o
  -8   2  17        527.94        491.14        12.54 o
  -6   2  17        255.04        234.53         6.50 o
  -4   2  17         18.82         23.98         2.61 o
  -2   2  17        426.42        460.58         8.19 o
   0   2  17        201.15        208.85         5.79 o
   2   2  17        750.51        768.63        12.72 o
   4   2  17         48.27         42.34         3.07 o
   6   2  17          2.53          2.77         1.97 o
  -7   3  17          2.00          7.47         2.06 o
  -5   3  17         89.79         74.38         3.87 o
  -3   3  17          0.17          4.15         1.75 o
  -1   3  17       1619.09       1703.08        15.55 o
   1   3  17        349.52        327.09         6.73 o
   3   3  17        258.74        246.46         7.97 o
   5   3  17          1.01         -0.98         2.06 o
   7   3  17          1.02         -2.53         2.53 o
  -8   4  17         81.93         68.10         6.09 o
  -6   4  17         62.09         64.12         3.61 o
  -4   4  17        109.02        110.38         4.20 o
  -2   4  17        654.55        627.91         9.78 o
   0   4  17       9250.56       9411.06        70.09 o
   2   4  17          0.85          5.34         2.15 o
   4   4  17         88.19         82.28         4.47 o
   6   4  17        500.42        458.76        11.45 o
  -7   5  17         25.67         16.30         2.91 o
  -5   5  17        124.10        141.30         5.23 o
  -3   5  17       5506.16       5769.95        38.19 o
  -1   5  17        343.31        290.94        16.74 o
   1   5  17        399.29        453.12         8.60 o
   3   5  17        458.52        444.79         9.90 o
   5   5  17        185.59        146.80         6.05 o
   7   5  17          0.08         -1.25         2.20 o
  -8   6  17         14.67          2.43         1.85 o
  -6   6  17        198.13        195.75         6.58 o
  -4   6  17       1594.29       1711.58        18.08 o
  -2   6  17        729.58        756.28        11.48 o
   0   6  17        170.98        194.95         6.32 o
   2   6  17         76.08         52.46         3.45 o
   4   6  17         93.79         84.18         4.60 o
   6   6  17          0.13         -0.25         2.04 o
  -7   7  17         71.45         54.57         3.69 o
  -5   7  17        281.95        287.58         7.51 o
  -3   7  17          0.33          2.10         2.01 o
  -1   7  17          2.23          4.76         2.05 o
   1   7  17         27.04         13.97         2.18 o
   3   7  17          0.16         10.39         1.93 o
   5   7  17          0.14          0.63         1.41 o
  -6   8  17        224.05        233.60         7.54 o
  -4   8  17         63.76         60.13         3.85 o
  -2   8  17        805.32        820.06        12.41 o
   0   8  17        883.74        789.50        13.05 o
   2   8  17         13.86         14.20         2.42 o
   4   8  17          4.41         11.69         1.80 o
   6   8  17        380.81        321.75        17.08 o
  -5   9  17         37.10         33.97         2.51 o
  -3   9  17        768.56        800.46        13.14 o
  -1   9  17       3858.63       4148.90        46.30 o
   1   9  17        662.16        637.63        12.09 o
   3   9  17          2.27          1.56         1.73 o
   5   9  17       1104.16       1006.07        25.87 o
  -6  10  17        185.55        188.03         5.55 o
  -4  10  17         41.13         46.39         3.35 o
  -2  10  17         86.81         93.71         4.55 o
   0  10  17       4090.99       4138.33        27.97 o
   2  10  17          2.08          1.18         1.98 o
   4  10  17         23.92         21.73         2.87 o
  -5  11  17         73.95         76.32         4.75 o
  -3  11  17          1.92          4.59         2.05 o
  -1  11  17        752.53        688.38        10.75 o
   1  11  17         13.11         13.46         1.96 o
   3  11  17         54.64         51.54         3.67 o
  -4  12  17         76.37         79.41         5.47 o
  -2  12  17        111.11        102.87         5.94 o
   0  12  17        341.74        286.22         9.91 o
   2  12  17        312.86        275.89        11.31 o
  -1  13  17         72.06         66.44         4.50 o
   1  13  17        386.76        377.54         9.80 o
  -8   0  18        659.56        614.49        23.79 o
  -6   0  18       4846.04       4853.47        69.73 o
  -4   0  18       3779.30       3574.98        46.01 o
  -2   0  18        579.47        665.09        14.03 o
   0   0  18       1838.67       2000.90        24.14 o
   2   0  18       1561.63       1637.89        23.88 o
   4   0  18        642.64        670.42        15.90 o
   6   0  18         23.25         12.86         3.54 o
  -7   1  18         66.79         75.54         3.74 o
  -5   1  18       1419.21       1515.46        18.98 o
  -3   1  18        139.81         81.06         3.65 o
  -1   1  18       4040.92       4308.92        23.81 o
   1   1  18       8716.98       9191.77        44.00 o
   3   1  18         37.74         38.33         2.91 o
   5   1  18          2.14          1.93         2.66 o
   7   1  18        175.03        165.95         9.29 o
  -8   2  18         29.93         20.07         3.18 o
  -6   2  18       1150.41       1080.37        13.81 o
  -4   2  18        251.22        203.81         6.49 o
  -2   2  18        625.40        496.28         9.06 o
   0   2  18       1421.44       1532.63        14.97 o
   2   2  18        912.73        925.43        13.22 o
   4   2  18        203.24        205.93         6.49 o
   6   2  18        422.57        398.40         8.94 o
  -7   3  18        713.91        730.04        13.31 o
  -5   3  18        173.39        184.52         6.23 o
  -3   3  18         34.38         44.14         2.88 o
  -1   3  18       2046.87       2200.86        18.40 o
   1   3  18         70.23         76.92         3.53 o
   3   3  18         81.86         83.31         4.54 o
   5   3  18        167.43        155.30         6.65 o
   7   3  18        370.60        334.76        19.16 o
  -8   4  18         83.06         67.59         6.36 o
  -6   4  18          9.77          8.02         1.88 o
  -4   4  18        267.79        305.43         7.18 o
  -2   4  18       2264.24       2394.71        19.68 o
   0   4  18       3442.33       3575.05        23.09 o
   2   4  18        128.08        112.99         4.80 o
   4   4  18        347.19        349.05         8.77 o
   6   4  18          1.40         -2.57         2.57 o
  -7   5  18        312.08        261.83         7.10 o
  -5   5  18          0.81         -0.03         2.04 o
  -3   5  18       2930.96       2993.53        22.48 o
  -1   5  18       1329.25       1453.60        16.38 o
   1   5  18        111.71        100.05         4.31 o
   3   5  18         90.05        101.31         4.89 o
   5   5  18       1214.67       1126.02        18.23 o
  -6   6  18         50.75         52.90         3.35 o
  -4   6  18       1433.85       1496.03        17.27 o
  -2   6  18          5.69          2.91         2.16 o
   0   6  18         17.19         25.44         2.66 o
   2   6  18         67.69         35.01         2.58 o
   4   6  18        237.44        219.25         6.45 o
   6   6  18         12.79         13.00         1.92 o
  -7   7  18        432.55        400.82        12.93 o
  -5   7  18         75.05         82.82         4.21 o
  -3   7  18          0.32          2.30         1.99 o
  -1   7  18        429.91        423.02         8.79 o
   1   7  18         94.93         85.65         4.23 o
   3   7  18         95.42         84.01         3.65 o
   5   7  18        102.39         68.90         4.40 o
  -6   8  18          0.19          3.79         1.89 o
  -4   8  18       1740.34       1726.18        21.00 o
  -2   8  18        375.10        391.95         8.77 o
   0   8  18         35.63         45.75         3.25 o
   2   8  18          5.09         10.29         1.91 o
   4   8  18        422.35        358.64         9.16 o
  -5   9  18         85.31         78.09         4.05 o
  -3   9  18        122.68        134.60         5.11 o
  -1   9  18        736.53        761.78        11.44 o
   1   9  18       1090.06       1037.65        14.03 o
   3   9  18         66.61         64.98         3.96 o
   5   9  18         43.15         25.95         3.81 o
  -4  10  18         92.15         94.71         4.42 o
  -2  10  18        321.65        343.54         8.34 o
   0  10  18        324.40        352.73         7.57 o
   2  10  18        146.64        165.84         5.73 o
   4  10  18         10.60         14.48         3.38 o
  -3  11  18        362.49        353.18         8.76 o
  -1  11  18        122.15        126.61         4.55 o
   1  11  18       2957.50       2866.58        46.70 o
   3  11  18        285.58        210.72         8.02 o
  -2  12  18        240.52        250.79         8.63 o
   0  12  18        675.37        658.70        16.88 o
   2  12  18       1006.65        782.39        14.11 o
  -1  13  18         40.28         31.45         5.34 o
  -7   1  19        119.68         80.62         4.03 o
  -5   1  19        507.58        413.00         9.74 o
  -3   1  19          4.99          7.41         1.69 o
  -1   1  19         30.69         25.94         2.27 o
   1   1  19        635.31        680.62         9.75 o
   3   1  19       2025.81       2146.47        22.64 o
   5   1  19         19.29         18.39         2.67 o
  -8   2  19          0.71         -0.31         1.98 o
  -6   2  19        957.72        953.85        12.95 o
  -4   2  19        733.94        740.21        11.39 o
  -2   2  19        269.93        204.57         5.98 o
   0   2  19         54.93         50.85         3.15 o
   2   2  19       1827.25       1906.79        18.76 o
   4   2  19       2046.07       2107.36        26.09 o
   6   2  19         91.92         93.35         4.88 o
  -7   3  19         71.13         52.50         3.57 o
  -5   3  19        135.41        150.20         5.39 o
  -3   3  19       1897.76       1982.10        17.11 o
  -1   3  19       8302.00       8590.70        65.83 o
   1   3  19        484.00        506.64         9.75 o
   3   3  19       1675.19       1752.55        18.29 o
   5   3  19        980.09        966.16        14.72 o
  -8   4  19        269.68        187.81         9.74 o
  -6   4  19        280.63        285.08         7.04 o
  -4   4  19        980.26        955.27        12.69 o
  -2   4  19       5713.80       6012.39        31.92 o
   0   4  19       1711.11       1778.66        16.83 o
   2   4  19       1787.73       1845.82        20.46 o
   4   4  19        592.38        563.92         9.67 o
   6   4  19        143.57        165.04         7.84 o
  -7   5  19        773.69        743.96        13.20 o
  -5   5  19        124.24        160.09         5.87 o
  -3   5  19          7.51          8.77         2.03 o
  -1   5  19        394.95        380.42         8.39 o
   1   5  19        811.03        874.93        12.80 o
   3   5  19        716.86        708.80        11.83 o
   5   5  19       1113.13       1039.79        16.84 o
  -6   6  19         24.37         22.84         2.55 o
  -4   6  19         26.04         25.84         2.68 o
  -2   6  19       3769.70       4035.50        27.73 o
   0   6  19        433.42        458.21         9.99 o
   2   6  19        100.44         72.45         4.09 o
   4   6  19         83.74         90.92         3.76 o
   6   6  19        189.85        209.04         9.66 o
  -7   7  19        810.88        629.62        17.14 o
  -5   7  19        218.60        248.67         6.68 o
  -3   7  19        705.75        761.46        12.09 o
  -1   7  19        322.48        350.08         7.75 o
   1   7  19        945.93       1035.99        13.37 o
   3   7  19       2049.57       2087.80        30.20 o
   5   7  19        669.08        686.83        20.40 o
  -6   8  19        346.14        313.88        10.05 o
  -4   8  19       2297.28       2417.38        38.54 o
  -2   8  19        506.84        528.20         9.73 o
   0   8  19        684.43        687.00        10.99 o
   2   8  19       1901.56       1864.73        27.89 o
   4   8  19        505.08        485.93        12.85 o
  -5   9  19        286.56        286.03         8.76 o
  -3   9  19        422.77        440.94         8.69 o
  -1   9  19        344.28        320.71         7.83 o
   1   9  19         46.57         64.88         3.59 o
   3   9  19        205.35        219.50         6.76 o
  -4  10  19          2.23         -1.94         2.79 o
  -2  10  19        277.23        250.61         7.03 o
   0  10  19         89.85         81.15         3.70 o
   2  10  19        129.88        127.77         4.88 o
  -3  11  19         81.80         93.39         5.81 o
  -1  11  19         29.28         31.78         2.67 o
   1  11  19       1380.78       1283.96        17.98 o
   3  11  19        148.96        136.89        11.68 o
  -2  12  19         19.50         14.31         2.53 o
   0  12  19        332.44        302.45         8.12 o
  -8   0  20       1216.73        969.07        21.68 o
  -6   0  20         63.22         53.88         5.15 o
  -4   0  20       4143.33       3925.08        57.03 o
  -2   0  20        103.34        147.33         6.91 o
   0   0  20        846.15        872.22        16.39 o
   2   0  20       4089.80       4415.34        41.76 o
   4   0  20        417.45        410.73        11.76 o
   6   0  20       1911.36       1771.23       248.19 o
  -7   1  20        151.54        163.88         6.28 o
  -5   1  20        289.37        312.64         8.29 o
  -3   1  20       1583.44       1700.08        15.58 o
  -1   1  20         43.29         65.45         3.31 o
   1   1  20       5781.23       6162.23        51.88 o
   3   1  20       4815.53       5113.89        72.57 o
   5   1  20        450.61        426.08         9.11 o
  -8   2  20        398.47        352.53        17.05 o
  -6   2  20        573.48        621.97        11.88 o
  -4   2  20       3242.90       3254.64        39.87 o
  -2   2  20       3091.42       3197.29        24.24 o
   0   2  20       4988.21       5342.59        37.65 o
   2   2  20       5833.04       6072.58        76.57 o
   4   2  20        854.16        876.54        13.84 o
   6   2  20         82.96         85.65         5.64 o
  -7   3  20        337.20        311.62        12.17 o
  -5   3  20       2053.98       2048.49        20.19 o
  -3   3  20       1126.69       1126.41        13.44 o
  -1   3  20       2003.44       1981.62        20.22 o
   1   3  20       3377.31       3623.09        25.63 o
   3   3  20       1434.70       1548.18        16.46 o
   5   3  20         56.07         61.50         3.54 o
  -6   4  20        697.82        720.70        14.13 o
  -4   4  20        819.29        826.90        12.54 o
  -2   4  20        407.70        399.09         8.62 o
   0   4  20        386.83        449.40         8.64 o
   2   4  20        937.85       1029.17        14.70 o
   4   4  20         14.66         22.25         2.19 o
   6   4  20          4.53          6.72         2.90 o
  -7   5  20        451.82        383.93         8.66 o
  -5   5  20        582.49        650.73        11.03 o
  -3   5  20        298.16        312.36         7.62 o
  -1   5  20        190.20        200.52         5.79 o
   1   5  20         31.43         29.60         2.66 o
   3   5  20          3.90          8.57         1.86 o
   5   5  20        177.37        192.98         8.37 o
  -6   6  20          1.67          2.66         2.07 o
  -4   6  20        266.95        269.75         7.13 o
  -2   6  20        121.81        148.66         5.27 o
   0   6  20         49.83         51.20         3.66 o
   2   6  20         81.38         69.76         3.80 o
   4   6  20         15.10         13.54         1.77 o
  -5   7  20         50.61         46.47         3.09 o
  -3   7  20        812.30        859.21        12.74 o
  -1   7  20          0.04         -0.26         1.64 o
   1   7  20          1.28          2.08         1.87 o
   3   7  20        301.30        256.11         6.63 o
   5   7  20         76.79         64.96         6.09 o
  -6   8  20        163.34        150.54         9.07 o
  -4   8  20          0.19          6.79         1.94 o
  -2   8  20         72.76         72.26         3.58 o
   0   8  20        456.56        446.18         8.80 o
   2   8  20         44.11         41.32         2.93 o
   4   8  20         23.18         27.44         4.04 o
  -5   9  20        532.72        531.71        16.81 o
  -3   9  20         13.13         17.30         2.17 o
  -1   9  20        174.58        186.06         5.87 o
   1   9  20        270.16        290.21         6.98 o
   3   9  20        593.31        580.24        13.16 o
  -4  10  20         19.12         23.68         2.63 o
  -2  10  20       2450.78       2487.78        26.43 o
   0  10  20       1143.78       1177.49        13.86 o
   2  10  20        109.17         87.75         4.25 o
  -3  11  20         11.11          5.71         2.86 o
  -1  11  20        993.04        974.48        16.35 o
   1  11  20         23.26         16.51         2.02 o
  -7   1  21         38.23         35.14         3.54 o
  -5   1  21        530.48        450.49         9.59 o
  -3   1  21         89.21         85.39         3.55 o
  -1   1  21        953.96        969.14        11.70 o
   1   1  21       2966.55       3151.09        28.39 o
   3   1  21        291.55        299.77         7.40 o
   5   1  21         59.07         53.94         3.42 o
  -6   2  21        565.54        556.95        11.47 o
  -4   2  21        518.71        487.08         9.80 o
  -2   2  21        234.91        224.52         6.50 o
   0   2  21       3176.43       3325.58        26.59 o
   2   2  21         22.63         23.17         2.53 o
   4   2  21        838.07        826.78        15.04 o
   6   2  21        282.37        278.41        15.76 o
  -7   3  21        108.59         75.20         6.12 o
  -5   3  21        184.94        231.40         6.45 o
  -3   3  21        616.97        533.59         9.42 o
  -1   3  21         15.15         16.14         2.05 o
   1   3  21        130.55        128.31         5.27 o
   3   3  21        110.08        127.18         4.92 o
   5   3  21       3131.29       2941.87        32.75 o
  -6   4  21         37.06         49.74         3.13 o
  -4   4  21        782.27        837.21        17.04 o
  -2   4  21        783.83        835.89        12.43 o
   0   4  21       2293.96       2388.66        21.72 o
   2   4  21        358.71        384.89         8.94 o
   4   4  21          3.68          6.07         1.59 o
  -7   5  21         16.04          5.31         2.39 o
  -5   5  21        317.01        327.98         7.37 o
  -3   5  21       1062.01       1159.42        15.37 o
  -1   5  21       1170.79       1239.90        20.47 o
   1   5  21        552.12        587.83        10.19 o
   3   5  21       1683.83       1755.08        19.73 o
   5   5  21       1973.51       1892.49        27.07 o
  -6   6  21        270.29        263.55         9.13 o
  -4   6  21       2376.63       2590.39        39.48 o
  -2   6  21       3123.27       3300.91        28.46 o
   0   6  21       1452.02       1484.85        18.21 o
   2   6  21       1151.02       1145.73        14.38 o
   4   6  21       2029.54       1887.24        61.10 o
  -5   7  21        884.29        897.63        18.98 o
  -3   7  21       1894.15       2114.86        21.76 o
  -1   7  21        870.42        898.48        12.01 o
   1   7  21        926.88        935.25        13.04 o
   3   7  21        504.38        526.09         9.31 o
  -4   8  21        411.81        400.55         8.43 o
  -2   8  21        541.22        590.22        10.20 o
   0   8  21       2154.25       2249.51        28.32 o
   2   8  21        678.32        680.08        10.98 o
   4   8  21         27.50         28.36         4.23 o
  -5   9  21       2084.01       2057.25        41.43 o
  -3   9  21        561.00        580.67        12.50 o
  -1   9  21        734.62        726.15        10.09 o
   1   9  21        924.15        909.80        13.30 o
   3   9  21        458.92        432.37        13.17 o
  -2  10  21       1793.26       1764.78        27.93 o
   0  10  21       1341.18       1151.96        32.49 o
   2  10  21        995.68        875.47        17.53 o
  -1  11  21        716.48        618.24        13.16 o
   1  11  21        948.47        725.36        25.10 o
  -6   0  22        656.84        850.21        25.32 o
  -4   0  22       1121.63       1269.29        28.05 o
  -2   0  22       1046.09       1118.65        18.51 o
   0   0  22       2680.22       2855.98        48.98 o
   2   0  22      10193.21      10969.48       113.31 o
   4   0  22       3664.22       3495.92       151.55 o
  -7   1  22        993.11        720.38        20.33 o
  -5   1  22       1343.20       1450.10        23.50 o
  -3   1  22       3264.69       3236.54        41.09 o
  -1   1  22        437.55        504.40         9.83 o
   1   1  22        816.69        842.65        13.17 o
   3   1  22       2687.86       2736.19        66.85 o
   5   1  22        259.64        275.46        11.29 o
  -6   2  22        917.81        996.16        32.25 o
  -4   2  22        184.94        217.36         5.96 o
  -2   2  22       3376.88       3516.41        25.38 o
   0   2  22         10.21         17.33         2.22 o
   2   2  22          9.14          9.59         2.55 o
   4   2  22       1453.23       1382.55        46.25 o
  -7   3  22        284.00        224.41        28.08 o
  -5   3  22        269.88        304.53         8.24 o
  -3   3  22         68.79         98.89         3.86 o
  -1   3  22       1943.20       2115.85        21.16 o
   1   3  22        356.66        391.20         9.31 o
   3   3  22        688.61        720.68        11.76 o
   5   3  22       2289.25       2347.36        38.16 o
  -6   4  22       2065.50       1986.09       101.45 o
  -4   4  22        404.92        455.42        10.97 o
  -2   4  22       3775.70       3950.12        33.65 o
   0   4  22       1736.46       1818.87        22.44 o
   2   4  22         78.94         90.96         4.36 o
   4   4  22       1249.26       1198.14        20.56 o
  -5   5  22        128.09        140.33         5.28 o
  -3   5  22        609.38        598.23        10.14 o
  -1   5  22       4404.07       4726.29        31.56 o
   1   5  22         32.54         42.69         3.73 o
   3   5  22        512.21        505.77         9.86 o
  -6   6  22          1.87          4.98         1.96 o
  -4   6  22        165.59        170.54         5.36 o
  -2   6  22        106.19        109.72         4.40 o
   0   6  22         54.25         54.56         3.09 o
   2   6  22          4.11          6.44         2.12 o
   4   6  22        268.27        273.99        11.69 o
  -5   7  22        130.80        137.96         6.74 o
  -3   7  22        218.76        244.73         6.15 o
  -1   7  22         35.27         34.85         2.66 o
   1   7  22         34.14         44.38         2.66 o
   3   7  22         39.65         26.28         2.75 o
  -4   8  22         78.33         81.38         3.97 o
  -2   8  22         37.21         30.84         2.43 o
   0   8  22         15.18         16.02         4.04 o
   2   8  22        172.98        164.80        10.47 o
  -3   9  22         50.36         55.99         3.19 o
  -1   9  22        547.51        616.07        11.18 o
   1   9  22        303.78        288.26         8.06 o
  -2  10  22          8.97         12.44         1.73 o
   0  10  22        419.64        372.00         8.53 o
  -5   1  23        368.40        311.22         7.09 o
  -3   1  23         20.38         47.41         3.03 o
  -1   1  23         47.66         51.45         3.46 o
   1   1  23       1169.12       1209.02        22.07 o
   3   1  23       2718.92       2686.54        39.46 o
   5   1  23        107.87         89.29         7.57 o
  -6   2  23        105.11        121.63         5.66 o
  -4   2  23          6.08         23.76         2.55 o
  -2   2  23        196.95        235.49         6.45 o
   0   2  23        250.50        267.40         6.87 o
   2   2  23        841.12        909.05        13.86 o
   4   2  23        599.42        568.44        15.03 o
  -5   3  23       1177.05       1197.47        18.61 o
  -3   3  23       1606.04       1669.40        19.23 o
  -1   3  23       1738.42       1801.71        20.57 o
   1   3  23        287.26        304.35         8.00 o
   3   3  23          5.16          9.84         1.88 o
  -6   4  23        508.42        431.26        11.25 o
  -4   4  23       1184.35       1294.19        16.89 o
  -2   4  23        374.40        498.19         9.47 o
   0   4  23       2145.61       2198.01        40.63 o
   2   4  23        603.83        633.68        11.13 o
   4   4  23         17.96         11.60         3.30 o
  -5   5  23         71.77         48.88         5.43 o
  -3   5  23        674.14        746.96        11.57 o
  -1   5  23        168.71        223.24         6.87 o
   1   5  23        973.95       1015.31        14.30 o
   3   5  23         12.35         12.50         2.08 o
  -4   6  23       1469.67       1637.69        21.65 o
  -2   6  23       1121.54       1204.27        20.20 o
   0   6  23       1118.10       1222.14        13.62 o
   2   6  23       1402.47       1383.70        23.92 o
  -5   7  23        146.26        124.23         6.62 o
  -3   7  23       1304.02       1451.25        61.15 o
  -1   7  23        927.33        985.55        12.55 o
   1   7  23        985.34        933.79        14.62 o
   3   7  23        711.72        550.87        16.85 o
  -4   8  23        701.88        730.03        22.71 o
  -2   8  23       2687.07       2989.59        36.52 o
   0   8  23       1546.94       1567.94        19.79 o
   2   8  23       1586.69       1379.56        41.65 o
  -3   9  23       1545.47       1535.16        19.00 o
  -1   9  23       3507.76       3755.20        46.14 o
   1   9  23        342.15        285.81         7.97 o
  -6   0  24       1176.68       1108.49        59.62 o
  -4   0  24        690.69        800.79        16.90 o
  -2   0  24        928.19       1011.78        15.52 o
   0   0  24       3364.10       3690.15        60.71 o
   2   0  24        266.95        302.94        11.88 o
   4   0  24        339.34        340.94        14.86 o
  -5   1  24        983.34       1054.72        17.56 o
  -3   1  24       2206.78       2266.60        29.77 o
  -1   1  24       1663.56       1753.99        17.12 o
   1   1  24        997.80       1064.05        13.83 o
   3   1  24         40.91         32.10         3.30 o
  -6   2  24       1017.56       1037.91        29.79 o
  -4   2  24       2407.25       2859.38        33.59 o
  -2   2  24        656.51        693.99        10.37 o
   0   2  24       1240.79       1356.53        16.78 o
   2   2  24       1762.74       1862.53        30.31 o
   4   2  24       1883.63       1730.99        32.44 o
  -5   3  24       1279.71       1242.67        24.92 o
  -3   3  24        245.74        249.07         6.79 o
  -1   3  24       1581.03       1552.91        23.97 o
   1   3  24       2321.93       2421.16        42.51 o
   3   3  24         74.95         80.03         4.29 o
  -4   4  24        893.56        996.60        16.99 o
  -2   4  24          6.51          9.76         2.41 o
   0   4  24        796.68        819.15        12.98 o
   2   4  24         64.92         70.56         3.75 o
   4   4  24         90.39         61.83         5.39 o
  -5   5  24        149.51        174.80        23.43 o
  -3   5  24         24.04         18.07         2.19 o
  -1   5  24         33.18         31.68         2.71 o
   1   5  24        134.28        145.25         5.35 o
   3   5  24         28.16         34.83         3.37 o
  -4   6  24         20.91         18.85         3.58 o
  -2   6  24          0.51          2.66         1.49 o
   0   6  24        903.86        866.38        11.61 o
   2   6  24         96.31        119.78         5.41 o
  -3   7  24         17.84         31.12         3.54 o
  -1   7  24         14.77         19.85         2.74 o
   1   7  24       1973.33       2012.33        49.14 o
  -2   8  24        442.33        470.99        10.91 o
   0   8  24         22.15         27.28         4.51 o
  -1   9  24        761.08        734.66        16.78 o
  -5   1  25        168.76        154.87         7.12 o
  -3   1  25          5.33         37.75        16.41 o
  -1   1  25        445.30        417.46         7.39 o
   1   1  25        995.45        967.41        19.87 o
   3   1  25        433.98        421.43        12.36 o
  -4   2  25        607.04        678.84        36.58 o
  -2   2  25         77.94         92.71         3.79 o
   0   2  25       1310.00       1395.43        20.96 o
   2   2  25        535.05        535.80        18.19 o
  -5   3  25        411.05        403.50         9.85 o
  -3   3  25         19.25          8.18         1.67 o
  -1   3  25        506.23        561.58        10.06 o
   1   3  25        420.50        425.39         9.36 o
   3   3  25         19.80         25.99         3.23 o
  -4   4  25        533.52        610.75        13.21 o
  -2   4  25        793.33        937.07        17.00 o
   0   4  25        197.19        196.92         5.47 o
   2   4  25        525.92        545.49        14.83 o
  -3   5  25       2058.92       2178.43        25.90 o
  -1   5  25       1668.03       1751.18        18.93 o
   1   5  25       1535.20       1553.68        20.64 o
  -4   6  25          8.46          3.08         1.98 o
  -2   6  25       1601.33       1657.75        60.76 o
   0   6  25        378.06        436.06         9.72 o
   2   6  25       1212.76       1065.98        26.32 o
  -3   7  25        561.78        493.45        11.07 o
  -1   7  25        652.69        705.28        15.41 o
   1   7  25        717.15        845.32        20.78 o
   0   8  25        448.61        365.65        17.94 o
  -4   0  26        811.65        919.78        29.47 o
  -2   0  26       3074.79       3064.84        63.36 o
   0   0  26         16.73         20.03         3.20 o
   2   0  26        753.35        779.86        19.72 o
  -5   1  26        507.07        578.57        22.84 o
  -3   1  26        430.40        445.54        17.82 o
  -1   1  26         15.97        254.30        18.67 o
   1   1  26        590.63        579.25        11.17 o
   3   1  26       2059.47       1757.24        29.37 o
  -4   2  26        132.55        150.79         5.77 o
  -2   2  26        154.31        148.97         4.58 o
   0   2  26         12.66         14.78         2.07 o
   2   2  26        510.82        472.89        10.88 o
  -3   3  26        237.16        264.28         8.38 o
  -1   3  26        606.96        587.65        10.93 o
   1   3  26         67.32         65.91         4.56 o
  -4   4  26          0.94          3.30         1.98 o
  -2   4  26         63.99         81.81         7.35 o
   0   4  26        136.78        122.91         5.28 o
   2   4  26         19.35         19.31         2.60 o
  -3   5  26         54.91         35.25         2.90 o
  -1   5  26        213.49        209.42         6.27 o
   1   5  26        154.50        134.24         5.01 o
  -2   6  26         71.99         64.94         4.26 o
   0   6  26        810.48        729.29        13.73 o
  -3   1  27         13.21         18.32         3.79 o
  -1   1  27        140.44        162.51         7.72 o
   1   1  27         52.95         42.92         3.92 o
  -4   2  27        170.94        268.14        28.34 o
  -2   2  27         58.92         70.71         5.06 o
   0   2  27        420.36        428.62        10.42 o
   2   2  27        386.29        320.96        14.88 o
  -3   3  27        118.01        140.61         9.16 o
  -1   3  27         26.58         34.63         3.19 o
   1   3  27        100.87         79.83         4.40 o
  -2   4  27         21.07         44.53        16.16 o
   0   4  27         30.58         27.40         2.70 o
  -1   5  27         39.28         25.88         3.62 o
  -2   0  28        142.05        138.11        11.96 o
   0   0  28        201.91        244.42        15.09 o
  -1   1  28         28.93         29.70         4.18 o
  -2   2  28         37.38         46.81         7.16 o
   0   2  28          7.52          9.33         3.11 o
  -1   3  28         52.25         71.43         8.08 o
                                                
